# Supplementary material for: Genetic mapping and physiological analysis of chlorophyll-deficient mutant in Brassica napus L
Source: BMC Plant Biol. 2022 May 18;22:244. doi: 10.1186/s12870-022-03630-9 (PMC9115954; doi:10.1186/s12870-022-03630-9)
Supplement: Supplementary file 2 — Additional file 2. [file 12870_2022_3630_MOESM2_ESM.xls]

KEGG_A_class	KEGG_B_class	Pathway	Count (19961)	Pathway ID	Genes	K_IDs
Metabolism	Global and overview maps	Metabolic pathways	7681	ko01100	Brassica_napus_newGene_1009;Brassica_napus_newGene_10174;Brassica_napus_newGene_10175;Brassica_napus_newGene_10191;Brassica_napus_newGene_10215;Brassica_napus_newGene_10404;Brassica_napus_newGene_10434;Brassica_napus_newGene_10538;Brassica_napus_newGene_10568;Brassica_napus_newGene_10571;Brassica_napus_newGene_10607;Brassica_napus_newGene_3572;Brassica_napus_newGene_376;Brassica_napus_newGene_3785;Brassica_napus_newGene_3842;Brassica_napus_newGene_3988;Brassica_napus_newGene_4104;Brassica_napus_newGene_4146;Brassica_napus_newGene_4167;Brassica_napus_newGene_4186;Brassica_napus_newGene_423;Brassica_napus_newGene_4572;Brassica_napus_newGene_4677;Brassica_napus_newGene_4687;Brassica_napus_newGene_4689;Brassica_napus_newGene_4712;Brassica_napus_newGene_4867;Brassica_napus_newGene_5050;Brassica_napus_newGene_5188;Brassica_napus_newGene_5207;Brassica_napus_newGene_5219;Brassica_napus_newGene_5292;Brassica_napus_newGene_5353;Brassica_napus_newGene_5372;Brassica_napus_newGene_5378;Brassica_napus_newGene_5436;Brassica_napus_newGene_5464;Brassica_napus_newGene_5465;Brassica_napus_newGene_5529;Brassica_napus_newGene_5589;Brassica_napus_newGene_5651;Brassica_napus_newGene_5827;Brassica_napus_newGene_5873;Brassica_napus_newGene_5900;Brassica_napus_newGene_5924;Brassica_napus_newGene_5925;Brassica_napus_newGene_5985;Brassica_napus_newGene_5999;Brassica_napus_newGene_6085;Brassica_napus_newGene_6111;Brassica_napus_newGene_6161;Brassica_napus_newGene_6193;Brassica_napus_newGene_6251;Brassica_napus_newGene_6257;Brassica_napus_newGene_6258;Brassica_napus_newGene_6417;Brassica_napus_newGene_6521;Brassica_napus_newGene_6547;Brassica_napus_newGene_6549;Brassica_napus_newGene_6668;Brassica_napus_newGene_6784;Brassica_napus_newGene_6792;Brassica_napus_newGene_6793;Brassica_napus_newGene_6858;Brassica_napus_newGene_691;Brassica_napus_newGene_694;Brassica_napus_newGene_6991;Brassica_napus_newGene_7001;Brassica_napus_newGene_71;Brassica_napus_newGene_7113;Brassica_napus_newGene_7124;Brassica_napus_newGene_7139;Brassica_napus_newGene_7164;Brassica_napus_newGene_7173;Brassica_napus_newGene_7203;Brassica_napus_newGene_7337;Brassica_napus_newGene_7355;Brassica_napus_newGene_7442;Brassica_napus_newGene_7627;Brassica_napus_newGene_7676;Brassica_napus_newGene_7695;Brassica_napus_newGene_7703;Brassica_napus_newGene_7841;Brassica_napus_newGene_8094;Brassica_napus_newGene_8276;Brassica_napus_newGene_8278;Brassica_napus_newGene_8422;Brassica_napus_newGene_8440;Brassica_napus_newGene_8452;Brassica_napus_newGene_8488;Brassica_napus_newGene_8525;Brassica_napus_newGene_8694;Brassica_napus_newGene_8697;Brassica_napus_newGene_8706;Brassica_napus_newGene_8823;Brassica_napus_newGene_8944;Brassica_napus_newGene_9001;Brassica_napus_newGene_9025;Brassica_napus_newGene_9360;Brassica_napus_newGene_9422;Brassica_napus_newGene_9436;Brassica_napus_newGene_10623;Brassica_napus_newGene_10627;Brassica_napus_newGene_10682;Brassica_napus_newGene_10794;Brassica_napus_newGene_10798;Brassica_napus_newGene_1092;Brassica_napus_newGene_11136;Brassica_napus_newGene_11137;Brassica_napus_newGene_11176;Brassica_napus_newGene_954;Brassica_napus_newGene_9592;Brassica_napus_newGene_9608;Brassica_napus_newGene_9650;Brassica_napus_newGene_9756;Brassica_napus_newGene_9784;Brassica_napus_newGene_9868;Brassica_napus_newGene_9958;Brassica_napus_newGene_11298;Brassica_napus_newGene_11335;Brassica_napus_newGene_11336;Brassica_napus_newGene_11337;Brassica_napus_newGene_1137;Brassica_napus_newGene_11400;Brassica_napus_newGene_11461;Brassica_napus_newGene_11494;Brassica_napus_newGene_11495;Brassica_napus_newGene_11539;Brassica_napus_newGene_11557;Brassica_napus_newGene_11642;Brassica_napus_newGene_11681;Brassica_napus_newGene_11727;Brassica_napus_newGene_11732;Brassica_napus_newGene_11795;Brassica_napus_newGene_11842;Brassica_napus_newGene_11981;Brassica_napus_newGene_11987;Brassica_napus_newGene_11990;Brassica_napus_newGene_12022;Brassica_napus_newGene_12039;Brassica_napus_newGene_12100;Brassica_napus_newGene_12139;Brassica_napus_newGene_12188;Brassica_napus_newGene_12290;Brassica_napus_newGene_1230;Brassica_napus_newGene_12421;Brassica_napus_newGene_1268;Brassica_napus_newGene_1292;Brassica_napus_newGene_1365;Brassica_napus_newGene_1407;Brassica_napus_newGene_1437;Brassica_napus_newGene_15;Brassica_napus_newGene_1515;Brassica_napus_newGene_152;Brassica_napus_newGene_1555;Brassica_napus_newGene_1570;Brassica_napus_newGene_160;Brassica_napus_newGene_1652;Brassica_napus_newGene_1713;Brassica_napus_newGene_1730;Brassica_napus_newGene_1750;Brassica_napus_newGene_1866;Brassica_napus_newGene_1871;Brassica_napus_newGene_1936;Brassica_napus_newGene_1947;Brassica_napus_newGene_2028;Brassica_napus_newGene_2031;Brassica_napus_newGene_2032;Brassica_napus_newGene_2068;Brassica_napus_newGene_2091;Brassica_napus_newGene_2158;Brassica_napus_newGene_2176;Brassica_napus_newGene_2242;Brassica_napus_newGene_2357;Brassica_napus_newGene_2369;Brassica_napus_newGene_2379;Brassica_napus_newGene_2387;Brassica_napus_newGene_2428;Brassica_napus_newGene_2437;Brassica_napus_newGene_2439;Brassica_napus_newGene_2443;Brassica_napus_newGene_2446;Brassica_napus_newGene_2494;Brassica_napus_newGene_253;Brassica_napus_newGene_254;Brassica_napus_newGene_2591;Brassica_napus_newGene_262;Brassica_napus_newGene_2802;Brassica_napus_newGene_2833;Brassica_napus_newGene_2864;Brassica_napus_newGene_2953;Brassica_napus_newGene_2966;Brassica_napus_newGene_2988;Brassica_napus_newGene_30;Brassica_napus_newGene_3081;Brassica_napus_newGene_3206;Brassica_napus_newGene_3306;Brassica_napus_newGene_3313;Brassica_napus_newGene_3318;Brassica_napus_newGene_3325;Brassica_napus_newGene_3384;Brassica_napus_newGene_3417;Brassica_napus_newGene_3456;Brassica_napus_newGene_3461;Brassica_napus_newGene_3471;Brassica_napus_newGene_3501;Brassica_napus_newGene_3520;Brassica_napus_newGene_3522;Brassica_napus_newGene_355;Brassica_napus_newGene_3556;BnaA01g00140D;BnaA01g00150D;BnaA01g00170D;BnaA01g00210D;BnaA01g00240D;BnaA01g00280D;BnaA01g00340D;BnaA01g00410D;BnaA01g01020D;BnaA01g01250D;BnaA01g01280D;BnaA01g01320D;BnaA01g01360D;BnaA01g01400D;BnaA01g01700D;BnaA01g01710D;BnaA01g01730D;BnaA01g01740D;BnaA01g01750D;BnaA01g01930D;BnaA01g02160D;BnaA01g02170D;BnaA01g02300D;BnaA01g02330D;BnaA01g02440D;BnaA01g02470D;BnaA01g02510D;BnaA01g02520D;BnaA01g02590D;BnaA01g02780D;BnaA01g02870D;BnaA01g02880D;BnaA01g02890D;BnaA01g02930D;BnaA01g02950D;BnaA01g03170D;BnaA01g03180D;BnaA01g03220D;BnaA01g03290D;BnaA01g03400D;BnaA01g03520D;BnaA01g03610D;BnaA01g03620D;BnaA01g03680D;BnaA01g03770D;BnaA01g03860D;BnaA01g03940D;BnaA01g04110D;BnaA01g04490D;BnaA01g04510D;BnaA01g04540D;BnaA01g04740D;BnaA01g04760D;BnaA01g04910D;BnaA02g07630D;BnaA02g07730D;BnaA02g07780D;BnaA02g08190D;BnaA02g08220D;BnaA02g08550D;BnaA02g08960D;BnaA02g09150D;BnaA02g09270D;BnaA02g09300D;BnaA02g09370D;BnaA02g09460D;BnaA02g09480D;BnaA02g09700D;BnaA02g09810D;BnaA02g09890D;BnaA02g09960D;BnaA02g10450D;BnaA02g10640D;BnaA02g11200D;BnaA02g11210D;BnaA02g11230D;BnaA02g11430D;BnaA02g11520D;BnaA02g11840D;BnaA02g12050D;BnaA02g12200D;BnaA02g12300D;BnaA02g12320D;BnaA02g12400D;BnaA02g12410D;BnaA02g12430D;BnaC02g05560D;BnaC02g05770D;BnaC02g05790D;BnaC02g05850D;BnaC02g05920D;BnaC02g06000D;BnaC02g06080D;BnaC02g06410D;BnaC02g06500D;BnaC02g06560D;BnaC02g06690D;BnaC02g06990D;BnaC02g07060D;BnaC02g07100D;BnaC02g07120D;BnaC02g07180D;BnaC02g07250D;BnaC02g07500D;BnaC02g07610D;BnaC02g07710D;BnaC02g07980D;BnaC02g08330D;BnaC02g08370D;BnaC02g08450D;BnaC02g08480D;BnaC02g08620D;BnaC02g08820D;BnaC02g08920D;BnaC02g08960D;BnaC02g09170D;BnaC02g09180D;BnaC02g09190D;BnaC02g09240D;BnaC02g09340D;BnaC02g09450D;BnaC02g09490D;BnaC02g09570D;BnaC02g10080D;BnaC02g10240D;BnaC02g10620D;BnaC02g10690D;BnaC02g10720D;BnaC02g10780D;BnaC02g10850D;BnaC02g11340D;BnaC02g11420D;BnaC02g11600D;BnaC02g11630D;BnaC02g12110D;BnaC02g12480D;BnaC02g12920D;BnaC02g13180D;BnaC02g13320D;BnaC02g13330D;BnaC02g13370D;BnaC02g13450D;BnaC02g13490D;BnaC02g13750D;BnaC02g13760D;BnaC02g13840D;BnaC02g13860D;BnaC02g14030D;BnaC02g14570D;BnaC02g14750D;BnaC02g14820D;BnaC02g14930D;BnaC02g15500D;BnaC02g15510D;BnaC02g15730D;BnaC02g15950D;BnaC02g16000D;BnaC02g16270D;BnaC02g16510D;BnaC02g16700D;BnaC02g17130D;BnaC02g17140D;BnaC02g17150D;BnaC02g17180D;BnaC02g17200D;BnaC02g17390D;BnaC02g17430D;BnaC02g17440D;BnaC02g17470D;BnaC02g17730D;BnaC02g17950D;BnaC02g17980D;BnaC02g18050D;BnaC02g18220D;BnaC02g18300D;BnaC02g18330D;BnaC02g18340D;BnaC02g18370D;BnaC02g18660D;BnaC02g18740D;BnaC02g19300D;BnaC02g19320D;BnaC02g19750D;BnaC02g19980D;BnaC02g20260D;BnaC02g20500D;BnaC02g20560D;BnaC02g20600D;BnaC02g20720D;BnaC02g20750D;BnaC02g20870D;BnaC02g21440D;BnaC02g21550D;BnaC02g21670D;BnaC02g21720D;BnaC02g21910D;BnaC02g22570D;BnaC02g22590D;BnaC02g22850D;BnaC02g22900D;BnaC02g22980D;BnaC02g22990D;BnaC02g23000D;BnaC02g23010D;BnaC02g23140D;BnaC02g23310D;BnaC02g23330D;BnaC02g23600D;BnaC02g23630D;BnaC02g24100D;BnaC02g24210D;BnaC02g24620D;BnaC02g24660D;BnaC02g24750D;BnaC02g24780D;BnaC02g25020D;BnaC02g25030D;BnaC02g25050D;BnaC02g25150D;BnaC02g25210D;BnaC02g25420D;BnaC02g25610D;BnaC02g25620D;BnaC02g25840D;BnaC02g25850D;BnaC02g26020D;BnaC02g27030D;BnaC02g27060D;BnaC02g27480D;BnaC02g27870D;BnaC02g27920D;BnaC02g28000D;BnaC02g28040D;BnaC02g28380D;BnaC02g28390D;BnaC02g28400D;BnaC02g28410D;BnaC02g28430D;BnaC02g28450D;BnaC02g28500D;BnaC02g28510D;BnaC02g28770D;BnaC02g28880D;BnaC02g28920D;BnaC02g28980D;BnaC02g29300D;BnaC02g29350D;BnaC02g29600D;BnaC02g29610D;BnaC02g29760D;BnaC02g30310D;BnaC02g30350D;BnaC02g30370D;BnaC02g30380D;BnaC02g30500D;BnaC02g30510D;BnaC02g30540D;BnaC02g30620D;BnaC02g30980D;BnaC02g31180D;BnaC02g31330D;BnaC02g31590D;BnaC02g31640D;BnaC02g31930D;BnaC02g31970D;BnaC02g32230D;BnaC02g32750D;BnaC02g32850D;BnaC02g33030D;BnaC02g33050D;BnaC02g33150D;BnaC02g33390D;BnaC02g33510D;BnaC02g33570D;BnaC02g33620D;BnaC02g33660D;BnaC02g33880D;BnaC02g33940D;BnaC02g34120D;BnaC02g34130D;BnaC02g34230D;BnaC02g34260D;BnaC02g34290D;BnaC02g34440D;BnaC02g34570D;BnaC02g34940D;BnaC02g35410D;BnaC02g35520D;BnaC02g35570D;BnaC02g36240D;BnaC02g36630D;BnaC02g36730D;BnaC02g36740D;BnaC02g36780D;BnaC02g36920D;BnaC02g37040D;BnaC02g37100D;BnaC02g37110D;BnaC02g37120D;BnaC02g37270D;BnaC02g37280D;BnaC02g37290D;BnaC02g37420D;BnaC02g37700D;BnaC02g37910D;BnaC02g38080D;BnaC02g38230D;BnaC02g38290D;BnaC02g38440D;BnaC02g38450D;BnaC02g38590D;BnaC02g38700D;BnaC02g38710D;BnaC02g38730D;BnaC02g38800D;BnaC02g38850D;BnaC02g38930D;BnaC02g39080D;BnaC02g39300D;BnaC02g39510D;BnaC02g39720D;BnaC02g39830D;BnaC02g40020D;BnaC02g40050D;BnaC02g40110D;BnaC02g40220D;BnaC02g40340D;BnaC02g40580D;BnaC02g40590D;BnaC02g40660D;BnaC02g40680D;BnaC02g41070D;BnaC02g41140D;BnaC02g41270D;BnaC02g41390D;BnaC02g41420D;BnaC02g41440D;BnaC02g41470D;BnaC02g41480D;BnaC02g42200D;BnaC02g42580D;BnaC02g42590D;BnaC02g42660D;BnaC02g42690D;BnaC02g42700D;BnaC02g42850D;BnaC02g42860D;BnaC02g42890D;BnaC02g42900D;BnaC02g42920D;BnaC02g42930D;BnaC02g43200D;BnaC02g43370D;BnaC02g43560D;BnaC02g43920D;BnaC02g43980D;BnaC02g44510D;BnaC02g44590D;BnaC02g44700D;BnaC02g44850D;BnaC02g44870D;BnaC02g44970D;BnaC02g44980D;BnaC02g45100D;BnaC02g45120D;BnaC02g45130D;BnaC02g45550D;BnaC02g45630D;BnaC02g45800D;BnaC02g45820D;BnaC02g46350D;BnaC02g46400D;BnaC02g46570D;BnaC02g46610D;BnaC02g46710D;BnaC02g46810D;BnaC02g46830D;BnaC02g47730D;BnaC02g48410D;BnaC02g48550D;BnaC02g48890D;BnaC02g48910D;BnaC03g00360D;BnaC03g01130D;BnaC03g01140D;BnaC03g01350D;BnaC03g01400D;BnaC03g01520D;BnaC03g01530D;BnaC03g01800D;BnaC03g01820D;BnaC03g01870D;BnaC03g01880D;BnaC03g02110D;BnaC03g02240D;BnaC03g02330D;BnaC03g02920D;BnaC03g03050D;BnaC03g03130D;BnaC03g03330D;BnaC03g03440D;BnaC03g03460D;BnaC03g03520D;BnaC03g03530D;BnaC03g03570D;BnaC03g03580D;BnaC03g03630D;BnaC03g03680D;BnaC03g03720D;BnaC03g03760D;BnaC03g04020D;BnaC03g04180D;BnaC03g04190D;BnaC03g04350D;BnaC03g04440D;BnaC03g04660D;BnaC03g04830D;BnaC03g04930D;BnaC03g04980D;BnaC03g05050D;BnaC03g05110D;BnaC03g05150D;BnaC03g05160D;BnaC03g05170D;BnaC03g05300D;BnaC03g05730D;BnaC03g05780D;BnaC03g05850D;BnaC03g05860D;BnaC03g05870D;BnaC03g05880D;BnaC03g05980D;BnaC03g06000D;BnaC03g06120D;BnaC03g06220D;BnaC03g06230D;BnaC03g06510D;BnaC03g06530D;BnaC03g06570D;BnaA02g12790D;BnaA02g12800D;BnaA02g12810D;BnaA02g12840D;BnaA02g12860D;BnaA02g13060D;BnaA02g13220D;BnaA02g13230D;BnaA02g13270D;BnaA02g13280D;BnaA02g13310D;BnaA02g13320D;BnaA02g13460D;BnaA02g13500D;BnaA02g13510D;BnaA02g13630D;BnaA02g13860D;BnaA02g14050D;BnaA02g14110D;BnaA02g14400D;BnaA02g14460D;BnaA02g14790D;BnaA02g14990D;BnaA02g15290D;BnaA02g15350D;BnaA02g15500D;BnaA02g15650D;BnaA02g16020D;BnaA02g16170D;BnaA02g16660D;BnaA02g16670D;BnaA02g16890D;BnaA02g17020D;BnaA02g17050D;BnaA02g17090D;BnaA02g17170D;BnaA02g17600D;BnaC03g06620D;BnaC03g06670D;BnaC03g06690D;BnaC03g06700D;BnaC03g06750D;BnaC03g06780D;BnaC03g06790D;BnaC03g06980D;BnaC03g07000D;BnaC03g07200D;BnaC03g07500D;BnaC03g07520D;BnaC03g07750D;BnaC03g07770D;BnaC03g07940D;BnaC03g08260D;BnaC03g08320D;BnaC03g08340D;BnaC03g08350D;BnaC03g08420D;BnaC03g08610D;BnaC03g08690D;BnaC03g08770D;BnaC03g09360D;BnaC03g09400D;BnaC03g09700D;BnaC03g09790D;BnaC03g09910D;BnaC03g09940D;BnaC03g10290D;BnaC03g10370D;BnaC03g10390D;BnaC03g10400D;BnaC03g10490D;BnaC03g11200D;BnaC03g11600D;BnaC03g12060D;BnaC03g12080D;BnaC03g12210D;BnaC03g12400D;BnaC03g12430D;BnaC03g12650D;BnaC03g12710D;BnaC03g12820D;BnaC03g12880D;BnaC03g12990D;BnaC03g13010D;BnaC03g13170D;BnaC03g13300D;BnaC03g13370D;BnaC03g13590D;BnaC03g14040D;BnaC03g14180D;BnaC03g14380D;BnaC03g14720D;BnaC03g15020D;BnaC03g15030D;BnaC03g15390D;BnaC03g15750D;BnaC03g15850D;BnaC03g16260D;BnaC03g16270D;BnaC03g16370D;BnaC03g16690D;BnaC03g16750D;BnaC03g16950D;BnaC03g16960D;BnaC03g17280D;BnaC03g17470D;BnaC03g17780D;BnaC03g18200D;BnaC03g18470D;BnaC03g18550D;BnaC03g18930D;BnaC03g18980D;BnaC03g19050D;BnaC03g19300D;BnaC03g19370D;BnaC03g19380D;BnaC03g19540D;BnaC03g19760D;BnaC03g19970D;BnaC03g20010D;BnaC03g20200D;BnaC03g20310D;BnaC03g20530D;BnaC03g20630D;BnaC03g20870D;BnaC03g21010D;BnaC03g21180D;BnaC03g21300D;BnaC03g21520D;BnaC03g21530D;BnaC03g21540D;BnaC03g21830D;BnaC03g21970D;BnaC03g22010D;BnaC03g22090D;BnaC03g22160D;BnaC03g22540D;BnaC03g22550D;BnaC03g22960D;BnaC03g22980D;BnaC03g23020D;BnaC03g23210D;BnaC03g23360D;BnaC03g23630D;BnaC03g23740D;BnaC03g23820D;BnaC03g23920D;BnaC03g24020D;BnaC03g24270D;BnaC03g24280D;BnaC03g24290D;BnaC03g24300D;BnaC03g24310D;BnaC03g24330D;BnaC03g24340D;BnaC03g24360D;BnaC03g24540D;BnaC03g24550D;BnaC03g24600D;BnaC03g24630D;BnaC03g24640D;BnaC03g24820D;BnaC03g24860D;BnaC03g24880D;BnaC03g25220D;BnaC03g25260D;BnaC03g25270D;BnaC03g25290D;BnaC03g25360D;BnaC03g25450D;BnaC03g25460D;BnaC03g25780D;BnaC03g25940D;BnaC03g26100D;BnaC03g26130D;BnaC03g26140D;BnaC03g26270D;BnaC03g26310D;BnaC03g26320D;BnaC03g26330D;BnaC03g26340D;BnaC03g26640D;BnaC03g26850D;BnaC03g27330D;BnaC03g27520D;BnaC03g27570D;BnaC03g27800D;BnaC03g27820D;BnaC03g27850D;BnaC03g28220D;BnaC03g28300D;BnaC03g28400D;BnaC03g28690D;BnaC03g28870D;BnaC03g28890D;BnaC03g28900D;BnaC03g28960D;BnaC03g29120D;BnaC03g29130D;BnaC03g29660D;BnaC03g29800D;BnaC03g29960D;BnaC03g30230D;BnaC03g30630D;BnaC03g30820D;BnaC03g30840D;BnaC03g31390D;BnaC03g32070D;BnaC03g32260D;BnaC03g32380D;BnaC03g32500D;BnaC03g32560D;BnaC03g32640D;BnaC03g32940D;BnaC03g33040D;BnaC03g33050D;BnaC03g33060D;BnaC03g33140D;BnaC03g33220D;BnaC03g33490D;BnaC03g33530D;BnaC03g33590D;BnaC03g33610D;BnaC03g33980D;BnaC03g33990D;BnaC03g34350D;BnaC03g34360D;BnaC03g34500D;BnaC03g34530D;BnaC03g34650D;BnaC03g34680D;BnaC03g34910D;BnaC03g34930D;BnaC03g34940D;BnaC03g34950D;BnaC03g35390D;BnaC03g35430D;BnaC03g35470D;BnaC03g35580D;BnaC03g35590D;BnaC03g35770D;BnaC03g35780D;BnaC03g36110D;BnaC03g36340D;BnaC03g36350D;BnaC03g36460D;BnaC03g36650D;BnaC03g37470D;BnaC03g37570D;BnaC03g37600D;BnaC03g37610D;BnaC03g37780D;BnaC03g37820D;BnaC03g37900D;BnaC03g37910D;BnaC03g38230D;BnaC03g38300D;BnaC03g38450D;BnaC03g38470D;BnaC03g38480D;BnaC03g38540D;BnaC03g38550D;BnaC03g38810D;BnaC03g38970D;BnaC03g39200D;BnaC03g39210D;BnaC03g39260D;BnaC03g39780D;BnaC03g39790D;BnaC03g39970D;BnaC03g40020D;BnaC03g40210D;BnaC03g40220D;BnaC03g40250D;BnaC03g40390D;BnaC03g40500D;BnaC03g40610D;BnaC03g40690D;BnaC03g40850D;BnaC03g40970D;BnaC03g41000D;BnaC03g41100D;BnaC03g41160D;BnaC03g41200D;BnaC03g41370D;BnaC03g41380D;BnaC03g41390D;BnaC03g41400D;BnaC03g41420D;BnaC03g41860D;BnaC03g41880D;BnaC03g41930D;BnaC03g41970D;BnaC03g42000D;BnaC03g42020D;BnaC03g42170D;BnaC03g42310D;BnaC03g42760D;BnaC03g43100D;BnaC03g43360D;BnaC03g43420D;BnaC03g43600D;BnaC03g43710D;BnaC03g44110D;BnaC03g44210D;BnaC03g44310D;BnaC03g44420D;BnaC03g44430D;BnaC03g44700D;BnaC03g44710D;BnaC03g45030D;BnaC03g45040D;BnaC03g45180D;BnaC03g45280D;BnaC03g46060D;BnaC03g46130D;BnaC03g46140D;BnaC03g46190D;BnaC03g46500D;BnaC03g47110D;BnaC03g47130D;BnaC03g47260D;BnaC03g47270D;BnaC03g47320D;BnaC03g47350D;BnaC03g47540D;BnaC03g47860D;BnaC03g47870D;BnaC03g47960D;BnaC03g47990D;BnaC03g48410D;BnaC03g48570D;BnaC03g48640D;BnaC03g48990D;BnaC03g49150D;BnaC03g49190D;BnaC03g49300D;BnaC03g49350D;BnaC03g49790D;BnaC03g49800D;BnaC03g49870D;BnaC03g50050D;BnaC03g50060D;BnaC03g50080D;BnaC03g50090D;BnaC03g50140D;BnaC03g50160D;BnaC03g50210D;BnaC03g50260D;BnaC03g50270D;BnaC03g50280D;BnaC03g50300D;BnaC03g50360D;BnaC03g50420D;BnaC03g50430D;BnaC03g50510D;BnaC03g50520D;BnaC03g50590D;BnaC03g50600D;BnaC03g50680D;BnaC03g50740D;BnaC03g50940D;BnaC03g51050D;BnaC03g51460D;BnaC03g52620D;BnaC03g52680D;BnaC03g52760D;BnaC03g52770D;BnaC03g53290D;BnaC03g53360D;BnaC03g53370D;BnaC03g53380D;BnaC03g53410D;BnaC03g53580D;BnaC03g53730D;BnaC03g53780D;BnaC03g53830D;BnaC03g53840D;BnaC03g54020D;BnaC03g54030D;BnaC03g54190D;BnaC03g54200D;BnaC03g54210D;BnaC03g54470D;BnaC03g54480D;BnaC03g55280D;BnaC03g56190D;BnaC03g56240D;BnaC03g56310D;BnaC03g56330D;BnaC03g56340D;BnaC03g56350D;BnaC03g56490D;BnaA02g17610D;BnaA02g17670D;BnaA02g17750D;BnaA02g18190D;BnaA02g18320D;BnaA02g18330D;BnaA02g18450D;BnaA02g18580D;BnaA02g18710D;BnaA02g18730D;BnaA02g18740D;BnaA02g18920D;BnaA02g18930D;BnaA02g18940D;BnaA02g19030D;BnaA02g19200D;BnaA02g19240D;BnaA02g19260D;BnaA02g19270D;BnaA02g19550D;BnaA02g19640D;BnaA02g19650D;BnaA02g19660D;BnaA02g19670D;BnaA02g19720D;BnaA02g19770D;BnaA02g19890D;BnaA02g20140D;BnaA02g20230D;BnaA02g20250D;BnaA02g20440D;BnaA02g20460D;BnaA02g21070D;BnaA02g21420D;BnaA02g21430D;BnaA02g21470D;BnaA02g21480D;BnaA02g21490D;BnaA02g21580D;BnaA02g21690D;BnaA02g21820D;BnaA02g21860D;BnaA02g21890D;BnaA02g22340D;BnaA02g22360D;BnaA02g22420D;BnaA02g22590D;BnaC03g56590D;BnaC03g56970D;BnaC03g57220D;BnaC03g57320D;BnaC03g57410D;BnaC03g57700D;BnaC03g57930D;BnaC03g58050D;BnaC03g58220D;BnaC03g58640D;BnaC03g58650D;BnaC03g58660D;BnaC03g59030D;BnaC03g59130D;BnaC03g59410D;BnaC03g59420D;BnaC03g59490D;BnaC03g59520D;BnaC03g59570D;BnaC03g59670D;BnaC03g60040D;BnaC03g60190D;BnaC03g60280D;BnaC03g60340D;BnaC03g60380D;BnaC03g60540D;BnaC03g60640D;BnaC03g60800D;BnaC03g60960D;BnaC03g61050D;BnaC03g61120D;BnaC03g61130D;BnaC03g61150D;BnaC03g61220D;BnaC03g61230D;BnaC03g61970D;BnaC03g62120D;BnaC03g62160D;BnaC03g62400D;BnaC03g62410D;BnaC03g62540D;BnaC03g62560D;BnaC03g62570D;BnaC03g62580D;BnaC03g63430D;BnaC03g63440D;BnaC03g63470D;BnaC03g63980D;BnaC03g64100D;BnaC03g64130D;BnaC03g64140D;BnaC03g64370D;BnaC03g64500D;BnaC03g64520D;BnaC03g64530D;BnaC03g64540D;BnaC03g64790D;BnaC03g64870D;BnaC03g65030D;BnaC03g65040D;BnaC03g65140D;BnaC03g65220D;BnaC03g65230D;BnaC03g65240D;BnaC03g65310D;BnaC03g65500D;BnaC03g65740D;BnaC03g65810D;BnaC03g65880D;BnaC03g65910D;BnaC03g65980D;BnaC03g66040D;BnaC03g66150D;BnaC03g66190D;BnaC03g66280D;BnaC03g66400D;BnaC03g66430D;BnaC03g66440D;BnaC03g66590D;BnaC03g66720D;BnaC03g66800D;BnaC03g66850D;BnaC03g67260D;BnaC03g67270D;BnaC03g67280D;BnaC03g67290D;BnaC03g67370D;BnaC03g68250D;BnaC03g68310D;BnaC03g68440D;BnaC03g68450D;BnaC03g68460D;BnaC03g68620D;BnaC03g68660D;BnaC03g68900D;BnaC03g69060D;BnaC03g69220D;BnaC03g69290D;BnaC03g69350D;BnaC03g69540D;BnaC03g69730D;BnaC03g69740D;BnaC03g69840D;BnaC03g69910D;BnaC03g70080D;BnaC03g70100D;BnaC03g70140D;BnaC03g70540D;BnaC03g70580D;BnaC03g70650D;BnaC03g70690D;BnaC03g70700D;BnaC03g70860D;BnaC03g70970D;BnaC03g71360D;BnaC03g71500D;BnaC03g71550D;BnaC03g71780D;BnaC03g71920D;BnaC03g72280D;BnaC03g72360D;BnaC03g72590D;BnaC03g72600D;BnaC03g72900D;BnaC03g72910D;BnaC03g73050D;BnaC03g73950D;BnaC03g73960D;BnaC03g74010D;BnaC03g74050D;BnaC03g74060D;BnaC03g74130D;BnaC03g74270D;BnaC03g74310D;BnaC03g74380D;BnaC03g74450D;BnaC03g74650D;BnaC03g74750D;BnaC03g75160D;BnaC03g75370D;BnaC03g75390D;BnaC03g75510D;BnaC03g75520D;BnaC03g75720D;BnaC03g75750D;BnaC03g75820D;BnaC03g75930D;BnaC03g76050D;BnaC03g76200D;BnaC03g76360D;BnaC03g76380D;BnaC03g76560D;BnaC03g76750D;BnaC03g76830D;BnaC03g76960D;BnaC03g77030D;BnaC03g77040D;BnaC03g77060D;BnaC03g77160D;BnaC03g77170D;BnaC03g77390D;BnaC03g77480D;BnaC03g77610D;BnaC03g77620D;BnaC03g77860D;BnaC03g77940D;BnaC03g78200D;BnaC03g78230D;BnaC04g00050D;BnaC04g00120D;BnaC04g00180D;BnaC04g00320D;BnaC04g00410D;BnaC04g00710D;BnaC04g01050D;BnaC04g01220D;BnaC04g01370D;BnaC04g01600D;BnaC04g01610D;BnaC04g01710D;BnaC04g01750D;BnaC04g01910D;BnaC04g02320D;BnaC04g02430D;BnaC04g02490D;BnaC04g02890D;BnaC04g03000D;BnaC04g03010D;BnaC04g03050D;BnaC04g03060D;BnaC04g03130D;BnaC04g03160D;BnaC04g03170D;BnaC04g03400D;BnaC04g03610D;BnaC04g03720D;BnaC04g03730D;BnaC04g03740D;BnaC04g03750D;BnaC04g03760D;BnaC04g03770D;BnaC04g03780D;BnaC04g03790D;BnaC04g03820D;BnaC04g03840D;BnaC04g03850D;BnaC04g04060D;BnaC04g04080D;BnaC04g04200D;BnaC04g04500D;BnaC04g04650D;BnaC04g05010D;BnaC04g05050D;BnaC04g05220D;BnaC04g05240D;BnaC04g05260D;BnaC04g05330D;BnaC04g05440D;BnaC04g05620D;BnaC04g05640D;BnaC04g05850D;BnaC04g06040D;BnaC04g06280D;BnaC04g06410D;BnaC04g06420D;BnaC04g06660D;BnaC04g06980D;BnaC04g07110D;BnaC04g07170D;BnaC04g07180D;BnaC04g07230D;BnaC04g07260D;BnaC04g07700D;BnaC04g07830D;BnaC04g07890D;BnaC04g08190D;BnaC04g08360D;BnaC04g08650D;BnaC04g08780D;BnaC04g08890D;BnaC04g08920D;BnaC04g09090D;BnaC04g09710D;BnaC04g09720D;BnaC04g09760D;BnaC04g09770D;BnaC04g10230D;BnaC04g10270D;BnaC04g10300D;BnaC04g10330D;BnaC04g10580D;BnaC04g10740D;BnaC04g10770D;BnaC04g10780D;BnaC04g10980D;BnaC04g11270D;BnaC04g11450D;BnaC04g11470D;BnaC04g11560D;BnaC04g11660D;BnaC04g11830D;BnaC04g11860D;BnaC04g12030D;BnaC04g12040D;BnaC04g12060D;BnaC04g12260D;BnaC04g12290D;BnaC04g12350D;BnaC04g12520D;BnaC04g12540D;BnaC04g12850D;BnaC04g13330D;BnaC04g13690D;BnaC04g13700D;BnaC04g13890D;BnaC04g13910D;BnaC04g13930D;BnaC04g13990D;BnaC04g14030D;BnaC04g14050D;BnaC04g14070D;BnaC04g14100D;BnaC04g14110D;BnaC04g14130D;BnaC04g14140D;BnaC04g14160D;BnaC04g14330D;BnaC04g14550D;BnaC04g14590D;BnaC04g15400D;BnaC04g15440D;BnaC04g15460D;BnaC04g15560D;BnaC04g15570D;BnaC04g15590D;BnaC04g15680D;BnaC04g16500D;BnaC04g16790D;BnaC04g16850D;BnaC04g16870D;BnaC04g17120D;BnaC04g17180D;BnaC04g17200D;BnaC04g17290D;BnaC04g17460D;BnaC04g17600D;BnaC04g18340D;BnaC04g18790D;BnaC04g18800D;BnaC04g19040D;BnaC04g19080D;BnaC04g19630D;BnaC04g19700D;BnaC04g19940D;BnaC04g20200D;BnaC04g20360D;BnaC04g20490D;BnaC04g20560D;BnaC04g20580D;BnaC04g20760D;BnaC04g20940D;BnaC04g21090D;BnaC04g21160D;BnaC04g21230D;BnaC04g21290D;BnaC04g21300D;BnaC04g21780D;BnaC04g21990D;BnaC04g22010D;BnaC04g22240D;BnaC04g22270D;BnaC04g22280D;BnaC04g22290D;BnaC04g22390D;BnaC04g22400D;BnaC04g22420D;BnaC04g22440D;BnaC04g22760D;BnaC04g22930D;BnaC04g23060D;BnaC04g23180D;BnaC04g23380D;BnaC04g23410D;BnaC04g23450D;BnaC04g23500D;BnaC04g23920D;BnaC04g23960D;BnaC04g24110D;BnaC04g24510D;BnaC04g24520D;BnaC04g24570D;BnaC04g24700D;BnaC04g24720D;BnaC04g24730D;BnaC04g24770D;BnaC04g24890D;BnaC04g24900D;BnaC04g24910D;BnaC04g25260D;BnaC04g25470D;BnaC04g25480D;BnaC04g25490D;BnaC04g25580D;BnaC04g25690D;BnaC04g25830D;BnaC04g26070D;BnaC04g26080D;BnaC04g26110D;BnaC04g26240D;BnaC04g26270D;BnaC04g26290D;BnaC04g26310D;BnaC04g26530D;BnaC04g26750D;BnaC04g26910D;BnaC04g27170D;BnaC04g27550D;BnaC04g27780D;BnaC04g27940D;BnaC04g28060D;BnaC04g28140D;BnaA02g22700D;BnaA02g22960D;BnaA02g23030D;BnaA02g23180D;BnaA02g23460D;BnaA02g23500D;BnaA02g23570D;BnaA02g23730D;BnaA02g23740D;BnaA02g24150D;BnaA02g24400D;BnaA02g24480D;BnaA02g24710D;BnaA02g24880D;BnaA02g24900D;BnaA02g25010D;BnaA02g25590D;BnaA02g25720D;BnaA02g25880D;BnaA02g26060D;BnaA02g26070D;BnaA02g26140D;BnaA02g26170D;BnaA02g26330D;BnaA02g26370D;BnaA02g26450D;BnaA02g26730D;BnaA02g26970D;BnaA02g27010D;BnaA02g27140D;BnaA02g27180D;BnaA02g27230D;BnaA02g27470D;BnaA02g27520D;BnaA02g27590D;BnaC04g28290D;BnaC04g28350D;BnaC04g28380D;BnaC04g28570D;BnaC04g28910D;BnaC04g28970D;BnaC04g29100D;BnaC04g29390D;BnaC04g29450D;BnaC04g29460D;BnaC04g29670D;BnaC04g29730D;BnaC04g29960D;BnaC04g30020D;BnaC04g30040D;BnaC04g30250D;BnaC04g30550D;BnaC04g30810D;BnaC04g30870D;BnaC04g30880D;BnaC04g30890D;BnaC04g30900D;BnaC04g30980D;BnaC04g31080D;BnaC04g31100D;BnaC04g31430D;BnaC04g31470D;BnaC04g31780D;BnaC04g32020D;BnaC04g32920D;BnaC04g32990D;BnaC04g33070D;BnaC04g33330D;BnaC04g33340D;BnaC04g33360D;BnaC04g33380D;BnaC04g33510D;BnaC04g33570D;BnaC04g33630D;BnaC04g33690D;BnaC04g33770D;BnaC04g33780D;BnaC04g34020D;BnaC04g34080D;BnaC04g34320D;BnaC04g34330D;BnaC04g34360D;BnaC04g34370D;BnaC04g34390D;BnaC04g34630D;BnaC04g34640D;BnaC04g34650D;BnaC04g34810D;BnaC04g35330D;BnaC04g35400D;BnaC04g35500D;BnaC04g35780D;BnaC04g36290D;BnaC04g36640D;BnaC04g36720D;BnaC04g36800D;BnaC04g37010D;BnaC04g37040D;BnaC04g37990D;BnaC04g38000D;BnaC04g38330D;BnaC04g38510D;BnaC04g38650D;BnaC04g38860D;BnaC04g39120D;BnaC04g39280D;BnaC04g39340D;BnaC04g39360D;BnaC04g39720D;BnaC04g39820D;BnaC04g39890D;BnaC04g40000D;BnaC04g40340D;BnaC04g40390D;BnaC04g40400D;BnaC04g40420D;BnaC04g40440D;BnaC04g40450D;BnaC04g40460D;BnaC04g40490D;BnaC04g40500D;BnaC04g40610D;BnaC04g40990D;BnaC04g41000D;BnaC04g41120D;BnaC04g41130D;BnaC04g41190D;BnaC04g41210D;BnaC04g41290D;BnaC04g41300D;BnaC04g41560D;BnaC04g41630D;BnaC04g41780D;BnaC04g41890D;BnaC04g42400D;BnaC04g42560D;BnaC04g42590D;BnaC04g42600D;BnaC04g42930D;BnaC04g43210D;BnaC04g43380D;BnaC04g43510D;BnaC04g43560D;BnaC04g45220D;BnaC04g45420D;BnaC04g45620D;BnaC04g45630D;BnaC04g45690D;BnaC04g45860D;BnaC04g46200D;BnaC04g46310D;BnaC04g46320D;BnaC04g46340D;BnaC04g46620D;BnaC04g46630D;BnaC04g46840D;BnaC04g47210D;BnaC04g47480D;BnaC04g47600D;BnaC04g47720D;BnaC04g48110D;BnaC04g48350D;BnaC04g48360D;BnaC04g48440D;BnaC04g48560D;BnaC04g48920D;BnaC04g48960D;BnaC04g49090D;BnaC04g49100D;BnaC04g49280D;BnaC04g49300D;BnaC04g49310D;BnaC04g49320D;BnaC04g49330D;BnaC04g49350D;BnaC04g49400D;BnaC04g49410D;BnaC04g49480D;BnaC04g49560D;BnaC04g49630D;BnaC04g49640D;BnaC04g49650D;BnaC04g49660D;BnaC04g49670D;BnaC04g49680D;BnaC04g49780D;BnaC04g49930D;BnaC04g49950D;BnaC04g50170D;BnaC04g50190D;BnaC04g50380D;BnaC04g50460D;BnaC04g51130D;BnaC04g51140D;BnaC04g51170D;BnaC04g51190D;BnaC04g51220D;BnaC04g51420D;BnaC04g51800D;BnaC04g51830D;BnaC04g51900D;BnaC04g52200D;BnaC04g52450D;BnaC04g52480D;BnaC04g52520D;BnaC04g52580D;BnaC04g52640D;BnaC04g52950D;BnaC04g52960D;BnaC04g52970D;BnaC04g53030D;BnaC04g53040D;BnaC04g53220D;BnaC04g53410D;BnaC04g53420D;BnaC04g53940D;BnaC04g53950D;BnaC04g53960D;BnaC04g54310D;BnaC04g54380D;BnaC04g54450D;BnaC04g54470D;BnaC04g54940D;BnaC04g55020D;BnaC04g55220D;BnaC04g55250D;BnaC04g55420D;BnaC04g55430D;BnaC04g55460D;BnaC04g55480D;BnaC04g55570D;BnaC04g55770D;BnaC04g55930D;BnaC04g55940D;BnaC04g56390D;BnaC04g56400D;BnaC04g56590D;BnaC04g56600D;BnaC04g56610D;BnaC04g56620D;BnaC04g56640D;BnaC04g56690D;BnaC04g56710D;BnaC04g56880D;BnaC04g56920D;BnaC05g00060D;BnaC05g00160D;BnaC05g00230D;BnaC05g00380D;BnaC05g00450D;BnaC05g00460D;BnaC05g00530D;BnaC05g00540D;BnaC05g00770D;BnaC05g00780D;BnaC05g00810D;BnaC05g01120D;BnaC05g01180D;BnaC05g01190D;BnaC05g01210D;BnaC05g01400D;BnaC05g01430D;BnaC05g01440D;BnaC05g01470D;BnaC05g01510D;BnaC05g01880D;BnaC05g01980D;BnaC05g02320D;BnaC05g02350D;BnaC05g02530D;BnaC05g02700D;BnaC05g02930D;BnaC05g03040D;BnaC05g03170D;BnaC05g03280D;BnaC05g03290D;BnaC05g03300D;BnaC05g03730D;BnaC05g03780D;BnaC05g04100D;BnaC05g04350D;BnaC05g04370D;BnaC05g04390D;BnaC05g04490D;BnaC05g04530D;BnaC05g04590D;BnaC05g04700D;BnaC05g05030D;BnaC05g05160D;BnaC05g05170D;BnaC05g05190D;BnaC05g05890D;BnaC05g05920D;BnaC05g06150D;BnaC05g06160D;BnaC05g06170D;BnaC05g06200D;BnaC05g06260D;BnaC05g06340D;BnaC05g07230D;BnaC05g07290D;BnaC05g07310D;BnaC05g07350D;BnaC05g07580D;BnaC05g07650D;BnaC05g07800D;BnaC05g07810D;BnaC05g08320D;BnaC05g08390D;BnaC05g08480D;BnaC05g08730D;BnaC05g08770D;BnaC05g08890D;BnaC05g09150D;BnaC05g09210D;BnaC05g09300D;BnaC05g09330D;BnaC05g09640D;BnaC05g09650D;BnaC05g09740D;BnaC05g09880D;BnaC05g09920D;BnaC05g10030D;BnaC05g10420D;BnaC05g10520D;BnaC05g11180D;BnaC05g11190D;BnaC05g11260D;BnaC05g11410D;BnaC05g11420D;BnaC05g11700D;BnaC05g12070D;BnaC05g12180D;BnaC05g12260D;BnaC05g12310D;BnaC05g12400D;BnaC05g12460D;BnaC05g12550D;BnaC05g12760D;BnaC05g12910D;BnaC05g13040D;BnaC05g13090D;BnaC05g13110D;BnaC05g13330D;BnaC05g13450D;BnaC05g13730D;BnaC05g13850D;BnaC05g14170D;BnaC05g14180D;BnaC05g14320D;BnaC05g14370D;BnaC05g14570D;BnaC05g14920D;BnaC05g15260D;BnaC05g15570D;BnaC05g15580D;BnaC05g15760D;BnaC05g15810D;BnaC05g15830D;BnaC05g15880D;BnaC05g16360D;BnaC05g16380D;BnaC05g16930D;BnaC05g17330D;BnaC05g17710D;BnaC05g17730D;BnaC05g17740D;BnaC05g18230D;BnaC05g18310D;BnaC05g18490D;BnaC05g18510D;BnaC05g18600D;BnaC05g18610D;BnaC05g18900D;BnaC05g18910D;BnaC05g19320D;BnaC05g19790D;BnaC05g19990D;BnaC05g20020D;BnaC05g20060D;BnaC05g20270D;BnaC05g20280D;BnaC05g20500D;BnaC05g20730D;BnaC05g21070D;BnaC05g21140D;BnaA02g27820D;BnaA02g27960D;BnaA02g27980D;BnaA02g28150D;BnaA02g28360D;BnaA02g28570D;BnaA02g28680D;BnaA02g28720D;BnaA02g28880D;BnaA02g29010D;BnaA02g29070D;BnaA02g29220D;BnaA02g29360D;BnaA02g29680D;BnaA02g29830D;BnaA02g30030D;BnaA02g30310D;BnaA02g30320D;BnaA02g30340D;BnaA02g30470D;BnaA02g30560D;BnaA02g30620D;BnaA02g30820D;BnaA02g30990D;BnaA02g31160D;BnaA02g31270D;BnaA02g31630D;BnaA02g31710D;BnaA02g31830D;BnaA02g31890D;BnaA02g31990D;BnaA02g32010D;BnaA02g32360D;BnaA02g32380D;BnaC05g21440D;BnaC05g21600D;BnaC05g21760D;BnaC05g22370D;BnaC05g22790D;BnaC05g22840D;BnaC05g22870D;BnaC05g22880D;BnaC05g22940D;BnaC05g23270D;BnaC05g23490D;BnaC05g23530D;BnaC05g23590D;BnaC05g23640D;BnaC05g23810D;BnaC05g24040D;BnaC05g24080D;BnaC05g24200D;BnaC05g24510D;BnaC05g24530D;BnaC05g24600D;BnaC05g24910D;BnaC05g25250D;BnaC05g25340D;BnaC05g25830D;BnaC05g25920D;BnaC05g26060D;BnaC05g26480D;BnaC05g26490D;BnaC05g26620D;BnaC05g26630D;BnaC05g26650D;BnaC05g26940D;BnaC05g27030D;BnaC05g27180D;BnaC05g28110D;BnaC05g28120D;BnaC05g28130D;BnaC05g28320D;BnaC05g28330D;BnaC05g28370D;BnaC05g28380D;BnaC05g28570D;BnaC05g28630D;BnaC05g28770D;BnaC05g28880D;BnaC05g28890D;BnaC05g29230D;BnaC05g29760D;BnaC05g30140D;BnaC05g30230D;BnaC05g30410D;BnaC05g30830D;BnaC05g30940D;BnaC05g30950D;BnaC05g30960D;BnaC05g30990D;BnaC05g31010D;BnaC05g31140D;BnaC05g31230D;BnaC05g31250D;BnaC05g31530D;BnaC05g31620D;BnaC05g31710D;BnaC05g31920D;BnaC05g31960D;BnaC05g32050D;BnaC05g32100D;BnaC05g32120D;BnaC05g32130D;BnaC05g32140D;BnaC05g32150D;BnaC05g32360D;BnaC05g32410D;BnaC05g32420D;BnaC05g32490D;BnaC05g32840D;BnaC05g33030D;BnaC05g33370D;BnaC05g33580D;BnaC05g34170D;BnaC05g34310D;BnaC05g34420D;BnaC05g34480D;BnaC05g34630D;BnaC05g34660D;BnaC05g35460D;BnaC05g35520D;BnaC05g35650D;BnaC05g35690D;BnaC05g35700D;BnaC05g35720D;BnaC05g35750D;BnaC05g35980D;BnaC05g36150D;BnaC05g36200D;BnaC05g36360D;BnaC05g36550D;BnaC05g36980D;BnaC05g37250D;BnaC05g37540D;BnaC05g37550D;BnaC05g37570D;BnaC05g37700D;BnaC05g37710D;BnaC05g37720D;BnaC05g37930D;BnaC05g37940D;BnaC05g37950D;BnaC05g37960D;BnaC05g37970D;BnaC05g37980D;BnaC05g37990D;BnaC05g38000D;BnaC05g38020D;BnaC05g38060D;BnaC05g38330D;BnaC05g38590D;BnaC05g38600D;BnaC05g38670D;BnaC05g39040D;BnaC05g39060D;BnaC05g39070D;BnaC05g39080D;BnaC05g39090D;BnaC05g39100D;BnaC05g39180D;BnaC05g39190D;BnaC05g39200D;BnaC05g39220D;BnaC05g39230D;BnaC05g39240D;BnaC05g39340D;BnaC05g39500D;BnaC05g39510D;BnaC05g39590D;BnaC05g39970D;BnaC05g39980D;BnaC05g40180D;BnaC05g40220D;BnaC05g40560D;BnaC05g40680D;BnaC05g40800D;BnaC05g41240D;BnaC05g41250D;BnaC05g41450D;BnaC05g41530D;BnaC05g41730D;BnaC05g42200D;BnaC05g42630D;BnaC05g42780D;BnaC05g42860D;BnaC05g42980D;BnaC05g43070D;BnaC05g43210D;BnaC05g43390D;BnaC05g43610D;BnaC05g43620D;BnaC05g43940D;BnaC05g43970D;BnaC05g44000D;BnaC05g44320D;BnaC05g44740D;BnaC05g44750D;BnaC05g44830D;BnaC05g45070D;BnaC05g45080D;BnaC05g45090D;BnaC05g45470D;BnaC05g45530D;BnaC05g45590D;BnaC05g45760D;BnaC05g45860D;BnaC05g46130D;BnaC05g46140D;BnaC05g46150D;BnaC05g46640D;BnaC05g46890D;BnaC05g46910D;BnaC05g46930D;BnaC05g46990D;BnaC05g47040D;BnaC05g47180D;BnaC05g47450D;BnaC05g47510D;BnaC05g47560D;BnaC05g47630D;BnaC05g47640D;BnaC05g47670D;BnaC05g48040D;BnaC05g48190D;BnaC05g48220D;BnaC05g48230D;BnaC05g48280D;BnaC05g48310D;BnaC05g48350D;BnaC05g48620D;BnaC05g48670D;BnaC05g48680D;BnaC05g48780D;BnaC05g48790D;BnaC05g48820D;BnaC05g48920D;BnaC05g49020D;BnaC05g49030D;BnaC05g49040D;BnaC05g49050D;BnaC05g49280D;BnaC05g49430D;BnaC05g49480D;BnaC05g49640D;BnaC05g49960D;BnaC05g50000D;BnaC05g50320D;BnaC05g50440D;BnaC05g50530D;BnaC05g50770D;BnaC05g51080D;BnaC05g51210D;BnaC05g51220D;BnaC05g51350D;BnaC05g51500D;BnaC05g52090D;BnaC05g52100D;BnaC05g52210D;BnaC06g00140D;BnaC06g00160D;BnaC06g00250D;BnaC06g00620D;BnaC06g01060D;BnaC06g01220D;BnaC06g01270D;BnaC06g01550D;BnaC06g01580D;BnaC06g01650D;BnaC06g01670D;BnaC06g01820D;BnaC06g02010D;BnaC06g02330D;BnaC06g02580D;BnaC06g02620D;BnaC06g02690D;BnaC06g03270D;BnaC06g03410D;BnaC06g03450D;BnaC06g03470D;BnaC06g03640D;BnaC06g03650D;BnaC06g03660D;BnaC06g04220D;BnaC06g04390D;BnaC06g04430D;BnaC06g04670D;BnaC06g04780D;BnaC06g05520D;BnaC06g05630D;BnaC06g05970D;BnaC06g06070D;BnaC06g06220D;BnaC06g06890D;BnaC06g07040D;BnaC06g07120D;BnaC06g07140D;BnaC06g07290D;BnaC06g07480D;BnaC06g07690D;BnaC06g07860D;BnaC06g07990D;BnaC06g08000D;BnaC06g08280D;BnaC06g08900D;BnaC06g08930D;BnaC06g09400D;BnaC06g09790D;BnaC06g09820D;BnaC06g09980D;BnaC06g10620D;BnaC06g11040D;BnaC06g11170D;BnaC06g11420D;BnaC06g11440D;BnaC06g11940D;BnaC06g12100D;BnaC06g12120D;BnaC06g12140D;BnaC06g12220D;BnaC06g12560D;BnaC06g12600D;BnaC06g12620D;BnaC06g13120D;BnaC06g13130D;BnaC06g13190D;BnaC06g13500D;BnaC06g13750D;BnaC06g14170D;BnaC06g14270D;BnaC06g14310D;BnaC06g14360D;BnaC06g14430D;BnaC06g14510D;BnaC06g14670D;BnaC06g14680D;BnaC06g14690D;BnaC06g14840D;BnaC06g15030D;BnaC06g15060D;BnaC06g15260D;BnaC06g15370D;BnaC06g15430D;BnaC06g15510D;BnaC06g15570D;BnaC06g15590D;BnaC06g15900D;BnaC06g16280D;BnaC06g16290D;BnaC06g16300D;BnaC06g16500D;BnaC06g16530D;BnaC06g16700D;BnaC06g16860D;BnaC06g16900D;BnaC06g16930D;BnaC06g17380D;BnaC06g17620D;BnaC06g17660D;BnaC06g17670D;BnaC06g17680D;BnaC06g17810D;BnaC06g17920D;BnaC06g18580D;BnaC06g18600D;BnaC06g18610D;BnaC06g18690D;BnaC06g18830D;BnaC06g18870D;BnaC06g18900D;BnaC06g18970D;BnaA02g32720D;BnaA02g33460D;BnaA02g33470D;BnaA02g33780D;BnaA02g33800D;BnaA02g33890D;BnaA02g34000D;BnaA02g34030D;BnaA02g34040D;BnaA02g34060D;BnaA02g34070D;BnaA02g34280D;BnaA02g34580D;BnaA02g34680D;BnaA02g34720D;BnaA02g34760D;BnaA02g34780D;BnaA02g34830D;BnaA02g34880D;BnaA02g34960D;BnaA02g35010D;BnaA02g35210D;BnaA02g35220D;BnaA02g35570D;BnaA02g35990D;BnaA02g36050D;BnaA02g36110D;BnaA02g36250D;BnaA02g36300D;BnaA02g36400D;BnaA02g36880D;BnaA02g37020D;BnaA02g37030D;BnaC06g19150D;BnaC06g19180D;BnaC06g19540D;BnaC06g19640D;BnaC06g19770D;BnaC06g19780D;BnaC06g19790D;BnaC06g19810D;BnaC06g19960D;BnaC06g20160D;BnaC06g20200D;BnaC06g20290D;BnaC06g20910D;BnaC06g20930D;BnaC06g20940D;BnaC06g20950D;BnaC06g21010D;BnaC06g21080D;BnaC06g21150D;BnaC06g21620D;BnaC06g21660D;BnaC06g21880D;BnaC06g22000D;BnaC06g22080D;BnaC06g22470D;BnaC06g22630D;BnaC06g22680D;BnaC06g22730D;BnaC06g22820D;BnaC06g23140D;BnaC06g23150D;BnaC06g23160D;BnaC06g23340D;BnaC06g23560D;BnaC06g23590D;BnaC06g23860D;BnaC06g23870D;BnaC06g24860D;BnaC06g25200D;BnaC06g25550D;BnaC06g25590D;BnaC06g25830D;BnaC06g25870D;BnaC06g25940D;BnaC06g26040D;BnaC06g26160D;BnaC06g26170D;BnaC06g26180D;BnaC06g26190D;BnaC06g26260D;BnaC06g26470D;BnaC06g26560D;BnaC06g26670D;BnaC06g26710D;BnaC06g26720D;BnaC06g26980D;BnaC06g26990D;BnaC06g27110D;BnaC06g27130D;BnaC06g27300D;BnaC06g27330D;BnaC06g27630D;BnaC06g27770D;BnaC06g27900D;BnaC06g27910D;BnaC06g28090D;BnaC06g28200D;BnaC06g28500D;BnaC06g28830D;BnaC06g28840D;BnaC06g29160D;BnaC06g29400D;BnaC06g29700D;BnaC06g29710D;BnaC06g30220D;BnaC06g30230D;BnaC06g30540D;BnaC06g30690D;BnaC06g30830D;BnaC06g31170D;BnaC06g32150D;BnaC06g32430D;BnaC06g32660D;BnaC06g32670D;BnaC06g32720D;BnaC06g32770D;BnaC06g32780D;BnaC06g32920D;BnaC06g33010D;BnaC06g33840D;BnaC06g34050D;BnaC06g34160D;BnaC06g34180D;BnaC06g34330D;BnaC06g34390D;BnaC06g34580D;BnaC06g34880D;BnaC06g35230D;BnaC06g35260D;BnaC06g35410D;BnaC06g35540D;BnaC06g35720D;BnaC06g35760D;BnaC06g36090D;BnaC06g36660D;BnaC06g36810D;BnaC06g37030D;BnaC06g37040D;BnaC06g37140D;BnaC06g37290D;BnaC06g37390D;BnaC06g37610D;BnaC06g37840D;BnaC06g37860D;BnaC06g37930D;BnaC06g38040D;BnaC06g38050D;BnaC06g38060D;BnaC06g38210D;BnaC06g38530D;BnaC06g38600D;BnaC06g38770D;BnaC06g38860D;BnaC06g38870D;BnaC06g39000D;BnaC06g39010D;BnaC06g39050D;BnaC06g39220D;BnaC06g39330D;BnaC06g39420D;BnaC06g39450D;BnaC06g39560D;BnaC06g39640D;BnaC06g39830D;BnaC06g39860D;BnaC06g39870D;BnaC06g39880D;BnaC06g39910D;BnaC06g40070D;BnaC06g40190D;BnaC06g40410D;BnaC06g40420D;BnaC06g40550D;BnaC06g40610D;BnaC06g40730D;BnaC06g40870D;BnaC06g40880D;BnaC06g41070D;BnaC06g41140D;BnaC06g41270D;BnaC06g41360D;BnaC06g41720D;BnaC06g41770D;BnaC06g41900D;BnaC06g41940D;BnaC06g42560D;BnaC06g42620D;BnaC06g42680D;BnaC06g42690D;BnaC06g42800D;BnaC06g42870D;BnaC06g42940D;BnaC06g43480D;BnaC06g43510D;BnaC06g43710D;BnaC06g43720D;BnaC06g43820D;BnaC07g00180D;BnaC07g00220D;BnaC07g00330D;BnaC07g00480D;BnaC07g00570D;BnaC07g00580D;BnaC07g00610D;BnaC07g00620D;BnaC07g00700D;BnaC07g01020D;BnaC07g01180D;BnaC07g01200D;BnaC07g01850D;BnaC07g02570D;BnaC07g02590D;BnaC07g02860D;BnaC07g03080D;BnaC07g03180D;BnaC07g03520D;BnaC07g03670D;BnaC07g03680D;BnaC07g03750D;BnaC07g03780D;BnaC07g04160D;BnaC07g04330D;BnaC07g04640D;BnaC07g04810D;BnaC07g04980D;BnaC07g04990D;BnaC07g05060D;BnaC07g05360D;BnaC07g05570D;BnaC07g05770D;BnaC07g05850D;BnaC07g05870D;BnaC07g05970D;BnaC07g06150D;BnaC07g06380D;BnaC07g06390D;BnaC07g06600D;BnaC07g07260D;BnaC07g07290D;BnaC07g07550D;BnaC07g07580D;BnaC07g07730D;BnaC07g07790D;BnaC07g07870D;BnaC07g07920D;BnaC07g07940D;BnaC07g08000D;BnaC07g08020D;BnaC07g08030D;BnaC07g08490D;BnaC07g08680D;BnaC07g08770D;BnaC07g08780D;BnaC07g09020D;BnaC07g09270D;BnaC07g09390D;BnaC07g09400D;BnaC07g09410D;BnaC07g10050D;BnaC07g10880D;BnaC07g10890D;BnaC07g10910D;BnaC07g11110D;BnaC07g11120D;BnaC07g11180D;BnaC07g11190D;BnaC07g11210D;BnaC07g11250D;BnaC07g11270D;BnaC07g11770D;BnaC07g11780D;BnaC07g11790D;BnaC07g11900D;BnaC07g12240D;BnaC07g12250D;BnaC07g12280D;BnaC07g12470D;BnaC07g12480D;BnaC07g12860D;BnaC07g13010D;BnaC07g13020D;BnaC07g13140D;BnaC07g13560D;BnaC07g13730D;BnaC07g13740D;BnaC07g13990D;BnaC07g14000D;BnaC07g14070D;BnaC07g14620D;BnaC07g14640D;BnaC07g14650D;BnaC07g14840D;BnaC07g14860D;BnaC07g14870D;BnaC07g14970D;BnaC07g15310D;BnaC07g15330D;BnaC07g15490D;BnaC07g15570D;BnaC07g16260D;BnaC07g16300D;BnaC07g16310D;BnaC07g16350D;BnaC07g16540D;BnaC07g16630D;BnaC07g16640D;BnaC07g16660D;BnaC07g16700D;BnaC07g16760D;BnaC07g16850D;BnaC07g17050D;BnaC07g17120D;BnaC07g17220D;BnaC07g17300D;BnaC07g17320D;BnaC07g17430D;BnaC07g17470D;BnaC07g18010D;BnaC07g18020D;BnaC07g18040D;BnaC07g18120D;BnaC07g18190D;BnaC07g18690D;BnaC07g18960D;BnaC07g19000D;BnaC07g19030D;BnaC07g19550D;BnaC07g19770D;BnaC07g19810D;BnaC07g19840D;BnaC07g20120D;BnaC07g20500D;BnaC07g20530D;BnaC07g20680D;BnaC07g20830D;BnaC07g20860D;BnaC07g21050D;BnaC07g21290D;BnaC07g21320D;BnaC07g21330D;BnaC07g21340D;BnaC07g21440D;BnaC07g21600D;BnaC07g21920D;BnaC07g21930D;BnaC07g21940D;BnaC07g22730D;BnaC07g22750D;BnaC07g22900D;BnaC07g22910D;BnaC07g22930D;BnaC07g22980D;BnaC07g22990D;BnaC07g23030D;BnaC07g23090D;BnaC07g23310D;BnaC07g23480D;BnaC07g23750D;BnaC07g24060D;BnaC07g24100D;BnaC07g24170D;BnaC07g24280D;BnaC07g24460D;BnaC07g24660D;BnaC07g24750D;BnaA03g00460D;BnaA03g00820D;BnaA03g00830D;BnaA03g00990D;BnaA03g01150D;BnaA03g01500D;BnaA03g01520D;BnaA03g01590D;BnaA03g01690D;BnaA03g01800D;BnaA03g02040D;BnaA03g02290D;BnaA03g02420D;BnaA03g02450D;BnaA03g02510D;BnaA03g02560D;BnaA03g02620D;BnaA03g02660D;BnaA03g02830D;BnaA03g02840D;BnaA03g02950D;BnaA03g03230D;BnaA03g03400D;BnaA03g03440D;BnaA03g03490D;BnaA03g03560D;BnaA03g03620D;BnaA03g03670D;BnaA03g04190D;BnaA03g04310D;BnaA03g04320D;BnaA03g04330D;BnaA03g04340D;BnaA03g04440D;BnaA03g04460D;BnaA03g04590D;BnaA03g04690D;BnaA03g04910D;BnaA03g04930D;BnaA03g04970D;BnaA03g05080D;BnaA03g05090D;BnaA03g05140D;BnaA03g05150D;BnaA03g05200D;BnaA03g05240D;BnaA03g05250D;BnaC07g25120D;BnaC07g25260D;BnaC07g25560D;BnaC07g25660D;BnaC07g25770D;BnaC07g25800D;BnaC07g25950D;BnaC07g26120D;BnaC07g26210D;BnaC07g26250D;BnaC07g26290D;BnaC07g26300D;BnaC07g26380D;BnaC07g26390D;BnaC07g26790D;BnaC07g27090D;BnaC07g27100D;BnaC07g27210D;BnaC07g27300D;BnaC07g27420D;BnaC07g27560D;BnaC07g27640D;BnaC07g27830D;BnaC07g28060D;BnaC07g28310D;BnaC07g28830D;BnaC07g28900D;BnaC07g28980D;BnaC07g29000D;BnaC07g29140D;BnaC07g29390D;BnaC07g29460D;BnaC07g29580D;BnaC07g30000D;BnaC07g30010D;BnaC07g30020D;BnaC07g30160D;BnaC07g30250D;BnaC07g30260D;BnaC07g30330D;BnaC07g30370D;BnaC07g30440D;BnaC07g30610D;BnaC07g31120D;BnaC07g31200D;BnaC07g31330D;BnaC07g31660D;BnaC07g31810D;BnaC07g32110D;BnaC07g32730D;BnaC07g32820D;BnaC07g33020D;BnaC07g33060D;BnaC07g33080D;BnaC07g33090D;BnaC07g33260D;BnaC07g33500D;BnaC07g34250D;BnaC07g34330D;BnaC07g34360D;BnaC07g34540D;BnaC07g34770D;BnaC07g34860D;BnaC07g35160D;BnaC07g35240D;BnaC07g35250D;BnaC07g35310D;BnaC07g35320D;BnaC07g36340D;BnaC07g36500D;BnaC07g36510D;BnaC07g36590D;BnaC07g36750D;BnaC07g36840D;BnaC07g36890D;BnaC07g36900D;BnaC07g37320D;BnaC07g37350D;BnaC07g37370D;BnaC07g37550D;BnaC07g37670D;BnaC07g37720D;BnaC07g37900D;BnaC07g37950D;BnaC07g38390D;BnaC07g38400D;BnaC07g38430D;BnaC07g38460D;BnaC07g38610D;BnaC07g38690D;BnaC07g38700D;BnaC07g39050D;BnaC07g39130D;BnaC07g39150D;BnaC07g39280D;BnaC07g39310D;BnaC07g39650D;BnaC07g39860D;BnaC07g39960D;BnaC07g40000D;BnaC07g40010D;BnaC07g40150D;BnaC07g40410D;BnaC07g40500D;BnaC07g40570D;BnaC07g40930D;BnaC07g41010D;BnaC07g41190D;BnaC07g41260D;BnaC07g41280D;BnaC07g41660D;BnaC07g41800D;BnaC07g41810D;BnaC07g41830D;BnaC07g41840D;BnaC07g41970D;BnaC07g42360D;BnaC07g42600D;BnaC07g42640D;BnaC07g42740D;BnaC07g42750D;BnaC07g43610D;BnaC07g43940D;BnaC07g44000D;BnaC07g44090D;BnaC07g44110D;BnaC07g44120D;BnaC07g44240D;BnaC07g44420D;BnaC07g44490D;BnaC07g44680D;BnaC07g44690D;BnaC07g44770D;BnaC07g44840D;BnaC07g44880D;BnaC07g44900D;BnaC07g44970D;BnaC07g45070D;BnaC07g45090D;BnaC07g45100D;BnaC07g45130D;BnaC07g45150D;BnaC07g45160D;BnaC07g45190D;BnaC07g45200D;BnaC07g45670D;BnaC07g45760D;BnaC07g45790D;BnaC07g46040D;BnaC07g46050D;BnaC07g46060D;BnaC07g46350D;BnaC07g46560D;BnaC07g46690D;BnaC07g46800D;BnaC07g46980D;BnaC07g46990D;BnaC07g47000D;BnaC07g47010D;BnaC07g47020D;BnaC07g47180D;BnaC07g47260D;BnaC07g47330D;BnaC07g47430D;BnaC07g47450D;BnaC07g47460D;BnaC07g47470D;BnaC07g47600D;BnaC07g47940D;BnaC07g48060D;BnaC07g48220D;BnaC07g48680D;BnaC07g48980D;BnaC07g49370D;BnaC07g49660D;BnaC07g49670D;BnaC07g49680D;BnaC07g50260D;BnaC07g50330D;BnaC07g50530D;BnaC07g50540D;BnaC07g50560D;BnaC07g50710D;BnaC07g50780D;BnaC07g51130D;BnaC07g51170D;BnaC07g51180D;BnaC07g51220D;BnaC07g51260D;BnaC07g51290D;BnaC08g00040D;BnaC08g00050D;BnaC08g00230D;BnaC08g00780D;BnaC08g00810D;BnaC08g00840D;BnaC08g00920D;BnaC08g01380D;BnaC08g01390D;BnaC08g01400D;BnaC08g01440D;BnaC08g01450D;BnaC08g01460D;BnaC08g01630D;BnaC08g01800D;BnaC08g01840D;BnaC08g01850D;BnaC08g01880D;BnaC08g01900D;BnaC08g02140D;BnaC08g02150D;BnaC08g02170D;BnaC08g02180D;BnaC08g02460D;BnaC08g02700D;BnaC08g02710D;BnaC08g02790D;BnaC08g03060D;BnaC08g03290D;BnaC08g03790D;BnaC08g03860D;BnaC08g03940D;BnaC08g04960D;BnaC08g05110D;BnaC08g05120D;BnaC08g05150D;BnaC08g05420D;BnaC08g05450D;BnaC08g05470D;BnaC08g05570D;BnaC08g05680D;BnaC08g05970D;BnaC08g05980D;BnaC08g06210D;BnaC08g06220D;BnaC08g06270D;BnaC08g06310D;BnaC08g06430D;BnaC08g06440D;BnaC08g06450D;BnaC08g06530D;BnaC08g06560D;BnaC08g07160D;BnaC08g07320D;BnaC08g07370D;BnaC08g07380D;BnaC08g07440D;BnaC08g07630D;BnaC08g07850D;BnaC08g07900D;BnaC08g07930D;BnaC08g08070D;BnaC08g08420D;BnaC08g08450D;BnaC08g09020D;BnaC08g09160D;BnaC08g09180D;BnaC08g09320D;BnaC08g09410D;BnaC08g09420D;BnaC08g09610D;BnaC08g09620D;BnaC08g09930D;BnaC08g09940D;BnaC08g10600D;BnaC08g10730D;BnaC08g11020D;BnaC08g11060D;BnaC08g11310D;BnaC08g11700D;BnaC08g11810D;BnaC08g11880D;BnaC08g12140D;BnaC08g12260D;BnaC08g12340D;BnaC08g12480D;BnaC08g12870D;BnaC08g13170D;BnaC08g13230D;BnaC08g13270D;BnaC08g13600D;BnaC08g13860D;BnaC08g13890D;BnaC08g13960D;BnaC08g13970D;BnaC08g14340D;BnaC08g14350D;BnaC08g14500D;BnaC08g14710D;BnaC08g14780D;BnaC08g14790D;BnaC08g14880D;BnaC08g14890D;BnaC08g14950D;BnaC08g14960D;BnaC08g14970D;BnaC08g15000D;BnaC08g15020D;BnaC08g15080D;BnaC08g15110D;BnaC08g15120D;BnaC08g15140D;BnaC08g15270D;BnaC08g15730D;BnaC08g15790D;BnaC08g15900D;BnaC08g16080D;BnaC08g16330D;BnaC08g16430D;BnaC08g16500D;BnaC08g16740D;BnaC08g16770D;BnaC08g16780D;BnaC08g16790D;BnaC08g16860D;BnaC08g17100D;BnaC08g17310D;BnaC08g17320D;BnaC08g17490D;BnaC08g17520D;BnaC08g17930D;BnaC08g18180D;BnaC08g18250D;BnaC08g18420D;BnaC08g19100D;BnaC08g19150D;BnaC08g19270D;BnaC08g19280D;BnaC08g19290D;BnaC08g19300D;BnaC08g19310D;BnaC08g19600D;BnaC08g19680D;BnaC08g19690D;BnaC08g20070D;BnaC08g20110D;BnaC08g20180D;BnaC08g20300D;BnaC08g20310D;BnaC08g20320D;BnaC08g20350D;BnaC08g20670D;BnaC08g20810D;BnaC08g20820D;BnaC08g20890D;BnaC08g22200D;BnaC08g22410D;BnaC08g22580D;BnaC08g22640D;BnaC08g23140D;BnaC08g23150D;BnaC08g23300D;BnaC08g23410D;BnaC08g23510D;BnaC08g23600D;BnaA03g05450D;BnaA03g05470D;BnaA03g05780D;BnaA03g06000D;BnaA03g06020D;BnaA03g06170D;BnaA03g06450D;BnaA03g06500D;BnaA03g06510D;BnaA03g06520D;BnaA03g06540D;BnaA03g06580D;BnaA03g06740D;BnaA03g06790D;BnaA03g06870D;BnaA03g07390D;BnaA03g07430D;BnaA03g07700D;BnaA03g07780D;BnaA03g07860D;BnaA03g07880D;BnaA03g08110D;BnaA03g08170D;BnaA03g08190D;BnaA03g08200D;BnaA03g08930D;BnaA03g08950D;BnaA03g09560D;BnaA03g09670D;BnaA03g09760D;BnaA03g09800D;BnaA03g09990D;BnaA03g10040D;BnaA03g10050D;BnaA03g10150D;BnaA03g10210D;BnaA03g10320D;BnaA03g10340D;BnaC08g23930D;BnaC08g24060D;BnaC08g24100D;BnaC08g24110D;BnaC08g24180D;BnaC08g24360D;BnaC08g24480D;BnaC08g24550D;BnaC08g24610D;BnaC08g24730D;BnaC08g24880D;BnaC08g24920D;BnaC08g24990D;BnaC08g25090D;BnaC08g25190D;BnaC08g25210D;BnaC08g25400D;BnaC08g25450D;BnaC08g25530D;BnaC08g25860D;BnaC08g25880D;BnaC08g26010D;BnaC08g26020D;BnaC08g26060D;BnaC08g26140D;BnaC08g26250D;BnaC08g26550D;BnaC08g26580D;BnaC08g26740D;BnaC08g26860D;BnaC08g27260D;BnaC08g27800D;BnaC08g27830D;BnaC08g27860D;BnaC08g27870D;BnaC08g27980D;BnaC08g28010D;BnaC08g28100D;BnaC08g28490D;BnaC08g28550D;BnaC08g28560D;BnaC08g28630D;BnaC08g28660D;BnaC08g28670D;BnaC08g29020D;BnaC08g29080D;BnaC08g29320D;BnaC08g29380D;BnaC08g29450D;BnaC08g29460D;BnaC08g29480D;BnaC08g29490D;BnaC08g29670D;BnaC08g29690D;BnaC08g29840D;BnaC08g30060D;BnaC08g30190D;BnaC08g30360D;BnaC08g30370D;BnaC08g30380D;BnaC08g30400D;BnaC08g30410D;BnaC08g30460D;BnaC08g30890D;BnaC08g31020D;BnaC08g31370D;BnaC08g31410D;BnaC08g31480D;BnaC08g32450D;BnaC08g32460D;BnaC08g32480D;BnaC08g32530D;BnaC08g32870D;BnaC08g32880D;BnaC08g32950D;BnaC08g33090D;BnaC08g33100D;BnaC08g33440D;BnaC08g33510D;BnaC08g33670D;BnaC08g33730D;BnaC08g33770D;BnaC08g34140D;BnaC08g34340D;BnaC08g34700D;BnaC08g34840D;BnaC08g35040D;BnaC08g35080D;BnaC08g35130D;BnaC08g35240D;BnaC08g35250D;BnaC08g35540D;BnaC08g35720D;BnaC08g35820D;BnaC08g35890D;BnaC08g35990D;BnaC08g36120D;BnaC08g36170D;BnaC08g36300D;BnaC08g36360D;BnaC08g36370D;BnaC08g36510D;BnaC08g36640D;BnaC08g36720D;BnaC08g37000D;BnaC08g37120D;BnaC08g37250D;BnaC08g37440D;BnaC08g37550D;BnaC08g37760D;BnaC08g37860D;BnaC08g38320D;BnaC08g38580D;BnaC08g38660D;BnaC08g39030D;BnaC08g39040D;BnaC08g39510D;BnaC08g40270D;BnaC08g40330D;BnaC08g40850D;BnaC08g40870D;BnaC08g41110D;BnaC08g41120D;BnaC08g41130D;BnaC08g41390D;BnaC08g41620D;BnaC08g41630D;BnaC08g41770D;BnaC08g41790D;BnaC08g42010D;BnaC08g42020D;BnaC08g42290D;BnaC08g42480D;BnaC08g42510D;BnaC08g42580D;BnaC08g43000D;BnaC08g43060D;BnaC08g43130D;BnaC08g43250D;BnaC08g43260D;BnaC08g43300D;BnaC08g43430D;BnaC08g43480D;BnaC08g43780D;BnaC08g44090D;BnaC08g44110D;BnaC08g44120D;BnaC08g44130D;BnaC08g44140D;BnaC08g44190D;BnaC08g44330D;BnaC08g44580D;BnaC08g44820D;BnaC08g44890D;BnaC08g44960D;BnaC08g44970D;BnaC08g45330D;BnaC08g45340D;BnaC08g45590D;BnaC08g45650D;BnaC08g45660D;BnaC08g45680D;BnaC08g45780D;BnaC08g45980D;BnaC08g46110D;BnaC08g46130D;BnaC08g46180D;BnaC08g46210D;BnaC08g46250D;BnaC08g46330D;BnaC08g46340D;BnaC08g46760D;BnaC08g46780D;BnaC08g47120D;BnaC08g47170D;BnaC08g47180D;BnaC08g47290D;BnaC08g47490D;BnaC08g47500D;BnaC08g47510D;BnaC08g47740D;BnaC08g47790D;BnaC08g48090D;BnaC08g48100D;BnaC08g48260D;BnaC08g48320D;BnaC08g48380D;BnaC08g48510D;BnaC08g48810D;BnaC08g48830D;BnaC08g49010D;BnaC08g49050D;BnaC08g49280D;BnaC08g49310D;BnaC08g49350D;BnaC08g49540D;BnaC08g49630D;BnaC09g00030D;BnaC09g00060D;BnaC09g00070D;BnaC09g00220D;BnaC09g00230D;BnaC09g00580D;BnaC09g00620D;BnaC09g01080D;BnaC09g01370D;BnaC09g01420D;BnaC09g01430D;BnaC09g01440D;BnaC09g01460D;BnaC09g01520D;BnaC09g01540D;BnaC09g01650D;BnaC09g01670D;BnaC09g01700D;BnaC09g01810D;BnaC09g02010D;BnaC09g02030D;BnaC09g02170D;BnaC09g02300D;BnaC09g02360D;BnaC09g02370D;BnaC09g02690D;BnaC09g02930D;BnaC09g02940D;BnaC09g03120D;BnaC09g03160D;BnaC09g03250D;BnaC09g03330D;BnaC09g03560D;BnaC09g03620D;BnaC09g03640D;BnaC09g03800D;BnaC09g03930D;BnaC09g04440D;BnaC09g04540D;BnaC09g04600D;BnaC09g04610D;BnaC09g04750D;BnaC09g04920D;BnaC09g05020D;BnaC09g05390D;BnaC09g05620D;BnaC09g05720D;BnaC09g05970D;BnaC09g05980D;BnaC09g05990D;BnaC09g06050D;BnaC09g06060D;BnaC09g06100D;BnaC09g06110D;BnaC09g06150D;BnaC09g06200D;BnaC09g06210D;BnaC09g06310D;BnaC09g06340D;BnaC09g06400D;BnaC09g06730D;BnaC09g06780D;BnaC09g07160D;BnaC09g07200D;BnaC09g07220D;BnaC09g07300D;BnaC09g07550D;BnaC09g07770D;BnaC09g07800D;BnaC09g07890D;BnaC09g07990D;BnaC09g08070D;BnaC09g08080D;BnaC09g08120D;BnaC09g08190D;BnaC09g08240D;BnaC09g08270D;BnaC09g08430D;BnaC09g08480D;BnaC09g08490D;BnaC09g08510D;BnaC09g08520D;BnaC09g08540D;BnaC09g08590D;BnaC09g08630D;BnaC09g08690D;BnaC09g08710D;BnaC09g08830D;BnaC09g08890D;BnaC09g09150D;BnaC09g09260D;BnaC09g09440D;BnaC09g09810D;BnaC09g10170D;BnaC09g10380D;BnaC09g10400D;BnaC09g10500D;BnaC09g10700D;BnaC09g10710D;BnaC09g10800D;BnaC09g10830D;BnaC09g10840D;BnaC09g11030D;BnaC09g11540D;BnaC09g11740D;BnaC09g11760D;BnaC09g11930D;BnaC09g12180D;BnaC09g12310D;BnaC09g12520D;BnaC09g12700D;BnaC09g12810D;BnaC09g13020D;BnaC09g13230D;BnaC09g13240D;BnaC09g13540D;BnaC09g13570D;BnaC09g13990D;BnaC09g14000D;BnaC09g14450D;BnaC09g14480D;BnaC09g14580D;BnaC09g14590D;BnaC09g14630D;BnaC09g14690D;BnaC09g14740D;BnaC09g15310D;BnaC09g15330D;BnaC09g15390D;BnaC09g15420D;BnaC09g15440D;BnaC09g15450D;BnaC09g15600D;BnaC09g15620D;BnaC09g16360D;BnaC09g16410D;BnaC09g16420D;BnaC09g16430D;BnaC09g16440D;BnaC09g16450D;BnaC09g16810D;BnaC09g16980D;BnaC09g16990D;BnaC09g17010D;BnaC09g17150D;BnaC09g17180D;BnaC09g17210D;BnaC09g17480D;BnaC09g17750D;BnaC09g17760D;BnaC09g17890D;BnaC09g18140D;BnaC09g18390D;BnaC09g18450D;BnaC09g19030D;BnaC09g19200D;BnaC09g19280D;BnaC09g19870D;BnaC09g19920D;BnaC09g20130D;BnaC09g20370D;BnaC09g20390D;BnaC09g20870D;BnaC09g20920D;BnaC09g21470D;BnaC09g21610D;BnaC09g21770D;BnaC09g21870D;BnaC09g21890D;BnaC09g21900D;BnaC09g21910D;BnaC09g21940D;BnaC09g22270D;BnaC09g22450D;BnaC09g22520D;BnaC09g22540D;BnaC09g22670D;BnaC09g22890D;BnaC09g22950D;BnaC09g23020D;BnaC09g23250D;BnaC09g23320D;BnaA03g10470D;BnaA03g10610D;BnaA03g10690D;BnaA03g10910D;BnaA03g11210D;BnaA03g11360D;BnaA03g11480D;BnaA03g11590D;BnaA03g11710D;BnaA03g11990D;BnaA03g12250D;BnaA03g12510D;BnaA03g12920D;BnaA03g13000D;BnaA03g13120D;BnaA03g13490D;BnaA03g13780D;BnaA03g14000D;BnaA03g14010D;BnaA03g14290D;BnaA03g14420D;BnaA03g14730D;BnaA03g14860D;BnaA03g15140D;BnaA03g15290D;BnaA03g15340D;BnaC09g23720D;BnaC09g23730D;BnaC09g23740D;BnaC09g23870D;BnaC09g24040D;BnaC09g24050D;BnaC09g24300D;BnaC09g24790D;BnaC09g25040D;BnaC09g25420D;BnaC09g25660D;BnaC09g25860D;BnaC09g26030D;BnaC09g26080D;BnaC09g26090D;BnaC09g26770D;BnaC09g26840D;BnaC09g26850D;BnaC09g26860D;BnaC09g27470D;BnaC09g27520D;BnaC09g27530D;BnaC09g27540D;BnaC09g27560D;BnaC09g27570D;BnaC09g27580D;BnaC09g27590D;BnaC09g27600D;BnaC09g27610D;BnaC09g27620D;BnaC09g27630D;BnaC09g27650D;BnaC09g27660D;BnaC09g27680D;BnaC09g27690D;BnaC09g27860D;BnaC09g27890D;BnaC09g27910D;BnaC09g28120D;BnaC09g28130D;BnaC09g28890D;BnaC09g28930D;BnaC09g29010D;BnaC09g29150D;BnaC09g29160D;BnaC09g29170D;BnaC09g29180D;BnaC09g29190D;BnaC09g29200D;BnaC09g29340D;BnaC09g29560D;BnaC09g29940D;BnaC09g30160D;BnaC09g30440D;BnaC09g30450D;BnaC09g30520D;BnaC09g30540D;BnaC09g30560D;BnaC09g30590D;BnaC09g30650D;BnaC09g30700D;BnaC09g30760D;BnaC09g30810D;BnaC09g31060D;BnaC09g31160D;BnaC09g31260D;BnaC09g31450D;BnaC09g31460D;BnaC09g31530D;BnaC09g31840D;BnaC09g32000D;BnaC09g32010D;BnaC09g32020D;BnaC09g32110D;BnaC09g32220D;BnaC09g32370D;BnaC09g32570D;BnaC09g32660D;BnaC09g32740D;BnaC09g32880D;BnaC09g32890D;BnaC09g32920D;BnaC09g33200D;BnaC09g33250D;BnaC09g33290D;BnaC09g33330D;BnaC09g33670D;BnaC09g33800D;BnaC09g33980D;BnaC09g34000D;BnaC09g34010D;BnaC09g34030D;BnaC09g34400D;BnaC09g34460D;BnaC09g35250D;BnaC09g35680D;BnaC09g35720D;BnaC09g35880D;BnaC09g36370D;BnaC09g36790D;BnaC09g36890D;BnaC09g36920D;BnaC09g37040D;BnaC09g37470D;BnaC09g37570D;BnaC09g37740D;BnaC09g37760D;BnaC09g37770D;BnaC09g37990D;BnaC09g38000D;BnaC09g38460D;BnaC09g38810D;BnaC09g38970D;BnaC09g38980D;BnaC09g39050D;BnaC09g39160D;BnaC09g39390D;BnaC09g39400D;BnaC09g39650D;BnaC09g39680D;BnaC09g39780D;BnaC09g39860D;BnaC09g39920D;BnaC09g40620D;BnaC09g40720D;BnaC09g40730D;BnaC09g40790D;BnaC09g41020D;BnaC09g41080D;BnaC09g41340D;BnaC09g41690D;BnaC09g41840D;BnaC09g41900D;BnaC09g41910D;BnaC09g42020D;BnaC09g42180D;BnaC09g42190D;BnaC09g42360D;BnaC09g42390D;BnaC09g42420D;BnaC09g42430D;BnaC09g42520D;BnaC09g42740D;BnaC09g42760D;BnaC09g42780D;BnaC09g42880D;BnaC09g43030D;BnaC09g43040D;BnaC09g43090D;BnaC09g43190D;BnaC09g43250D;BnaC09g43370D;BnaC09g43380D;BnaC09g43460D;BnaC09g43560D;BnaC09g43620D;BnaC09g43630D;BnaC09g43650D;BnaC09g43660D;BnaC09g43670D;BnaC09g43800D;BnaC09g43980D;BnaC09g44050D;BnaC09g44240D;BnaC09g44500D;BnaC09g44700D;BnaC09g44740D;BnaC09g44810D;BnaC09g45250D;BnaC09g45330D;BnaC09g45400D;BnaC09g45590D;BnaC09g45840D;BnaC09g46070D;BnaC09g46120D;BnaC09g46450D;BnaC09g46570D;BnaC09g46780D;BnaC09g46970D;BnaC09g46980D;BnaC09g47030D;BnaC09g47140D;BnaC09g47330D;BnaC09g47340D;BnaC09g47360D;BnaC09g47410D;BnaC09g47460D;BnaC09g47610D;BnaC09g47630D;BnaC09g47750D;BnaC09g47760D;BnaC09g47860D;BnaC09g47980D;BnaC09g48030D;BnaC09g48370D;BnaC09g48570D;BnaC09g48600D;BnaC09g48610D;BnaC09g48850D;BnaC09g48860D;BnaC09g49330D;BnaC09g49360D;BnaC09g49370D;BnaC09g49420D;BnaC09g49740D;BnaC09g50000D;BnaC09g50270D;BnaC09g50350D;BnaC09g50410D;BnaC09g50630D;BnaC09g50640D;BnaC09g50650D;BnaC09g50680D;BnaC09g50710D;BnaC09g50930D;BnaC09g50970D;BnaC09g50980D;BnaC09g51030D;BnaC09g51050D;BnaC09g51060D;BnaC09g51100D;BnaC09g51230D;BnaC09g51280D;BnaC09g51630D;BnaC09g51700D;BnaC09g51720D;BnaC09g51980D;BnaC09g52280D;BnaC09g52550D;BnaC09g52570D;BnaC09g52600D;BnaC09g52850D;BnaC09g52860D;BnaC09g53330D;BnaC09g53590D;BnaC09g53690D;BnaC09g53950D;BnaC09g53990D;BnaC09g54000D;BnaC09g54080D;BnaC09g54150D;BnaC09g54280D;BnaC09g54290D;BnaC09g54390D;BnaC09g54550D;BnaCnng00020D;BnaCnng00350D;BnaCnng00380D;BnaCnng00430D;BnaCnng00590D;BnaCnng00600D;BnaCnng00710D;BnaCnng01230D;BnaCnng01290D;BnaCnng02240D;BnaCnng02250D;BnaCnng02380D;BnaCnng02550D;BnaCnng02560D;BnaCnng02580D;BnaCnng02680D;BnaCnng02900D;BnaCnng02920D;BnaCnng03720D;BnaCnng03870D;BnaCnng03910D;BnaCnng03960D;BnaCnng04510D;BnaCnng04530D;BnaCnng04570D;BnaCnng04680D;BnaCnng04720D;BnaCnng04780D;BnaCnng04790D;BnaCnng04830D;BnaCnng05050D;BnaCnng05120D;BnaCnng05130D;BnaCnng05240D;BnaCnng05610D;BnaCnng05660D;BnaCnng05710D;BnaCnng05930D;BnaCnng06030D;BnaCnng06200D;BnaCnng06230D;BnaCnng06830D;BnaCnng06840D;BnaCnng06870D;BnaCnng06880D;BnaCnng07050D;BnaCnng07060D;BnaCnng07140D;BnaCnng07280D;BnaCnng07310D;BnaCnng07580D;BnaCnng08010D;BnaCnng08180D;BnaCnng08220D;BnaCnng08240D;BnaCnng08300D;BnaCnng08420D;BnaCnng08570D;BnaCnng08580D;BnaCnng08640D;BnaCnng08760D;BnaCnng08770D;BnaCnng09180D;BnaCnng09260D;BnaCnng09340D;BnaCnng09550D;BnaCnng09750D;BnaCnng09790D;BnaCnng09820D;BnaCnng09830D;BnaCnng10350D;BnaCnng10420D;BnaCnng10660D;BnaCnng10690D;BnaCnng10890D;BnaCnng10940D;BnaCnng11080D;BnaCnng11100D;BnaCnng11640D;BnaCnng11650D;BnaCnng11840D;BnaCnng11850D;BnaCnng11860D;BnaCnng12040D;BnaCnng12150D;BnaCnng12430D;BnaCnng12440D;BnaCnng12470D;BnaCnng12480D;BnaCnng12500D;BnaCnng12530D;BnaCnng12600D;BnaCnng12620D;BnaCnng12660D;BnaCnng12670D;BnaCnng12720D;BnaCnng12780D;BnaCnng12800D;BnaCnng12820D;BnaCnng12880D;BnaCnng12960D;BnaCnng12970D;BnaCnng13080D;BnaCnng13090D;BnaCnng13120D;BnaCnng13190D;BnaCnng13200D;BnaCnng13210D;BnaCnng13230D;BnaCnng13300D;BnaCnng13330D;BnaCnng13340D;BnaCnng13360D;BnaCnng13770D;BnaCnng14000D;BnaCnng14450D;BnaCnng14590D;BnaCnng14630D;BnaCnng14680D;BnaCnng14770D;BnaCnng14830D;BnaCnng14880D;BnaCnng14900D;BnaCnng14930D;BnaCnng15040D;BnaCnng15110D;BnaCnng15160D;BnaCnng15170D;BnaCnng15210D;BnaCnng15800D;BnaCnng15820D;BnaCnng15980D;BnaCnng16210D;BnaCnng16270D;BnaCnng16290D;BnaCnng16680D;BnaCnng16700D;BnaCnng17010D;BnaCnng17080D;BnaCnng17620D;BnaCnng17960D;BnaCnng18030D;BnaCnng18080D;BnaCnng18310D;BnaCnng18330D;BnaCnng18460D;BnaCnng18570D;BnaA03g15830D;BnaA03g15920D;BnaA03g16100D;BnaA03g16270D;BnaA03g16550D;BnaA03g16590D;BnaA03g16750D;BnaA03g16860D;BnaA03g17000D;BnaA03g17110D;BnaA03g17360D;BnaA03g17570D;BnaA03g17800D;BnaA03g18010D;BnaA03g18020D;BnaA03g18320D;BnaA03g18520D;BnaA03g18600D;BnaA03g18660D;BnaA03g18750D;BnaA03g18760D;BnaA03g18880D;BnaA03g19240D;BnaA03g19280D;BnaA03g19370D;BnaA03g19490D;BnaA03g19740D;BnaA03g19750D;BnaA03g19840D;BnaA03g20030D;BnaA03g20210D;BnaA03g20290D;BnaA03g20300D;BnaA03g20310D;BnaA03g20320D;BnaA03g20330D;BnaA03g20340D;BnaCnng18730D;BnaCnng18920D;BnaCnng19300D;BnaCnng19320D;BnaCnng19490D;BnaCnng19650D;BnaCnng19720D;BnaCnng19740D;BnaCnng19750D;BnaCnng19940D;BnaCnng20130D;BnaCnng20460D;BnaCnng20530D;BnaCnng20540D;BnaCnng20550D;BnaCnng20640D;BnaCnng20650D;BnaCnng20740D;BnaCnng21070D;BnaCnng21130D;BnaCnng21150D;BnaCnng21160D;BnaCnng21170D;BnaCnng21660D;BnaCnng22540D;BnaCnng22570D;BnaCnng22770D;BnaCnng22940D;BnaCnng23220D;BnaCnng23230D;BnaCnng23240D;BnaCnng23260D;BnaCnng23390D;BnaCnng23510D;BnaCnng23600D;BnaCnng23810D;BnaCnng23840D;BnaCnng23850D;BnaCnng23860D;BnaCnng23890D;BnaCnng24040D;BnaCnng24140D;BnaCnng24210D;BnaCnng24390D;BnaCnng24660D;BnaCnng24750D;BnaCnng25040D;BnaCnng25440D;BnaCnng25480D;BnaCnng25720D;BnaCnng26130D;BnaCnng26670D;BnaCnng26690D;BnaCnng26730D;BnaCnng26740D;BnaCnng27100D;BnaCnng27320D;BnaCnng27780D;BnaCnng27870D;BnaCnng27880D;BnaCnng27920D;BnaCnng28160D;BnaCnng28170D;BnaCnng28440D;BnaCnng28860D;BnaCnng28880D;BnaCnng28920D;BnaCnng29150D;BnaCnng29160D;BnaCnng29190D;BnaCnng29310D;BnaCnng29330D;BnaCnng29710D;BnaCnng30110D;BnaCnng30290D;BnaCnng30450D;BnaCnng30570D;BnaCnng30620D;BnaCnng30740D;BnaCnng31080D;BnaCnng31120D;BnaCnng31250D;BnaCnng31510D;BnaCnng31560D;BnaCnng31970D;BnaCnng32060D;BnaCnng32080D;BnaCnng32090D;BnaCnng32620D;BnaCnng32630D;BnaCnng32750D;BnaCnng32860D;BnaCnng32880D;BnaCnng32980D;BnaCnng33000D;BnaCnng33290D;BnaCnng33520D;BnaCnng33690D;BnaCnng33750D;BnaCnng33820D;BnaCnng33850D;BnaCnng33860D;BnaCnng34230D;BnaCnng34250D;BnaCnng34620D;BnaCnng35000D;BnaCnng35090D;BnaCnng35100D;BnaCnng35700D;BnaCnng35860D;BnaCnng35920D;BnaCnng36650D;BnaCnng36970D;BnaCnng37100D;BnaCnng37210D;BnaCnng37770D;BnaCnng38370D;BnaCnng38460D;BnaCnng38510D;BnaCnng38530D;BnaCnng38620D;BnaCnng38630D;BnaCnng38640D;BnaCnng38890D;BnaCnng39140D;BnaCnng39330D;BnaCnng39650D;BnaCnng39870D;BnaCnng39910D;BnaCnng40150D;BnaCnng40160D;BnaCnng40430D;BnaCnng40450D;BnaCnng40560D;BnaCnng41000D;BnaCnng41010D;BnaCnng41250D;BnaCnng41340D;BnaCnng41640D;BnaCnng41710D;BnaCnng41850D;BnaCnng41960D;BnaCnng42030D;BnaCnng42170D;BnaCnng42260D;BnaCnng42420D;BnaCnng42490D;BnaCnng42810D;BnaCnng42860D;BnaCnng43010D;BnaCnng43120D;BnaCnng43160D;BnaCnng43240D;BnaCnng43470D;BnaCnng43870D;BnaCnng43880D;BnaCnng44020D;BnaCnng44170D;BnaCnng44230D;BnaCnng44390D;BnaCnng44420D;BnaCnng44490D;BnaCnng44820D;BnaCnng44830D;BnaCnng45000D;BnaCnng45340D;BnaCnng45520D;BnaCnng45600D;BnaCnng45660D;BnaCnng45700D;BnaCnng46090D;BnaCnng46590D;BnaCnng46690D;BnaCnng46860D;BnaCnng46900D;BnaCnng47030D;BnaCnng47170D;BnaCnng47190D;BnaCnng47400D;BnaCnng47410D;BnaCnng47470D;BnaCnng47880D;BnaCnng48090D;BnaCnng48180D;BnaCnng48230D;BnaCnng48520D;BnaCnng48530D;BnaCnng48730D;BnaCnng48740D;BnaCnng48890D;BnaCnng48920D;BnaCnng48990D;BnaCnng49000D;BnaCnng49180D;BnaCnng49400D;BnaCnng49760D;BnaCnng49890D;BnaCnng49900D;BnaCnng50140D;BnaCnng50150D;BnaCnng50210D;BnaCnng50220D;BnaCnng50600D;BnaCnng50710D;BnaCnng50900D;BnaCnng50940D;BnaCnng51060D;BnaCnng51070D;BnaCnng51300D;BnaCnng51510D;BnaCnng51620D;BnaCnng51890D;BnaCnng52220D;BnaCnng52250D;BnaCnng52810D;BnaCnng52860D;BnaCnng52880D;BnaCnng52900D;BnaCnng52980D;BnaCnng53190D;BnaCnng53570D;BnaCnng53590D;BnaCnng53700D;BnaCnng53790D;BnaCnng53900D;BnaCnng54040D;BnaCnng54350D;BnaCnng54490D;BnaCnng54530D;BnaCnng54810D;BnaCnng55040D;BnaCnng55220D;BnaCnng55530D;BnaCnng55600D;BnaCnng55860D;BnaCnng55890D;BnaCnng56030D;BnaCnng56440D;BnaCnng57330D;BnaCnng57390D;BnaCnng57400D;BnaCnng57700D;BnaCnng57900D;BnaCnng57990D;BnaCnng58130D;BnaCnng58160D;BnaCnng58300D;BnaCnng58420D;BnaCnng58690D;BnaCnng58900D;BnaCnng59540D;BnaCnng59890D;BnaCnng59960D;BnaCnng60040D;BnaCnng60170D;BnaCnng60230D;BnaCnng60240D;BnaCnng60250D;BnaCnng60300D;BnaCnng60330D;BnaCnng60440D;BnaCnng60500D;BnaCnng60750D;BnaCnng61000D;BnaCnng61390D;BnaCnng62300D;BnaCnng62430D;BnaCnng62450D;BnaCnng62500D;BnaCnng62620D;BnaCnng62740D;BnaCnng62800D;BnaCnng63040D;BnaCnng63090D;BnaCnng63510D;BnaCnng63760D;BnaCnng63840D;BnaCnng63850D;BnaCnng63960D;BnaCnng64270D;BnaCnng64620D;BnaCnng64850D;BnaCnng64900D;BnaCnng65550D;BnaCnng66150D;BnaCnng66380D;BnaCnng66500D;BnaCnng66570D;BnaCnng66630D;BnaCnng66820D;BnaCnng67050D;BnaCnng67080D;BnaCnng67170D;BnaCnng67200D;BnaCnng67400D;BnaCnng67650D;BnaCnng67790D;BnaCnng67800D;BnaCnng67880D;BnaCnng67980D;BnaCnng68040D;BnaCnng68190D;BnaCnng68390D;BnaCnng68410D;BnaA01g05080D;BnaA01g05120D;BnaA01g05210D;BnaA01g05260D;BnaA01g05270D;BnaA01g05300D;BnaA01g05350D;BnaA01g05540D;BnaA01g05630D;BnaA01g05660D;BnaA01g05670D;BnaA01g06090D;BnaA01g06220D;BnaA01g06610D;BnaA01g06700D;BnaA01g06830D;BnaA01g06970D;BnaA01g07140D;BnaA01g07320D;BnaA01g07360D;BnaA01g07610D;BnaA01g07620D;BnaA01g07910D;BnaA01g08000D;BnaA01g08150D;BnaA01g08170D;BnaA01g08240D;BnaA01g08260D;BnaA01g08470D;BnaA01g08590D;BnaA01g08600D;BnaA01g08660D;BnaA01g08700D;BnaA01g09030D;BnaA01g09090D;BnaA01g09100D;BnaA01g09220D;BnaA01g09270D;BnaA01g09810D;BnaA01g09820D;BnaA01g09900D;BnaA03g20560D;BnaA03g20590D;BnaA03g20600D;BnaA03g20770D;BnaA03g20800D;BnaA03g20820D;BnaA03g21140D;BnaA03g21160D;BnaA03g21830D;BnaA03g21850D;BnaA03g21950D;BnaA03g21990D;BnaA03g22000D;BnaA03g22140D;BnaA03g22150D;BnaA03g22370D;BnaA03g22490D;BnaA03g22610D;BnaA03g22790D;BnaA03g23120D;BnaA03g23280D;BnaA03g23330D;BnaA03g23470D;BnaA03g23480D;BnaA03g23600D;BnaA03g23800D;BnaA03g23880D;BnaA03g24090D;BnaA03g24290D;BnaA03g24350D;BnaA03g24500D;BnaA03g24510D;BnaA03g24530D;BnaA03g24870D;BnaA03g24880D;BnaA03g25110D;BnaA03g25220D;BnaA03g25350D;BnaCnng69010D;BnaCnng69620D;BnaCnng69640D;BnaCnng69890D;BnaCnng69960D;BnaCnng70030D;BnaCnng70040D;BnaCnng70200D;BnaCnng70410D;BnaCnng70470D;BnaCnng70500D;BnaCnng70590D;BnaCnng70650D;BnaCnng70850D;BnaCnng71090D;BnaCnng71530D;BnaCnng71650D;BnaCnng71800D;BnaCnng71810D;BnaCnng72120D;BnaCnng72190D;BnaCnng72200D;BnaCnng72260D;BnaCnng72350D;BnaCnng72700D;BnaCnng72730D;BnaCnng73190D;BnaCnng73650D;BnaCnng73660D;BnaCnng73880D;BnaCnng73920D;BnaCnng74430D;BnaCnng74570D;BnaCnng74730D;BnaCnng74890D;BnaCnng75040D;BnaCnng75130D;BnaCnng75200D;BnaCnng75250D;BnaCnng75380D;BnaCnng75420D;BnaCnng75790D;BnaCnng75820D;BnaCnng75920D;BnaCnng76090D;BnaCnng76320D;BnaCnng76370D;BnaCnng76470D;BnaCnng76550D;BnaCnng76580D;BnaCnng76690D;BnaCnng77310D;BnaCnng77330D;BnaCnng77870D;BnaCnng77930D;BnaCnng78140D;BnaCnng78230D;BnaCnng78630D;BnaCnng78700D;BnaCnng78750D;BnaUnng00230D;BnaUnng00250D;BnaUnng00380D;BnaUnng00790D;BnaUnng00800D;BnaUnng01000D;BnaUnng01130D;BnaUnng01290D;BnaUnng01430D;BnaUnng01450D;BnaUnng01800D;BnaUnng02010D;BnaUnng02220D;BnaUnng02250D;BnaUnng02400D;BnaUnng02410D;BnaUnng02570D;BnaUnng02670D;BnaUnng02690D;BnaUnng02770D;BnaUnng02930D;BnaUnng03050D;BnaUnng03130D;BnaUnng03160D;BnaUnng03560D;BnaUnng03570D;BnaUnng03890D;BnaUnng03950D;BnaUnng04240D;BnaUnng04440D;BnaUnng04710D;BnaUnng05120D;BnaA03g25540D;BnaA03g25710D;BnaA03g26050D;BnaA03g26090D;BnaA03g26110D;BnaA03g26330D;BnaA03g26530D;BnaA03g27070D;BnaA03g27090D;BnaA03g27160D;BnaA03g27260D;BnaA03g27380D;BnaA03g27500D;BnaA03g27550D;BnaA03g27620D;BnaA03g27900D;BnaA03g27930D;BnaA03g28010D;BnaA03g28020D;BnaA03g28030D;BnaA03g28110D;BnaA03g28170D;BnaA03g28340D;BnaA03g28350D;BnaA03g28400D;BnaA03g28460D;BnaA03g28480D;BnaA03g28870D;BnaA03g28980D;BnaA03g29100D;BnaA03g29320D;BnaA03g29370D;BnaA03g29410D;BnaA03g29690D;BnaA03g29700D;BnaA03g29710D;BnaA03g30110D;BnaA03g30160D;BnaA03g30260D;BnaA03g30270D;BnaA03g30400D;BnaA03g30460D;BnaA03g30810D;BnaA03g31030D;BnaA03g31120D;BnaA03g31290D;BnaA03g32180D;BnaA03g32270D;BnaA03g32280D;BnaA03g32400D;BnaA03g32440D;BnaA03g32800D;BnaA03g32810D;BnaA03g33170D;BnaA03g33220D;BnaA03g33330D;BnaA03g33370D;BnaA03g33380D;BnaA03g33390D;BnaA03g33400D;BnaA03g33450D;BnaA03g33640D;BnaA03g34340D;BnaA03g34350D;BnaA03g34510D;BnaA03g34770D;BnaA03g34780D;BnaA03g34870D;BnaA03g35130D;BnaA03g35260D;BnaA03g35400D;BnaA03g35580D;BnaA03g35590D;BnaA03g35610D;BnaA03g35870D;BnaA03g36020D;BnaA03g36030D;BnaA03g36080D;BnaA03g36100D;BnaA03g36130D;BnaA03g36140D;BnaA03g36160D;BnaA03g36320D;BnaA03g36420D;BnaA03g36540D;BnaA03g36610D;BnaA03g36860D;BnaA03g36910D;BnaA03g37120D;BnaA03g37150D;BnaA03g37290D;BnaA03g37330D;BnaA03g37650D;BnaA03g37760D;BnaA03g37930D;BnaA03g37990D;BnaA03g38040D;BnaA03g38100D;BnaA03g38150D;BnaA03g38210D;BnaA03g38220D;BnaA03g38340D;BnaA03g38440D;BnaA03g38450D;BnaA03g38470D;BnaA03g38640D;BnaA03g38670D;BnaA03g38830D;BnaA03g39010D;BnaA03g39030D;BnaA03g39510D;BnaA03g39640D;BnaA03g40060D;BnaA03g40170D;BnaA03g40360D;BnaA03g40560D;BnaA03g40710D;BnaA03g40730D;BnaA03g40860D;BnaA03g41220D;BnaA03g41610D;BnaA03g41660D;BnaA03g41740D;BnaA03g41960D;BnaA03g41980D;BnaA03g42400D;BnaA03g43000D;BnaA03g43090D;BnaA03g43240D;BnaA03g43320D;BnaA03g43390D;BnaA03g43680D;BnaA03g44510D;BnaA03g44660D;BnaA03g44730D;BnaA03g44840D;BnaA03g44890D;BnaA03g44900D;BnaA03g44910D;BnaA03g45390D;BnaA03g45430D;BnaA03g45450D;BnaA03g45610D;BnaA03g45640D;BnaA03g45730D;BnaA03g46060D;BnaA03g46070D;BnaA03g46090D;BnaA03g46150D;BnaA03g46160D;BnaA03g46210D;BnaA03g46430D;BnaA03g46440D;BnaA03g46830D;BnaA03g46970D;BnaA03g47110D;BnaA03g47400D;BnaA03g47590D;BnaA03g47680D;BnaA03g47720D;BnaA03g47730D;BnaA03g47900D;BnaA03g48260D;BnaA03g48310D;BnaA03g48400D;BnaA03g48610D;BnaA03g48650D;BnaA03g48770D;BnaA03g48980D;BnaA03g49040D;BnaA03g49250D;BnaA03g49420D;BnaA03g49430D;BnaA03g49440D;BnaA03g49560D;BnaA03g49600D;BnaA03g49610D;BnaA03g50170D;BnaA03g50270D;BnaA03g50300D;BnaA03g50310D;BnaA03g50320D;BnaA03g50600D;BnaA03g50630D;BnaA03g50720D;BnaA03g50730D;BnaA03g50820D;BnaA03g50840D;BnaA03g50930D;BnaA03g50990D;BnaA03g51010D;BnaA03g51030D;BnaA03g51170D;BnaA03g51210D;BnaA03g51660D;BnaA03g51720D;BnaA03g51850D;BnaA03g52040D;BnaA03g52110D;BnaA03g52200D;BnaA03g52240D;BnaA03g52340D;BnaA03g52370D;BnaA03g52380D;BnaA03g52510D;BnaA03g52690D;BnaA03g52820D;BnaA03g52900D;BnaA03g52950D;BnaA03g52960D;BnaA03g52980D;BnaA03g53000D;BnaA03g53010D;BnaA03g53030D;BnaA03g53390D;BnaA03g53620D;BnaA03g53820D;BnaA03g54060D;BnaA03g54190D;BnaA03g54330D;BnaA03g54400D;BnaA03g54540D;BnaA03g54560D;BnaA03g54610D;BnaA03g54620D;BnaA03g54860D;BnaA03g55140D;BnaA03g55260D;BnaA03g55500D;BnaA03g55730D;BnaA03g55790D;BnaA03g55800D;BnaA03g56420D;BnaA03g56430D;BnaA03g56490D;BnaA03g56660D;BnaA03g56770D;BnaA03g56790D;BnaA03g56890D;BnaA03g57310D;BnaA03g57370D;BnaA03g57460D;BnaA03g57500D;BnaA03g57570D;BnaA03g57590D;BnaA03g57920D;BnaA03g57930D;BnaA03g58230D;BnaA03g58240D;BnaA03g58310D;BnaA03g58320D;BnaA03g58520D;BnaA03g58670D;BnaA03g58730D;BnaA03g58900D;BnaA03g59170D;BnaA03g59250D;BnaA03g59330D;BnaA03g59340D;BnaA03g59500D;BnaA03g59510D;BnaA03g59660D;BnaA03g60430D;BnaA03g60440D;BnaA04g00130D;BnaA04g00340D;BnaA04g00400D;BnaA04g00410D;BnaA04g00700D;BnaA04g00930D;BnaA04g00940D;BnaA04g01030D;BnaA04g01120D;BnaA04g01360D;BnaA04g01370D;BnaA04g01390D;BnaA04g01540D;BnaA04g01640D;BnaA04g01800D;BnaA04g01830D;BnaA04g01840D;BnaA04g01850D;BnaA04g01890D;BnaA04g01910D;BnaA04g02280D;BnaA04g02290D;BnaA04g02300D;BnaA04g02330D;BnaA04g02340D;BnaA04g02830D;BnaA04g02850D;BnaA04g02860D;BnaA04g02880D;BnaA04g03010D;BnaA04g03050D;BnaA04g03360D;BnaA04g03460D;BnaA04g03580D;BnaA04g03590D;BnaA04g03690D;BnaA04g03760D;BnaA04g03800D;BnaA04g03890D;BnaA04g04030D;BnaA04g04070D;BnaA04g04090D;BnaA04g04110D;BnaA04g04130D;BnaA04g04210D;BnaA04g04230D;BnaA04g04350D;BnaA04g04700D;BnaA04g04830D;BnaA04g05070D;BnaA04g05090D;BnaA04g05110D;BnaA04g05120D;BnaA04g05180D;BnaA04g05190D;BnaA04g05280D;BnaA04g05320D;BnaA04g05440D;BnaA04g05550D;BnaA04g05600D;BnaA04g05610D;BnaA04g05760D;BnaA04g05950D;BnaA04g06060D;BnaA04g06150D;BnaA04g06290D;BnaA04g06410D;BnaA04g06420D;BnaA04g06460D;BnaA04g06670D;BnaA04g06750D;BnaA04g06890D;BnaA04g06960D;BnaA04g06990D;BnaA04g07030D;BnaA04g07040D;BnaA04g07250D;BnaA04g07340D;BnaA04g07450D;BnaA04g07760D;BnaA04g07780D;BnaA04g07820D;BnaA04g08090D;BnaA04g08160D;BnaA04g08360D;BnaA04g08540D;BnaA04g08570D;BnaA04g08640D;BnaA04g08650D;BnaA04g08660D;BnaA04g08710D;BnaA04g09140D;BnaA04g09220D;BnaA04g09240D;BnaA01g10530D;BnaA01g10650D;BnaA01g11060D;BnaA01g11190D;BnaA01g11320D;BnaA01g11530D;BnaA01g11590D;BnaA01g11800D;BnaA01g11910D;BnaA01g12150D;BnaA01g12320D;BnaA01g12440D;BnaA01g12450D;BnaA01g12530D;BnaA01g12640D;BnaA01g12680D;BnaA01g12900D;BnaA01g13270D;BnaA01g13280D;BnaA01g13340D;BnaA01g13370D;BnaA01g13390D;BnaA01g13470D;BnaA01g13520D;BnaA01g13540D;BnaA01g13990D;BnaA01g14030D;BnaA01g14190D;BnaA01g14420D;BnaA01g14530D;BnaA01g14660D;BnaA01g14830D;BnaA01g14940D;BnaA04g09690D;BnaA04g09990D;BnaA04g10490D;BnaA04g10680D;BnaA04g11280D;BnaA04g11460D;BnaA04g11490D;BnaA04g11600D;BnaA04g11700D;BnaA04g11760D;BnaA04g11940D;BnaA04g12000D;BnaA04g12070D;BnaA04g12130D;BnaA04g12160D;BnaA04g12270D;BnaA04g12290D;BnaA04g12320D;BnaA04g12330D;BnaA04g12570D;BnaA04g12690D;BnaA04g12710D;BnaA04g12720D;BnaA04g12860D;BnaA04g13230D;BnaA04g13310D;BnaA04g13320D;BnaA04g13390D;BnaA04g13910D;BnaA04g14130D;BnaA04g14220D;BnaA04g14510D;BnaA04g15380D;BnaA04g15510D;BnaA04g15640D;BnaA04g15860D;BnaA04g16010D;BnaA04g16070D;BnaA04g16090D;BnaA04g16460D;BnaA04g16560D;BnaA04g16630D;BnaA04g16640D;BnaA04g17030D;BnaA04g17040D;BnaA04g17050D;BnaA04g17060D;BnaA04g17070D;BnaA04g17080D;BnaA04g17090D;BnaA04g17100D;BnaA04g17110D;BnaA04g17120D;BnaA04g17370D;BnaA04g17560D;BnaA04g17570D;BnaA04g17660D;BnaA04g17950D;BnaA04g18320D;BnaA04g18470D;BnaA04g18850D;BnaA04g19070D;BnaA04g19150D;BnaA04g19180D;BnaA04g20150D;BnaA04g20200D;BnaA04g20210D;BnaA04g20480D;BnaA04g20900D;BnaA04g21070D;BnaA04g21230D;BnaA04g21240D;BnaA04g21280D;BnaA04g21470D;BnaA04g21770D;BnaA04g21780D;BnaA04g21890D;BnaA04g21990D;BnaA04g22000D;BnaA04g22010D;BnaA04g22130D;BnaA04g22270D;BnaA04g22500D;BnaA04g22580D;BnaA04g22810D;BnaA04g22820D;BnaA04g23040D;BnaA04g23070D;BnaA04g23080D;BnaA04g23090D;BnaA04g23190D;BnaA04g23300D;BnaA04g23600D;BnaA04g23840D;BnaA04g23960D;BnaA04g24310D;BnaA04g24530D;BnaA04g24600D;BnaA04g24820D;BnaA04g25090D;BnaA04g25220D;BnaA04g25230D;BnaA04g25390D;BnaA04g25410D;BnaA04g25420D;BnaA04g25430D;BnaA04g25440D;BnaA04g25450D;BnaA04g25460D;BnaA04g25510D;BnaA04g25520D;BnaA04g25580D;BnaA04g25660D;BnaA04g25720D;BnaA04g25730D;BnaA04g25740D;BnaA04g25750D;BnaA04g25760D;BnaA04g25770D;BnaA04g26090D;BnaA04g26190D;BnaA04g26330D;BnaA04g26430D;BnaA04g26960D;BnaA04g27030D;BnaA04g27040D;BnaA04g27070D;BnaA04g27530D;BnaA04g27890D;BnaA04g27900D;BnaA04g27920D;BnaA04g28190D;BnaA04g28550D;BnaA04g28650D;BnaA04g28660D;BnaA04g28670D;BnaA04g29080D;BnaA04g29090D;BnaA04g29130D;BnaA04g29190D;BnaA04g29220D;BnaA04g29560D;BnaA04g29600D;BnaA05g00230D;BnaA05g00300D;BnaA05g00400D;BnaA05g00440D;BnaA05g00630D;BnaA05g00640D;BnaA05g00770D;BnaA05g00900D;BnaA05g01150D;BnaA05g01720D;BnaA05g01890D;BnaA05g01910D;BnaA05g02070D;BnaA05g02220D;BnaA05g02620D;BnaA05g03040D;BnaA05g03050D;BnaA05g03070D;BnaA05g03080D;BnaA05g03130D;BnaA05g03280D;BnaA05g03320D;BnaA05g03420D;BnaA05g03430D;BnaA05g03440D;BnaA05g03520D;BnaA05g03530D;BnaA05g03600D;BnaA05g03790D;BnaA05g03980D;BnaA05g03990D;BnaA05g04000D;BnaA05g04020D;BnaA05g04030D;BnaA05g04040D;BnaA05g04050D;BnaA05g04060D;BnaA05g04080D;BnaA05g04100D;BnaA05g04120D;BnaA05g04130D;BnaA05g04140D;BnaA05g04190D;BnaA05g04210D;BnaA05g04340D;BnaA05g04610D;BnaA05g04720D;BnaA05g04750D;BnaA05g04860D;BnaA05g05120D;BnaA05g05240D;BnaA05g05520D;BnaA05g05540D;BnaA05g05660D;BnaA05g05760D;BnaA05g05780D;BnaA05g06070D;BnaA05g06400D;BnaA05g06460D;BnaA05g06500D;BnaA05g06510D;BnaA05g06580D;BnaA05g06620D;BnaA05g06640D;BnaA05g06840D;BnaA05g07020D;BnaA05g07080D;BnaA05g07270D;BnaA05g07370D;BnaA05g07530D;BnaA05g07770D;BnaA05g07860D;BnaA05g08060D;BnaA05g08630D;BnaA05g08640D;BnaA05g08820D;BnaA05g08860D;BnaA05g08890D;BnaA05g08920D;BnaA05g09000D;BnaA05g09030D;BnaA05g09170D;BnaA05g09340D;BnaA05g09380D;BnaA05g09400D;BnaA05g09410D;BnaA05g09700D;BnaA05g10350D;BnaA05g10480D;BnaA05g10520D;BnaA05g10580D;BnaA05g10740D;BnaA05g10750D;BnaA05g10890D;BnaA05g11160D;BnaA05g11350D;BnaA05g11620D;BnaA05g11710D;BnaA05g11810D;BnaA05g11890D;BnaA05g11950D;BnaA05g12130D;BnaA05g12140D;BnaA05g12180D;BnaA05g12410D;BnaA05g12480D;BnaA05g12500D;BnaA05g12590D;BnaA05g12600D;BnaA05g12620D;BnaA05g12630D;BnaA05g12660D;BnaA05g12670D;BnaA05g12680D;BnaA05g12690D;BnaA05g12790D;BnaA05g12920D;BnaA05g12940D;BnaA05g13500D;BnaA05g13640D;BnaA05g14130D;BnaA05g14200D;BnaA05g14430D;BnaA05g14590D;BnaA05g15290D;BnaA05g15310D;BnaA05g15450D;BnaA05g15640D;BnaA05g15830D;BnaA05g15840D;BnaA05g15860D;BnaA05g15970D;BnaA05g16170D;BnaA05g16200D;BnaA05g16320D;BnaA05g16330D;BnaA05g16440D;BnaA05g16480D;BnaA05g16830D;BnaA05g16960D;BnaA05g17180D;BnaA05g17270D;BnaA05g17400D;BnaA05g17410D;BnaA05g17430D;BnaA05g17940D;BnaA05g18150D;BnaA05g18450D;BnaA05g18460D;BnaA05g18630D;BnaA05g18730D;BnaA05g18910D;BnaA05g18940D;BnaA05g18970D;BnaA05g19110D;BnaA05g19350D;BnaA05g19460D;BnaA05g19530D;BnaA05g19760D;BnaA05g19770D;BnaA05g19780D;BnaA05g19890D;BnaA05g20400D;BnaA05g20600D;BnaA05g20640D;BnaA05g21250D;BnaA05g21470D;BnaA05g21720D;BnaA05g22200D;BnaA05g22280D;BnaA05g22420D;BnaA05g22440D;BnaA05g22460D;BnaA05g22490D;BnaA05g22660D;BnaA05g22860D;BnaA05g22930D;BnaA05g23110D;BnaA05g23550D;BnaA05g23740D;BnaA05g23750D;BnaA05g23760D;BnaA05g23890D;BnaA05g23900D;BnaA05g23910D;BnaA05g24320D;BnaA05g24610D;BnaA05g24980D;BnaA05g25030D;BnaA05g25050D;BnaA05g25060D;BnaA05g25150D;BnaA05g25330D;BnaA05g25500D;BnaA05g25600D;BnaA05g25610D;BnaA05g25680D;BnaA05g25890D;BnaA05g25900D;BnaA05g26090D;BnaA05g26520D;BnaA05g26640D;BnaA05g26780D;BnaA05g27110D;BnaA05g27120D;BnaA05g27330D;BnaA05g27340D;BnaA05g27410D;BnaA05g27640D;BnaA05g28470D;BnaA05g28540D;BnaA05g28620D;BnaA05g28730D;BnaA05g28740D;BnaA05g28920D;BnaA05g29140D;BnaA05g29150D;BnaA05g29310D;BnaA05g29390D;BnaA05g29590D;BnaA05g29620D;BnaA05g29640D;BnaA05g29670D;BnaA05g29850D;BnaA01g15080D;BnaA01g15090D;BnaA01g15120D;BnaA01g15140D;BnaA01g15150D;BnaA01g15230D;BnaA01g15380D;BnaA01g15400D;BnaA01g15410D;BnaA01g15420D;BnaA01g15630D;BnaA01g15640D;BnaA01g15800D;BnaA01g15850D;BnaA01g15890D;BnaA01g15950D;BnaA01g16000D;BnaA01g16010D;BnaA01g16120D;BnaA01g16440D;BnaA01g16860D;BnaA01g17520D;BnaA01g17530D;BnaA01g17630D;BnaA01g17720D;BnaA01g17800D;BnaA01g18160D;BnaA01g18180D;BnaA01g18440D;BnaA01g18450D;BnaA01g18590D;BnaA01g18750D;BnaA01g18840D;BnaA01g18880D;BnaA01g19100D;BnaA01g19120D;BnaA01g19130D;BnaA01g19280D;BnaA01g19590D;BnaA01g19750D;BnaA05g29990D;BnaA05g30330D;BnaA05g30380D;BnaA05g30390D;BnaA05g30440D;BnaA05g30610D;BnaA05g30620D;BnaA05g30630D;BnaA05g30990D;BnaA05g31030D;BnaA05g31080D;BnaA05g31220D;BnaA05g31340D;BnaA05g31580D;BnaA05g31590D;BnaA05g31600D;BnaA05g32320D;BnaA05g32350D;BnaA05g32480D;BnaA05g32880D;BnaA05g32920D;BnaA05g33200D;BnaA05g33260D;BnaA05g33360D;BnaA05g33470D;BnaA05g33480D;BnaA05g33510D;BnaA05g33580D;BnaA05g33760D;BnaA05g33860D;BnaA05g33890D;BnaA05g33900D;BnaA05g34020D;BnaA05g34030D;BnaA05g34080D;BnaA05g34230D;BnaA05g34260D;BnaA05g34310D;BnaA05g34340D;BnaA05g34430D;BnaA05g34440D;BnaA05g34460D;BnaA05g34490D;BnaA05g34510D;BnaA05g34590D;BnaA05g34710D;BnaA05g34950D;BnaA05g34960D;BnaA05g35060D;BnaA05g35070D;BnaA05g35090D;BnaA05g35220D;BnaA05g35390D;BnaA05g35400D;BnaA05g35640D;BnaA05g35650D;BnaA05g35700D;BnaA05g35800D;BnaA05g36120D;BnaA05g36290D;BnaA05g36390D;BnaA05g36600D;BnaA05g36800D;BnaA05g37220D;BnaA05g37230D;BnaA05g37330D;BnaA05g37390D;BnaA06g00050D;BnaA06g00070D;BnaA06g00120D;BnaA06g00210D;BnaA06g00300D;BnaA06g00490D;BnaA06g00510D;BnaA06g00530D;BnaA06g00540D;BnaA06g00560D;BnaA06g00770D;BnaA06g01050D;BnaA06g01220D;BnaA06g01320D;BnaA06g01460D;BnaA06g01500D;BnaA06g01590D;BnaA06g01680D;BnaA06g02140D;BnaA06g02240D;BnaA06g02600D;BnaA06g02790D;BnaA06g02800D;BnaA06g02910D;BnaA06g02920D;BnaA06g03030D;BnaA06g03100D;BnaA06g03180D;BnaA06g03380D;BnaA06g03430D;BnaA06g03450D;BnaA06g03770D;BnaA06g03960D;BnaA06g04070D;BnaA06g04090D;BnaA06g04280D;BnaA06g04450D;BnaA06g04670D;BnaA06g04690D;BnaA06g04900D;BnaA06g04910D;BnaA06g04940D;BnaA06g05000D;BnaA06g05070D;BnaA06g05690D;BnaA06g05740D;BnaA06g05760D;BnaA06g05800D;BnaA06g06030D;BnaA06g06650D;BnaA06g06710D;BnaA06g06830D;BnaA06g07080D;BnaA06g07130D;BnaA06g07200D;BnaA06g07210D;BnaA06g07270D;BnaA06g07360D;BnaA06g07720D;BnaA06g07790D;BnaA06g07880D;BnaA06g07900D;BnaA06g07910D;BnaA06g07920D;BnaA06g07970D;BnaA06g08020D;BnaA06g08050D;BnaA06g08060D;BnaA06g08310D;BnaA06g08320D;BnaA06g08370D;BnaA06g08510D;BnaA06g08550D;BnaA06g08600D;BnaA06g08730D;BnaA06g08980D;BnaA06g09070D;BnaA06g09610D;BnaA06g09670D;BnaA06g09700D;BnaA06g10080D;BnaA06g10520D;BnaA06g10620D;BnaA06g10750D;BnaA06g10900D;BnaA06g10940D;BnaA06g11040D;BnaA06g11220D;BnaA06g11370D;BnaA06g11450D;BnaA06g11460D;BnaA06g11610D;BnaA06g11890D;BnaA06g12110D;BnaA06g12620D;BnaA06g12630D;BnaA06g12800D;BnaA06g13060D;BnaA06g13360D;BnaA06g13570D;BnaA06g13600D;BnaA06g13650D;BnaA06g13830D;BnaA06g14140D;BnaA06g14200D;BnaA06g14210D;BnaA06g14330D;BnaA06g14340D;BnaA06g14430D;BnaA06g14480D;BnaA06g14950D;BnaA06g15140D;BnaA06g15150D;BnaA06g15350D;BnaA06g15630D;BnaA06g15650D;BnaA06g16150D;BnaA06g16160D;BnaA06g16410D;BnaA06g16790D;BnaA06g16880D;BnaA06g16950D;BnaA06g17010D;BnaA06g17100D;BnaA06g17140D;BnaA06g17380D;BnaA06g17420D;BnaA06g17460D;BnaA06g17470D;BnaA06g17510D;BnaA06g17620D;BnaA06g17630D;BnaA06g17680D;BnaA06g17690D;BnaA06g17710D;BnaA06g17760D;BnaA06g18670D;BnaA06g18980D;BnaA06g19060D;BnaA06g19070D;BnaA06g19140D;BnaA06g19240D;BnaA06g19250D;BnaA06g19390D;BnaA06g19400D;BnaA06g19410D;BnaA06g19420D;BnaA06g19430D;BnaA06g19700D;BnaA06g19810D;BnaA06g20110D;BnaA06g20250D;BnaA06g20540D;BnaA06g20580D;BnaA06g20750D;BnaA06g20780D;BnaA06g21640D;BnaA06g22040D;BnaA06g22280D;BnaA06g22660D;BnaA06g22680D;BnaA06g22720D;BnaA06g22730D;BnaA06g22740D;BnaA06g22750D;BnaA06g22820D;BnaA06g22880D;BnaA06g22950D;BnaA06g22960D;BnaA06g23030D;BnaA06g23100D;BnaA06g23120D;BnaA06g23130D;BnaA06g23140D;BnaA06g23190D;BnaA06g23200D;BnaA06g23220D;BnaA06g23250D;BnaA06g23260D;BnaA06g23270D;BnaA06g23420D;BnaA06g23560D;BnaA06g23880D;BnaA06g23950D;BnaA06g24040D;BnaA06g24090D;BnaA06g24600D;BnaA06g24610D;BnaA06g24660D;BnaA06g24670D;BnaA06g24700D;BnaA06g24740D;BnaA06g24940D;BnaA06g25000D;BnaA06g25230D;BnaA06g25380D;BnaA06g25630D;BnaA06g25640D;BnaA06g25690D;BnaA06g25700D;BnaA06g25710D;BnaA06g25900D;BnaA06g25980D;BnaA06g26030D;BnaA06g26360D;BnaA06g26510D;BnaA06g26600D;BnaA06g26630D;BnaA06g26710D;BnaA06g26720D;BnaA06g26820D;BnaA06g26920D;BnaA06g26940D;BnaA06g27470D;BnaA06g27590D;BnaA06g27660D;BnaA06g27940D;BnaA06g27960D;BnaA06g28680D;BnaA06g28850D;BnaA06g29040D;BnaA06g29280D;BnaA06g29420D;BnaA06g29660D;BnaA06g29670D;BnaA06g29910D;BnaA06g30310D;BnaA06g30370D;BnaA06g30380D;BnaA06g30420D;BnaA06g30540D;BnaA06g30580D;BnaA06g30720D;BnaA06g30860D;BnaA06g30890D;BnaA06g30990D;BnaA06g31060D;BnaA06g31460D;BnaA06g31750D;BnaA06g31850D;BnaA06g31910D;BnaA06g32020D;BnaA06g32140D;BnaA06g32220D;BnaA06g32300D;BnaA06g32350D;BnaA06g32440D;BnaA06g32740D;BnaA06g32790D;BnaA06g33000D;BnaA06g33090D;BnaA06g33260D;BnaA06g33300D;BnaA06g33340D;BnaA06g33350D;BnaA06g33360D;BnaA06g33400D;BnaA06g33410D;BnaA06g33540D;BnaA06g34160D;BnaA06g34370D;BnaA06g34450D;BnaA06g34460D;BnaA06g34690D;BnaA06g34980D;BnaA06g35020D;BnaA06g35220D;BnaA06g35250D;BnaA06g35640D;BnaA06g35670D;BnaA06g35890D;BnaA06g36040D;BnaA06g36060D;BnaA06g36140D;BnaA06g36260D;BnaA06g36450D;BnaA06g36480D;BnaA06g36560D;BnaA06g36580D;BnaA06g36640D;BnaA06g37030D;BnaA06g37150D;BnaA06g37190D;BnaA06g37210D;BnaA06g37220D;BnaA06g37230D;BnaA06g37480D;BnaA06g37960D;BnaA06g37970D;BnaA06g38100D;BnaA06g38260D;BnaA06g38290D;BnaA06g38300D;BnaA06g38380D;BnaA06g38560D;BnaA06g38600D;BnaA06g38800D;BnaA06g39060D;BnaA06g39080D;BnaA06g39290D;BnaA06g39300D;BnaA06g39320D;BnaA06g39380D;BnaA06g39400D;BnaA06g39480D;BnaA06g39580D;BnaA06g39660D;BnaA06g40130D;BnaA06g40450D;BnaA06g40460D;BnaA06g40660D;BnaA06g40730D;BnaA06g40820D;BnaA06g40830D;BnaA06g40880D;BnaA06g40900D;BnaA07g00220D;BnaA07g00240D;BnaA07g00250D;BnaA07g00290D;BnaA07g00390D;BnaA07g00510D;BnaA07g00820D;BnaA07g00860D;BnaA07g00920D;BnaA07g01280D;BnaA01g20110D;BnaA01g20160D;BnaA01g20360D;BnaA01g20380D;BnaA01g20420D;BnaA01g20480D;BnaA01g20660D;BnaA01g20680D;BnaA01g20810D;BnaA01g20890D;BnaA01g21340D;BnaA01g21350D;BnaA01g21560D;BnaA01g22040D;BnaA01g22200D;BnaA01g22440D;BnaA01g22480D;BnaA01g22850D;BnaA01g22890D;BnaA01g23200D;BnaA01g23480D;BnaA01g23510D;BnaA01g23650D;BnaA01g23710D;BnaA01g23830D;BnaA01g24200D;BnaA01g24280D;BnaA01g24700D;BnaA01g24820D;BnaA07g01550D;BnaA07g01690D;BnaA07g01750D;BnaA07g01820D;BnaA07g01880D;BnaA07g01980D;BnaA07g02540D;BnaA07g02890D;BnaA07g03150D;BnaA07g03590D;BnaA07g03650D;BnaA07g03700D;BnaA07g03710D;BnaA07g04260D;BnaA07g04370D;BnaA07g04420D;BnaA07g04530D;BnaA07g04740D;BnaA07g04840D;BnaA07g04870D;BnaA07g05090D;BnaA07g05100D;BnaA07g05110D;BnaA07g05140D;BnaA07g05750D;BnaA07g05810D;BnaA07g05850D;BnaA07g05920D;BnaA07g05940D;BnaA07g06050D;BnaA07g06190D;BnaA07g06210D;BnaA07g06300D;BnaA07g06340D;BnaA07g06360D;BnaA07g06460D;BnaA07g06500D;BnaA07g06900D;BnaA07g07020D;BnaA07g07050D;BnaA07g07230D;BnaA07g07240D;BnaA07g07550D;BnaA07g07560D;BnaA07g07570D;BnaA07g07580D;BnaA07g08160D;BnaA07g08220D;BnaA07g08740D;BnaA07g08970D;BnaA07g08990D;BnaA07g09030D;BnaA07g09080D;BnaA07g09340D;BnaA07g09790D;BnaA07g09800D;BnaA07g09890D;BnaA07g10010D;BnaA07g10020D;BnaA07g10310D;BnaA07g10470D;BnaA07g10480D;BnaA07g11060D;BnaA07g11070D;BnaA07g11080D;BnaA07g11400D;BnaA07g11420D;BnaA07g11430D;BnaA07g11570D;BnaA07g11590D;BnaA07g12120D;BnaA07g12130D;BnaA07g12170D;BnaA07g12390D;BnaA07g12440D;BnaA07g12480D;BnaA07g12540D;BnaA07g12660D;BnaA07g12670D;BnaA07g12740D;BnaA07g12810D;BnaA07g12860D;BnaA07g12930D;BnaA07g12950D;BnaA07g13210D;BnaA07g13230D;BnaA07g13280D;BnaA07g13970D;BnaA07g14020D;BnaA07g14100D;BnaA07g14200D;BnaA07g14420D;BnaA07g14490D;BnaA07g14670D;BnaA07g14680D;BnaA07g15090D;BnaA07g15100D;BnaA07g15160D;BnaA07g15420D;BnaA07g15540D;BnaA07g15900D;BnaA07g15910D;BnaA07g15920D;BnaA07g15940D;BnaA07g15980D;BnaA07g16060D;BnaA07g16160D;BnaA07g16410D;BnaA07g16460D;BnaA07g16600D;BnaA07g16610D;BnaA07g16630D;BnaA07g16660D;BnaA07g17040D;BnaA07g17060D;BnaA07g17070D;BnaA07g17150D;BnaA07g17190D;BnaA07g17330D;BnaA07g17360D;BnaA07g17380D;BnaA07g17400D;BnaA07g17420D;BnaA07g17450D;BnaA07g17610D;BnaA07g17800D;BnaA07g17940D;BnaA07g18020D;BnaA07g18040D;BnaA07g18070D;BnaA07g18380D;BnaA07g18600D;BnaA07g18630D;BnaA07g18710D;BnaA07g18800D;BnaA07g19420D;BnaA07g19440D;BnaA07g19450D;BnaA07g19490D;BnaA07g19580D;BnaA07g19600D;BnaA07g19650D;BnaA07g19710D;BnaA07g19820D;BnaA07g19850D;BnaA07g19880D;BnaA07g20090D;BnaA07g20190D;BnaA07g20290D;BnaA07g20300D;BnaA07g20320D;BnaA07g20420D;BnaA07g20510D;BnaA07g20920D;BnaA07g20940D;BnaA07g20950D;BnaA07g20960D;BnaA07g20990D;BnaA07g21020D;BnaA07g21050D;BnaA07g21250D;BnaA07g21280D;BnaA07g21400D;BnaA07g21550D;BnaA07g21750D;BnaA07g21920D;BnaA07g21940D;BnaA07g21990D;BnaA07g22000D;BnaA07g22090D;BnaA07g22320D;BnaA07g22440D;BnaA07g22650D;BnaA07g22680D;BnaA07g22890D;BnaA07g22920D;BnaA07g23120D;BnaA07g23450D;BnaA07g23560D;BnaA07g23630D;BnaA07g24300D;BnaA07g24420D;BnaA07g24440D;BnaA07g24600D;BnaA07g24640D;BnaA07g24830D;BnaA07g24840D;BnaA07g24850D;BnaA07g24860D;BnaA07g24870D;BnaA07g24880D;BnaA07g24960D;BnaA07g24980D;BnaA07g24990D;BnaA07g25090D;BnaA07g25210D;BnaA07g25220D;BnaA07g25330D;BnaA07g25350D;BnaA07g25510D;BnaA07g25530D;BnaA07g25850D;BnaA07g26180D;BnaA07g26390D;BnaA07g26670D;BnaA07g26680D;BnaA07g26750D;BnaA07g26760D;BnaA07g26770D;BnaA07g27500D;BnaA07g27910D;BnaA07g28010D;BnaA07g28110D;BnaA07g28220D;BnaA07g28250D;BnaA07g28560D;BnaA07g29040D;BnaA07g29260D;BnaA07g29460D;BnaA07g29470D;BnaA07g29530D;BnaA07g29580D;BnaA07g29720D;BnaA07g29800D;BnaA07g30470D;BnaA07g30540D;BnaA07g30700D;BnaA07g30830D;BnaA07g30890D;BnaA07g31170D;BnaA07g31180D;BnaA07g31190D;BnaA07g31390D;BnaA07g31430D;BnaA07g31470D;BnaA07g31590D;BnaA07g31840D;BnaA07g31850D;BnaA07g31890D;BnaA07g32270D;BnaA07g32360D;BnaA07g32680D;BnaA07g32810D;BnaA07g32860D;BnaA07g33060D;BnaA07g33140D;BnaA07g33290D;BnaA07g33310D;BnaA07g33490D;BnaA07g33600D;BnaA07g33900D;BnaA07g33960D;BnaA07g34140D;BnaA07g34230D;BnaA07g34240D;BnaA07g34290D;BnaA07g34390D;BnaA07g34490D;BnaA07g34580D;BnaA07g34750D;BnaA07g34930D;BnaA07g34940D;BnaA07g34950D;BnaA07g34980D;BnaA07g35160D;BnaA07g35240D;BnaA07g35280D;BnaA07g35480D;BnaA07g35490D;BnaA07g35620D;BnaA07g35670D;BnaA07g35830D;BnaA07g35930D;BnaA07g36000D;BnaA07g36280D;BnaA07g36830D;BnaA07g37220D;BnaA07g37420D;BnaA07g37630D;BnaA07g37840D;BnaA07g37870D;BnaA07g37880D;BnaA07g37900D;BnaA07g38160D;BnaA07g38230D;BnaA07g38430D;BnaA07g38480D;BnaA07g38540D;BnaA07g38550D;BnaA07g38690D;BnaA07g38700D;BnaA07g39040D;BnaA07g39250D;BnaA07g39260D;BnaA08g00140D;BnaA08g00260D;BnaA08g00380D;BnaA08g00390D;BnaA08g00430D;BnaA08g00680D;BnaA08g00710D;BnaA08g00900D;BnaA08g01040D;BnaA08g01200D;BnaA08g01250D;BnaA08g01380D;BnaA08g01500D;BnaA08g01590D;BnaA08g01810D;BnaA08g01880D;BnaA08g01930D;BnaA08g02060D;BnaA08g02130D;BnaA08g02140D;BnaA08g02280D;BnaA08g02290D;BnaA08g02510D;BnaA08g02580D;BnaA08g02750D;BnaA08g02760D;BnaA08g02980D;BnaA08g03510D;BnaA08g03520D;BnaA08g03680D;BnaA08g04420D;BnaA08g04430D;BnaA08g04540D;BnaA08g04610D;BnaA08g04700D;BnaA08g04730D;BnaA08g04820D;BnaA08g05070D;BnaA08g05520D;BnaA08g06120D;BnaA08g06130D;BnaA08g06180D;BnaA08g06720D;BnaA08g06780D;BnaA08g06920D;BnaA08g06950D;BnaA08g06960D;BnaA08g07000D;BnaA08g07030D;BnaA08g07200D;BnaA08g07260D;BnaA08g07530D;BnaA08g07690D;BnaA08g07730D;BnaA08g07740D;BnaA08g07750D;BnaA08g07760D;BnaA08g07770D;BnaA08g07940D;BnaA08g08070D;BnaA08g08280D;BnaA08g08790D;BnaA08g08990D;BnaA08g09110D;BnaA08g09330D;BnaA08g09570D;BnaA08g09710D;BnaA08g09970D;BnaA08g09990D;BnaA08g10000D;BnaA08g10130D;BnaA08g10180D;BnaA08g10290D;BnaA08g10670D;BnaA08g10680D;BnaA08g10700D;BnaA08g10770D;BnaA08g10990D;BnaA08g11020D;BnaA08g11060D;BnaA08g11130D;BnaA08g11140D;BnaA08g11250D;BnaA08g11320D;BnaA08g11340D;BnaA08g11470D;BnaA08g11480D;BnaA08g11640D;BnaA08g11650D;BnaA08g11750D;BnaA08g11780D;BnaA08g11860D;BnaA08g11970D;BnaA08g12160D;BnaA08g12170D;BnaA08g12180D;BnaA08g12190D;BnaA01g25170D;BnaA01g25280D;BnaA01g25350D;BnaA01g25380D;BnaA01g25880D;BnaA01g26060D;BnaA01g26130D;BnaA01g26240D;BnaA01g26440D;BnaA01g26750D;BnaA01g27000D;BnaA01g27010D;BnaA01g27100D;BnaA01g27120D;BnaA01g27130D;BnaA01g27390D;BnaA01g27660D;BnaA01g27800D;BnaA01g27810D;BnaA01g27830D;BnaA01g28200D;BnaA01g28530D;BnaA01g28540D;BnaA01g28840D;BnaA01g29350D;BnaA01g29390D;BnaA01g29410D;BnaA01g29420D;BnaA01g29470D;BnaA01g29560D;BnaA01g29580D;BnaA01g29830D;BnaA01g29840D;BnaA08g12350D;BnaA08g12410D;BnaA08g12720D;BnaA08g13300D;BnaA08g13350D;BnaA08g13370D;BnaA08g13400D;BnaA08g13610D;BnaA08g13870D;BnaA08g14220D;BnaA08g14270D;BnaA08g14330D;BnaA08g14410D;BnaA08g14870D;BnaA08g14880D;BnaA08g14920D;BnaA08g14930D;BnaA08g15050D;BnaA08g15200D;BnaA08g15440D;BnaA08g15810D;BnaA08g15820D;BnaA08g15890D;BnaA08g15920D;BnaA08g15930D;BnaA08g16020D;BnaA08g16110D;BnaA08g16230D;BnaA08g16370D;BnaA08g16380D;BnaA08g16560D;BnaA08g16710D;BnaA08g16770D;BnaA08g16820D;BnaA08g16900D;BnaA08g17030D;BnaA08g17160D;BnaA08g17170D;BnaA08g17560D;BnaA08g17570D;BnaA08g17630D;BnaA08g17660D;BnaA08g17690D;BnaA08g17850D;BnaA08g18320D;BnaA08g18330D;BnaA08g18660D;BnaA08g18960D;BnaA08g19070D;BnaA08g19210D;BnaA08g19230D;BnaA08g19240D;BnaA08g19390D;BnaA08g19400D;BnaA08g19630D;BnaA08g19650D;BnaA08g19770D;BnaA08g20280D;BnaA08g20290D;BnaA08g20300D;BnaA08g20540D;BnaA08g20600D;BnaA08g20820D;BnaA08g20830D;BnaA08g20870D;BnaA08g20960D;BnaA08g21010D;BnaA08g21050D;BnaA08g21360D;BnaA08g21450D;BnaA08g21470D;BnaA08g21540D;BnaA08g21760D;BnaA08g21780D;BnaA08g21790D;BnaA08g21800D;BnaA08g21810D;BnaA08g21870D;BnaA08g21880D;BnaA08g22340D;BnaA08g22510D;BnaA08g22650D;BnaA08g22970D;BnaA08g23000D;BnaA08g23120D;BnaA08g23190D;BnaA08g23440D;BnaA08g23670D;BnaA08g23760D;BnaA08g23770D;BnaA08g24270D;BnaA08g24350D;BnaA08g24480D;BnaA08g24550D;BnaA08g24600D;BnaA08g25000D;BnaA08g25070D;BnaA08g25090D;BnaA08g25100D;BnaA08g25130D;BnaA08g25210D;BnaA08g25220D;BnaA08g25260D;BnaA08g25270D;BnaA08g25320D;BnaA08g25460D;BnaA08g25600D;BnaA08g26000D;BnaA08g26010D;BnaA08g26110D;BnaA08g26140D;BnaA08g26390D;BnaA08g26420D;BnaA08g26430D;BnaA08g26450D;BnaA08g26840D;BnaA08g26890D;BnaA08g27100D;BnaA08g27140D;BnaA08g27230D;BnaA08g27240D;BnaA08g27250D;BnaA08g27410D;BnaA08g27420D;BnaA08g27510D;BnaA08g27540D;BnaA08g27750D;BnaA08g27880D;BnaA08g27970D;BnaA08g27980D;BnaA08g28040D;BnaA08g28210D;BnaA08g28220D;BnaA08g28340D;BnaA08g28360D;BnaA08g28370D;BnaA08g28410D;BnaA08g28610D;BnaA08g28650D;BnaA08g28660D;BnaA08g28670D;BnaA08g28680D;BnaA08g28710D;BnaA08g28730D;BnaA08g28940D;BnaA08g29160D;BnaA08g29220D;BnaA08g29300D;BnaA08g29310D;BnaA08g29540D;BnaA08g29810D;BnaA08g29950D;BnaA08g29990D;BnaA08g30000D;BnaA08g30500D;BnaA08g30580D;BnaA08g30620D;BnaA08g30740D;BnaA08g30780D;BnaA08g31100D;BnaA08g31180D;BnaA08g31200D;BnaA08g31320D;BnaA08g31400D;BnaA08g31430D;BnaA08g31650D;BnaA09g00390D;BnaA09g00450D;BnaA09g00610D;BnaA09g00710D;BnaA09g00730D;BnaA09g00740D;BnaA09g00900D;BnaA09g00950D;BnaA09g00960D;BnaA09g01080D;BnaA09g01090D;BnaA09g01470D;BnaA09g01930D;BnaA09g01980D;BnaA09g02000D;BnaA09g02010D;BnaA09g02050D;BnaA09g02120D;BnaA09g02240D;BnaA09g02260D;BnaA09g02330D;BnaA09g02550D;BnaA09g02570D;BnaA09g02720D;BnaA09g02760D;BnaA09g02790D;BnaA09g02880D;BnaA09g02940D;BnaA09g03340D;BnaA09g03550D;BnaA09g03560D;BnaA09g03700D;BnaA09g03730D;BnaA09g03820D;BnaA09g03900D;BnaA09g04160D;BnaA09g04210D;BnaA09g04510D;BnaA09g04900D;BnaA09g04980D;BnaA09g05050D;BnaA09g05060D;BnaA09g05180D;BnaA09g05340D;BnaA09g05380D;BnaA09g05790D;BnaA09g06170D;BnaA09g06230D;BnaA09g06550D;BnaA09g06670D;BnaA09g06680D;BnaA09g06690D;BnaA09g06790D;BnaA09g06820D;BnaA09g06900D;BnaA09g07040D;BnaA09g07080D;BnaA09g07180D;BnaA09g07280D;BnaA09g07320D;BnaA09g07380D;BnaA09g07610D;BnaA09g07760D;BnaA09g07840D;BnaA09g08030D;BnaA09g08060D;BnaA09g08090D;BnaA09g08200D;BnaA09g08260D;BnaA09g08290D;BnaA09g08320D;BnaA09g08370D;BnaA09g08390D;BnaA09g08410D;BnaA09g08480D;BnaA09g08660D;BnaA09g08670D;BnaA09g08890D;BnaA09g09000D;BnaA09g09010D;BnaA09g09020D;BnaA09g09080D;BnaA09g09210D;BnaA09g09540D;BnaA09g09550D;BnaA09g09580D;BnaA09g09590D;BnaA09g09630D;BnaA09g09680D;BnaA09g09720D;BnaA09g09730D;BnaA09g10080D;BnaA09g10240D;BnaA09g10340D;BnaA09g10550D;BnaA09g10560D;BnaA09g10570D;BnaA09g10660D;BnaA09g10680D;BnaA09g10850D;BnaA09g10880D;BnaA09g10900D;BnaA09g11210D;BnaA09g11300D;BnaA09g11320D;BnaA09g11470D;BnaA09g11480D;BnaA09g11660D;BnaA09g11790D;BnaA09g12020D;BnaA09g12250D;BnaA09g12410D;BnaA09g12570D;BnaA09g12650D;BnaA09g12700D;BnaA09g12880D;BnaA09g12890D;BnaA09g12910D;BnaA09g12940D;BnaA09g13270D;BnaA09g13300D;BnaA09g13920D;BnaA09g13940D;BnaA09g14090D;BnaA09g14100D;BnaA09g14140D;BnaA09g14200D;BnaA09g14600D;BnaA09g14650D;BnaA09g14750D;BnaA09g14790D;BnaA09g14820D;BnaA09g14830D;BnaA09g14970D;BnaA09g15000D;BnaA09g15430D;BnaA09g15440D;BnaA09g15450D;BnaA09g15660D;BnaA09g15710D;BnaA09g15720D;BnaA09g15750D;BnaA09g16190D;BnaA09g16400D;BnaA09g16630D;BnaA09g16640D;BnaA09g16780D;BnaA09g16790D;BnaA09g16800D;BnaA09g16810D;BnaA09g17150D;BnaA09g17360D;BnaA09g17390D;BnaA09g17400D;BnaA09g17430D;BnaA09g17880D;BnaA09g17930D;BnaA09g18240D;BnaA09g18440D;BnaA09g18460D;BnaA09g18480D;BnaA09g18810D;BnaA09g18890D;BnaA09g19060D;BnaA09g19510D;BnaA09g19550D;BnaA09g19570D;BnaA09g19620D;BnaA09g19760D;BnaA09g19870D;BnaA09g19890D;BnaA09g19900D;BnaA09g19960D;BnaA09g20120D;BnaA09g20200D;BnaA09g20320D;BnaA09g20520D;BnaA09g20680D;BnaA09g21060D;BnaA09g21250D;BnaA09g21320D;BnaA09g21330D;BnaA09g21600D;BnaA09g21720D;BnaA09g21740D;BnaA09g21850D;BnaA09g21860D;BnaA09g22030D;BnaA09g22150D;BnaA09g22160D;BnaA09g22180D;BnaA09g22420D;BnaA09g22540D;BnaA09g22870D;BnaA09g23040D;BnaA09g23090D;BnaA09g23120D;BnaA09g23220D;BnaA09g23290D;BnaA09g23300D;BnaA09g23320D;BnaA09g23550D;BnaA09g24180D;BnaA09g24310D;BnaA09g24370D;BnaA09g24480D;BnaA09g24550D;BnaA09g24560D;BnaA09g24740D;BnaA09g24750D;BnaA09g24770D;BnaA09g25260D;BnaA09g25320D;BnaA09g25330D;BnaA09g25360D;BnaA09g25420D;BnaA09g25570D;BnaA09g25900D;BnaA09g25960D;BnaA09g26010D;BnaA09g26030D;BnaA09g26140D;BnaA09g26420D;BnaA09g26450D;BnaA09g26510D;BnaA09g26570D;BnaA09g26580D;BnaA09g26630D;BnaA09g26740D;BnaA09g27040D;BnaA09g27570D;BnaA09g27810D;BnaA09g27900D;BnaA09g27970D;BnaA09g28100D;BnaA09g28160D;BnaA09g28350D;BnaA09g28460D;BnaA09g28510D;BnaA09g28740D;BnaA09g28990D;BnaA09g29000D;BnaA09g29700D;BnaA09g29780D;BnaA09g29890D;BnaA09g30060D;BnaA09g30250D;BnaA01g30130D;BnaA01g30320D;BnaA01g30410D;BnaA01g30540D;BnaA01g30550D;BnaA01g30560D;BnaA01g30740D;BnaA01g30750D;BnaA01g31480D;BnaA01g31570D;BnaA01g31580D;BnaA01g31960D;BnaA01g31970D;BnaA01g32000D;BnaA01g32050D;BnaA01g32210D;BnaA01g32400D;BnaA01g32550D;BnaA01g32560D;BnaA01g32580D;BnaA01g32590D;BnaA01g32810D;BnaA01g32870D;BnaA01g33010D;BnaA01g33300D;BnaA01g33310D;BnaA01g33410D;BnaA01g33660D;BnaA01g33740D;BnaA01g33760D;BnaA01g33800D;BnaA01g33880D;BnaA01g34030D;BnaA01g34050D;BnaA01g34060D;BnaA01g34070D;BnaA01g34160D;BnaA01g34170D;BnaA01g34180D;BnaA01g34190D;BnaA01g34200D;BnaA01g34220D;BnaA01g34230D;BnaA01g34250D;BnaA01g34260D;BnaA01g34270D;BnaA01g34280D;BnaA01g34290D;BnaA01g34300D;BnaA01g34350D;BnaA01g34430D;BnaA01g34620D;BnaA01g34710D;BnaA01g34720D;BnaA01g34980D;BnaA01g34990D;BnaA09g30650D;BnaA09g30660D;BnaA09g31180D;BnaA09g31200D;BnaA09g31220D;BnaA09g31290D;BnaA09g31650D;BnaA09g31740D;BnaA09g31780D;BnaA09g32200D;BnaA09g32370D;BnaA09g32380D;BnaA09g32540D;BnaA09g32770D;BnaA09g32920D;BnaA09g33090D;BnaA09g33140D;BnaA09g33250D;BnaA09g33290D;BnaA09g33310D;BnaA09g33340D;BnaA09g33560D;BnaA09g33690D;BnaA09g33840D;BnaA09g34180D;BnaA09g34290D;BnaA09g34470D;BnaA09g34840D;BnaA09g34850D;BnaA09g34870D;BnaA09g34930D;BnaA09g35020D;BnaA09g35230D;BnaA09g35250D;BnaA09g35380D;BnaA09g35480D;BnaA09g35760D;BnaA09g36270D;BnaA09g36300D;BnaA09g36390D;BnaA09g36430D;BnaA09g36520D;BnaA09g36570D;BnaA09g36800D;BnaA09g36860D;BnaA09g36870D;BnaA09g36930D;BnaA09g36950D;BnaA09g36960D;BnaA09g37280D;BnaA09g37800D;BnaA09g37830D;BnaA09g37940D;BnaA09g38080D;BnaA09g38110D;BnaA09g38220D;BnaA09g38260D;BnaA09g38720D;BnaA09g38910D;BnaA09g39180D;BnaA09g39260D;BnaA09g39330D;BnaA09g40110D;BnaA09g40120D;BnaA09g40140D;BnaA09g40180D;BnaA09g40430D;BnaA09g40440D;BnaA09g40500D;BnaA09g40620D;BnaA09g40630D;BnaA09g40640D;BnaA09g40940D;BnaA09g41120D;BnaA09g41170D;BnaA09g41210D;BnaA09g41460D;BnaA09g41550D;BnaA09g41570D;BnaA09g41820D;BnaA09g42000D;BnaA09g42250D;BnaA09g42340D;BnaA09g42360D;BnaA09g42580D;BnaA09g42620D;BnaA09g42650D;BnaA09g42660D;BnaA09g42760D;BnaA09g42770D;BnaA09g42930D;BnaA09g43000D;BnaA09g43040D;BnaA09g43200D;BnaA09g43270D;BnaA09g43380D;BnaA09g43530D;BnaA09g43570D;BnaA09g43670D;BnaA09g43790D;BnaA09g43800D;BnaA09g43860D;BnaA09g44060D;BnaA09g44160D;BnaA09g44550D;BnaA09g44740D;BnaA09g44850D;BnaA09g45010D;BnaA09g45030D;BnaA09g45770D;BnaA09g46150D;BnaA09g46210D;BnaA09g46260D;BnaA09g46780D;BnaA09g46810D;BnaA09g47050D;BnaA09g47060D;BnaA09g47070D;BnaA09g47290D;BnaA09g47490D;BnaA09g47510D;BnaA09g47830D;BnaA09g48250D;BnaA09g48290D;BnaA09g48800D;BnaA09g48960D;BnaA09g48990D;BnaA09g49430D;BnaA09g49450D;BnaA09g49460D;BnaA09g49740D;BnaA09g49750D;BnaA09g49810D;BnaA09g49870D;BnaA09g50290D;BnaA09g50440D;BnaA09g50630D;BnaA09g50920D;BnaA09g50980D;BnaA09g51170D;BnaA09g51320D;BnaA09g51390D;BnaA09g51510D;BnaA09g51530D;BnaA09g51710D;BnaA09g51860D;BnaA09g51870D;BnaA09g52300D;BnaA09g52310D;BnaA09g52350D;BnaA09g52360D;BnaA09g52390D;BnaA09g52600D;BnaA09g52950D;BnaA09g53240D;BnaA09g53260D;BnaA09g53350D;BnaA09g53760D;BnaA09g53800D;BnaA09g54020D;BnaA09g54360D;BnaA09g54380D;BnaA09g54470D;BnaA09g54560D;BnaA09g54730D;BnaA09g54770D;BnaA09g54810D;BnaA09g54840D;BnaA09g54930D;BnaA09g55140D;BnaA09g55150D;BnaA09g55210D;BnaA09g55270D;BnaA09g55280D;BnaA09g55290D;BnaA09g55310D;BnaA09g55490D;BnaA09g55500D;BnaA09g55510D;BnaA09g55640D;BnaA09g55670D;BnaA09g56070D;BnaA09g56260D;BnaA09g56460D;BnaA09g56490D;BnaA09g56570D;BnaA09g56680D;BnaA09g57020D;BnaA09g57180D;BnaA10g00040D;BnaA10g00160D;BnaA10g00290D;BnaA10g00370D;BnaA10g00380D;BnaA10g00470D;BnaA10g00480D;BnaA10g00550D;BnaA10g00700D;BnaA10g00730D;BnaA10g01010D;BnaA10g01080D;BnaA10g01090D;BnaA10g01110D;BnaA10g01360D;BnaA10g01390D;BnaA10g01400D;BnaA10g01430D;BnaA10g01440D;BnaA10g01480D;BnaA10g01800D;BnaA10g01960D;BnaA10g02020D;BnaA10g02050D;BnaA10g02450D;BnaA10g02480D;BnaA10g02560D;BnaA10g02720D;BnaA10g02750D;BnaA10g02760D;BnaA10g02770D;BnaA10g02780D;BnaA10g03060D;BnaA10g03180D;BnaA10g03270D;BnaA10g03280D;BnaA10g03290D;BnaA10g03820D;BnaA10g03840D;BnaA10g03980D;BnaA10g04100D;BnaA10g04170D;BnaA10g04260D;BnaA10g04310D;BnaA10g04360D;BnaA10g04570D;BnaA10g04680D;BnaA10g04810D;BnaA10g04830D;BnaA10g04850D;BnaA10g04930D;BnaA10g05030D;BnaA10g05250D;BnaA10g05490D;BnaA10g05680D;BnaA10g05930D;BnaA10g06200D;BnaA10g06250D;BnaA10g06470D;BnaA10g06620D;BnaA10g06870D;BnaA10g07100D;BnaA10g07180D;BnaA10g07250D;BnaA10g07270D;BnaA10g07300D;BnaA10g07350D;BnaA10g07650D;BnaA10g07720D;BnaA10g07730D;BnaA10g07740D;BnaA10g07930D;BnaA10g07940D;BnaA10g07960D;BnaA10g08220D;BnaA10g08370D;BnaA10g08550D;BnaA10g08590D;BnaA10g08750D;BnaA10g08760D;BnaA10g08780D;BnaA10g08800D;BnaA10g08810D;BnaA10g09090D;BnaA10g09270D;BnaA10g09300D;BnaA10g09340D;BnaA10g09550D;BnaA10g09760D;BnaA10g09920D;BnaA10g10140D;BnaA10g10190D;BnaA10g10200D;BnaA10g10220D;BnaA10g10230D;BnaA10g10540D;BnaA10g10590D;BnaA10g10800D;BnaA10g10850D;BnaA10g10890D;BnaA10g11050D;BnaA10g11230D;BnaA10g11360D;BnaA10g11380D;BnaA10g11520D;BnaA10g11590D;BnaA10g11990D;BnaA10g12180D;BnaA10g13190D;BnaA10g13400D;BnaA10g13450D;BnaA10g13820D;BnaA10g13950D;BnaA10g13960D;BnaA10g13970D;BnaA10g13990D;BnaA10g14000D;BnaA10g14020D;BnaA10g14480D;BnaA10g14490D;BnaA10g14500D;BnaA10g14580D;BnaA10g14610D;BnaA10g14710D;BnaA10g15120D;BnaA10g15310D;BnaA10g15320D;BnaA10g15450D;BnaA10g15480D;BnaA10g15590D;BnaA10g15850D;BnaA10g15860D;BnaA10g15910D;BnaA10g16020D;BnaA10g16110D;BnaA10g16130D;BnaA10g16140D;BnaA10g16190D;BnaA10g16310D;BnaA10g16630D;BnaA10g16640D;BnaA10g16660D;BnaA10g16760D;BnaA10g16850D;BnaA10g16880D;BnaA10g17420D;BnaA10g17430D;BnaA10g17460D;BnaA10g17650D;BnaA10g17710D;BnaA10g17910D;BnaA10g18180D;BnaA10g18310D;BnaA10g18360D;BnaA10g18680D;BnaA10g18700D;BnaA10g18790D;BnaA10g18930D;BnaA10g18960D;BnaA10g19050D;BnaA10g19070D;BnaA10g19090D;BnaA10g19180D;BnaA10g19260D;BnaA10g19270D;BnaA10g19280D;BnaA10g19320D;BnaA10g19460D;BnaA10g19500D;BnaA10g19670D;BnaA10g19840D;BnaA10g19900D;BnaA10g19910D;BnaA10g19920D;BnaA10g20010D;BnaA10g20180D;BnaA10g20240D;BnaA10g20470D;BnaA10g20680D;BnaA10g20730D;BnaA10g20750D;BnaA10g20810D;BnaA10g20900D;BnaA10g20970D;BnaA10g21120D;BnaA10g21290D;BnaA10g21480D;BnaA10g21680D;BnaA10g21780D;BnaA10g22070D;BnaA10g22260D;BnaA10g22410D;BnaA10g22420D;BnaA10g22460D;BnaA10g22580D;BnaA10g22770D;BnaA10g22780D;BnaA10g22800D;BnaA10g22870D;BnaA10g22920D;BnaA10g23060D;BnaA10g23080D;BnaA01g35070D;BnaA01g35230D;BnaA01g35430D;BnaA01g35460D;BnaA01g35470D;BnaA01g35580D;BnaA01g35850D;BnaA01g36150D;BnaA01g36190D;BnaA01g36270D;BnaA01g36460D;BnaA01g36480D;BnaA01g36520D;BnaA01g36920D;BnaA01g37030D;BnaA01g37040D;BnaA01g37070D;BnaA01g37080D;BnaA01g37100D;BnaA01g37200D;BnaA01g37220D;BnaA01g37360D;BnaA01g37380D;BnaA01g37400D;BnaA02g00100D;BnaA02g00250D;BnaA02g00390D;BnaA02g00400D;BnaA02g00750D;BnaA02g00860D;BnaA02g00930D;BnaA02g01390D;BnaA02g01540D;BnaA02g01610D;BnaA02g01620D;BnaA02g01630D;BnaA02g01640D;BnaA02g01700D;BnaA02g01770D;BnaA02g01810D;BnaA02g02010D;BnaA02g02020D;BnaA02g02150D;BnaA02g02310D;BnaA02g02330D;BnaA02g02390D;BnaA02g02420D;BnaA02g02520D;BnaA10g23180D;BnaA10g23190D;BnaA10g23330D;BnaA10g23380D;BnaA10g23640D;BnaA10g23820D;BnaA10g23860D;BnaA10g23880D;BnaA10g23990D;BnaA10g24230D;BnaA10g24240D;BnaA10g24500D;BnaA10g24530D;BnaA10g24820D;BnaA10g25070D;BnaA10g25280D;BnaA10g25350D;BnaA10g25380D;BnaA10g25590D;BnaA10g25620D;BnaA10g25650D;BnaA10g25660D;BnaA10g26070D;BnaA10g26130D;BnaA10g26340D;BnaA10g26450D;BnaA10g26640D;BnaA10g26650D;BnaA10g27110D;BnaA10g27130D;BnaA10g27390D;BnaA10g27550D;BnaA10g27560D;BnaA10g27620D;BnaA10g27910D;BnaA10g28060D;BnaA10g28070D;BnaA10g28090D;BnaA10g28130D;BnaA10g28250D;BnaA10g28380D;BnaA10g29030D;BnaA10g29490D;BnaA10g29500D;BnaA10g29510D;BnaA10g29530D;BnaA10g29650D;BnaA10g29690D;BnaA10g29880D;BnaA10g30430D;BnaAnng00160D;BnaAnng00250D;BnaAnng00360D;BnaAnng00830D;BnaAnng00900D;BnaAnng00920D;BnaAnng00970D;BnaAnng00980D;BnaAnng01300D;BnaAnng01410D;BnaAnng01550D;BnaAnng01570D;BnaAnng01590D;BnaAnng01990D;BnaAnng02240D;BnaAnng02760D;BnaAnng02770D;BnaAnng03180D;BnaAnng04000D;BnaAnng04180D;BnaAnng04260D;BnaAnng04280D;BnaAnng04350D;BnaAnng04660D;BnaAnng05000D;BnaAnng05140D;BnaAnng05350D;BnaAnng05440D;BnaAnng05540D;BnaAnng05810D;BnaAnng05990D;BnaAnng06000D;BnaAnng06100D;BnaAnng06130D;BnaAnng06140D;BnaAnng06200D;BnaAnng06210D;BnaAnng06320D;BnaAnng06470D;BnaAnng06510D;BnaAnng07110D;BnaAnng07160D;BnaAnng07210D;BnaAnng07310D;BnaAnng07370D;BnaAnng07590D;BnaAnng07910D;BnaAnng07980D;BnaAnng08050D;BnaAnng08060D;BnaAnng08170D;BnaAnng08210D;BnaAnng08250D;BnaAnng08530D;BnaAnng08570D;BnaAnng08590D;BnaAnng08610D;BnaAnng08690D;BnaAnng08760D;BnaAnng08830D;BnaAnng08840D;BnaAnng09490D;BnaAnng10090D;BnaAnng10100D;BnaAnng10300D;BnaAnng10640D;BnaAnng10690D;BnaAnng10750D;BnaAnng10890D;BnaAnng11060D;BnaAnng11270D;BnaAnng11280D;BnaAnng11450D;BnaAnng12250D;BnaAnng12260D;BnaAnng12450D;BnaAnng12610D;BnaAnng12700D;BnaAnng12720D;BnaAnng12740D;BnaAnng12880D;BnaAnng12900D;BnaAnng13240D;BnaAnng13400D;BnaAnng13410D;BnaAnng13570D;BnaAnng13600D;BnaAnng13700D;BnaAnng13720D;BnaAnng13760D;BnaAnng13920D;BnaAnng14270D;BnaAnng14300D;BnaAnng14360D;BnaAnng14580D;BnaAnng14720D;BnaAnng14740D;BnaAnng14750D;BnaAnng15110D;BnaAnng15120D;BnaAnng15280D;BnaAnng15380D;BnaAnng15510D;BnaAnng15520D;BnaAnng15720D;BnaAnng16070D;BnaAnng16260D;BnaAnng16310D;BnaAnng16320D;BnaAnng16500D;BnaAnng16560D;BnaAnng17190D;BnaAnng17200D;BnaAnng17330D;BnaAnng17370D;BnaAnng17540D;BnaAnng17620D;BnaAnng17700D;BnaAnng17940D;BnaAnng17980D;BnaAnng18270D;BnaAnng18330D;BnaAnng18390D;BnaAnng18570D;BnaAnng18690D;BnaAnng18990D;BnaAnng19090D;BnaAnng19110D;BnaAnng19210D;BnaAnng19220D;BnaAnng19400D;BnaAnng19410D;BnaAnng19420D;BnaAnng19650D;BnaAnng19660D;BnaAnng19690D;BnaAnng19730D;BnaAnng19770D;BnaAnng19780D;BnaAnng19980D;BnaAnng20200D;BnaAnng20510D;BnaAnng20520D;BnaAnng20540D;BnaAnng20570D;BnaAnng20820D;BnaAnng21140D;BnaAnng21290D;BnaAnng21300D;BnaAnng21310D;BnaAnng21510D;BnaAnng21530D;BnaAnng21580D;BnaAnng21870D;BnaAnng21950D;BnaAnng22030D;BnaAnng22040D;BnaAnng22050D;BnaAnng22210D;BnaAnng22230D;BnaAnng22270D;BnaAnng22360D;BnaAnng22560D;BnaAnng22920D;BnaAnng22930D;BnaAnng23390D;BnaAnng23510D;BnaAnng23520D;BnaAnng23750D;BnaAnng23770D;BnaAnng24000D;BnaAnng24370D;BnaAnng24600D;BnaAnng24610D;BnaAnng24620D;BnaAnng24920D;BnaAnng25080D;BnaAnng25090D;BnaAnng25420D;BnaAnng25490D;BnaAnng25530D;BnaAnng25620D;BnaAnng25740D;BnaAnng25750D;BnaAnng25800D;BnaAnng25810D;BnaAnng25840D;BnaAnng25850D;BnaAnng26060D;BnaAnng26080D;BnaAnng26290D;BnaAnng26460D;BnaAnng26510D;BnaAnng26680D;BnaAnng27100D;BnaAnng27160D;BnaAnng27230D;BnaAnng27260D;BnaAnng27390D;BnaAnng27440D;BnaAnng27540D;BnaAnng27690D;BnaAnng27730D;BnaAnng28310D;BnaAnng28340D;BnaAnng28400D;BnaAnng28500D;BnaAnng28520D;BnaAnng28640D;BnaAnng29210D;BnaAnng29280D;BnaAnng29390D;BnaAnng29460D;BnaAnng29560D;BnaAnng29570D;BnaAnng29930D;BnaAnng30060D;BnaAnng30290D;BnaAnng30500D;BnaAnng30530D;BnaAnng30770D;BnaAnng30850D;BnaAnng30970D;BnaAnng30990D;BnaAnng31080D;BnaAnng31310D;BnaAnng31450D;BnaAnng31810D;BnaAnng31970D;BnaAnng32070D;BnaAnng32110D;BnaAnng32170D;BnaAnng32280D;BnaAnng32580D;BnaAnng32690D;BnaAnng32880D;BnaAnng32890D;BnaAnng32900D;BnaAnng33310D;BnaAnng33870D;BnaAnng33880D;BnaAnng33900D;BnaAnng33930D;BnaAnng34010D;BnaAnng34070D;BnaAnng34320D;BnaAnng34490D;BnaAnng34550D;BnaAnng34570D;BnaAnng34680D;BnaAnng34700D;BnaAnng34710D;BnaAnng34770D;BnaAnng34820D;BnaAnng35150D;BnaAnng35570D;BnaAnng36060D;BnaAnng36210D;BnaAnng36480D;BnaAnng36520D;BnaAnng36530D;BnaAnng36640D;BnaAnng36660D;BnaAnng36720D;BnaAnng36960D;BnaAnng37030D;BnaAnng37050D;BnaAnng37200D;BnaAnng37370D;BnaAnng37410D;BnaAnng37640D;BnaAnng37650D;BnaAnng37780D;BnaAnng37790D;BnaAnng37880D;BnaAnng37920D;BnaAnng38160D;BnaAnng38290D;BnaAnng38360D;BnaAnng38530D;BnaAnng38850D;BnaAnng38860D;BnaAnng38880D;BnaAnng38950D;BnaAnng38990D;BnaAnng39060D;BnaAnng39260D;BnaAnng39400D;BnaAnng39590D;BnaAnng39810D;BnaAnng39840D;BnaAnng39860D;BnaAnng39870D;BnaAnng40060D;BnaAnng40200D;BnaAnng40390D;BnaAnng40550D;BnaAnng40790D;BnaAnng40850D;BnaAnng40960D;BnaAnng41100D;BnaAnng41330D;BnaAnng41480D;BnaAnng41580D;BnaAnng41760D;BnaAnng41850D;BnaAnng41980D;BnaAnng42020D;BnaC01g00030D;BnaC01g00070D;BnaC01g00090D;BnaC01g00110D;BnaC01g00150D;BnaC01g00210D;BnaC01g00420D;BnaA02g02640D;BnaA02g02990D;BnaA02g03040D;BnaA02g03140D;BnaA02g03370D;BnaA02g03420D;BnaA02g03450D;BnaA02g03530D;BnaA02g03720D;BnaA02g03770D;BnaA02g03850D;BnaA02g04100D;BnaA02g04300D;BnaA02g04400D;BnaA02g04440D;BnaA02g04550D;BnaA02g04560D;BnaA02g04650D;BnaA02g04680D;BnaA02g04800D;BnaA02g05160D;BnaA02g05230D;BnaA02g05240D;BnaA02g05470D;BnaA02g05560D;BnaA02g05640D;BnaA02g05770D;BnaA02g05780D;BnaA02g06560D;BnaA02g06860D;BnaA02g07140D;BnaA02g07250D;BnaA02g07530D;BnaA02g07560D;BnaC01g00520D;BnaC01g00530D;BnaC01g00540D;BnaC01g00550D;BnaC01g00680D;BnaC01g00790D;BnaC01g00830D;BnaC01g01050D;BnaC01g01060D;BnaC01g01070D;BnaC01g01090D;BnaC01g01140D;BnaC01g01180D;BnaC01g01190D;BnaC01g01270D;BnaC01g01280D;BnaC01g01340D;BnaC01g01390D;BnaC01g01400D;BnaC01g01890D;BnaC01g02050D;BnaC01g02270D;BnaC01g02300D;BnaC01g02330D;BnaC01g02370D;BnaC01g02400D;BnaC01g02790D;BnaC01g02800D;BnaC01g02810D;BnaC01g02830D;BnaC01g02840D;BnaC01g02870D;BnaC01g03070D;BnaC01g03290D;BnaC01g03300D;BnaC01g03570D;BnaC01g03690D;BnaC01g03730D;BnaC01g03770D;BnaC01g03780D;BnaC01g03830D;BnaC01g04060D;BnaC01g04130D;BnaC01g04140D;BnaC01g04160D;BnaC01g04190D;BnaC01g04210D;BnaC01g04440D;BnaC01g04480D;BnaC01g04560D;BnaC01g04680D;BnaC01g04790D;BnaC01g04910D;BnaC01g04950D;BnaC01g04960D;BnaC01g05030D;BnaC01g05130D;BnaC01g05230D;BnaC01g05410D;BnaC01g05570D;BnaC01g05950D;BnaC01g05990D;BnaC01g06000D;BnaC01g06030D;BnaC01g06270D;BnaC01g06290D;BnaC01g06460D;BnaC01g06700D;BnaC01g06770D;BnaC01g07340D;BnaC01g07500D;BnaC01g08060D;BnaC01g08070D;BnaC01g08080D;BnaC01g08380D;BnaC01g08620D;BnaC01g08710D;BnaC01g08840D;BnaC01g08940D;BnaC01g08950D;BnaC01g08960D;BnaC01g08990D;BnaC01g09030D;BnaC01g09190D;BnaC01g09280D;BnaC01g09290D;BnaC01g09510D;BnaC01g09730D;BnaC01g09750D;BnaC01g09790D;BnaC01g09810D;BnaC01g10020D;BnaC01g10040D;BnaC01g10300D;BnaC01g10360D;BnaC01g10600D;BnaC01g10770D;BnaC01g10780D;BnaC01g10870D;BnaC01g11240D;BnaC01g11250D;BnaC01g11510D;BnaC01g11520D;BnaC01g11550D;BnaC01g12060D;BnaC01g12180D;BnaC01g12560D;BnaC01g12660D;BnaC01g12690D;BnaC01g12760D;BnaC01g13030D;BnaC01g13040D;BnaC01g13370D;BnaC01g13540D;BnaC01g13550D;BnaC01g13840D;BnaC01g14030D;BnaC01g14180D;BnaC01g14310D;BnaC01g14400D;BnaC01g14650D;BnaC01g15020D;BnaC01g15030D;BnaC01g15060D;BnaC01g15470D;BnaC01g15530D;BnaC01g15540D;BnaC01g15670D;BnaC01g15740D;BnaC01g15760D;BnaC01g15870D;BnaC01g16480D;BnaC01g16530D;BnaC01g16690D;BnaC01g16860D;BnaC01g17000D;BnaC01g17110D;BnaC01g17230D;BnaC01g17380D;BnaC01g17470D;BnaC01g17610D;BnaC01g17810D;BnaC01g17820D;BnaC01g17860D;BnaC01g17900D;BnaC01g17910D;BnaC01g17990D;BnaC01g18250D;BnaC01g18290D;BnaC01g18300D;BnaC01g18310D;BnaC01g18320D;BnaC01g18640D;BnaC01g18870D;BnaC01g18940D;BnaC01g18980D;BnaC01g19060D;BnaC01g19110D;BnaC01g19240D;BnaC01g19570D;BnaC01g19630D;BnaC01g20050D;BnaC01g20060D;BnaC01g20290D;BnaC01g20310D;BnaC01g20600D;BnaC01g20920D;BnaC01g20970D;BnaC01g20980D;BnaC01g21080D;BnaC01g21330D;BnaC01g21400D;BnaC01g21430D;BnaC01g21580D;BnaC01g21750D;BnaC01g21760D;BnaC01g21780D;BnaC01g21870D;BnaC01g21970D;BnaC01g22060D;BnaC01g22120D;BnaC01g22350D;BnaC01g22360D;BnaC01g22400D;BnaC01g22510D;BnaC01g22650D;BnaC01g22710D;BnaC01g22840D;BnaC01g22950D;BnaC01g22960D;BnaC01g23030D;BnaC01g23160D;BnaC01g23240D;BnaC01g23490D;BnaC01g23800D;BnaC01g23810D;BnaC01g24140D;BnaC01g24410D;BnaC01g24540D;BnaC01g25030D;BnaC01g25100D;BnaC01g25380D;BnaC01g25420D;BnaC01g25600D;BnaC01g25760D;BnaC01g25860D;BnaC01g25930D;BnaC01g26430D;BnaC01g26460D;BnaC01g26880D;BnaC01g26900D;BnaC01g26940D;BnaC01g26980D;BnaC01g27040D;BnaC01g27050D;BnaC01g27060D;BnaC01g27080D;BnaC01g27090D;BnaC01g27230D;BnaC01g27510D;BnaC01g27670D;BnaC01g27850D;BnaC01g27930D;BnaC01g27940D;BnaC01g27950D;BnaC01g27960D;BnaC01g27970D;BnaC01g27980D;BnaC01g28040D;BnaC01g28060D;BnaC01g28440D;BnaC01g28660D;BnaC01g28690D;BnaC01g29390D;BnaC01g29810D;BnaC01g29910D;BnaC01g29940D;BnaC01g29950D;BnaC01g30110D;BnaC01g30200D;BnaC01g30560D;BnaC01g30580D;BnaC01g31270D;BnaC01g31520D;BnaC01g31810D;BnaC01g32050D;BnaC01g32170D;BnaC01g32240D;BnaC01g32300D;BnaC01g32610D;BnaC01g32750D;BnaC01g33070D;BnaC01g33400D;BnaC01g33520D;BnaC01g33530D;BnaC01g33800D;BnaC01g33920D;BnaC01g33930D;BnaC01g33940D;BnaC01g34160D;BnaC01g34490D;BnaC01g34500D;BnaC01g34530D;BnaC01g34580D;BnaC01g34640D;BnaC01g34650D;BnaC01g34660D;BnaC01g34670D;BnaC01g35190D;BnaC01g35310D;BnaC01g35500D;BnaC01g35830D;BnaC01g35930D;BnaC01g35940D;BnaC01g36200D;BnaC01g36210D;BnaC01g36230D;BnaC01g36470D;BnaC01g36480D;BnaC01g36490D;BnaC01g36910D;BnaC01g36930D;BnaC01g36940D;BnaC01g37010D;BnaC01g37020D;BnaC01g37040D;BnaC01g37060D;BnaC01g37100D;BnaC01g37200D;BnaC01g37450D;BnaC01g37470D;BnaC01g37680D;BnaC01g37690D;BnaC01g38080D;BnaC01g38090D;BnaC01g38270D;BnaC01g38390D;BnaC01g38450D;BnaC01g38590D;BnaC01g38820D;BnaC01g38830D;BnaC01g38840D;BnaC01g38880D;BnaC01g38960D;BnaC01g39240D;BnaC01g39270D;BnaC01g39460D;BnaC01g39480D;BnaC01g39540D;BnaC01g39660D;BnaC01g39900D;BnaC01g40210D;BnaC01g40290D;BnaC01g40320D;BnaC01g40390D;BnaC01g40580D;BnaC01g40610D;BnaC01g40620D;BnaC01g40920D;BnaC01g40970D;BnaC01g41010D;BnaC01g41020D;BnaC01g41040D;BnaC01g41450D;BnaC01g41470D;BnaC01g41980D;BnaC01g42320D;BnaC01g43070D;BnaC01g43270D;BnaC01g43510D;BnaC01g43540D;BnaC01g43700D;BnaC01g43810D;BnaC01g43840D;BnaC01g44610D;BnaC01g44720D;BnaC01g44840D;BnaC02g00030D;BnaC02g00460D;BnaC02g00470D;BnaC02g00740D;BnaC02g00790D;BnaC02g00920D;BnaC02g01030D;BnaC02g01040D;BnaC02g01080D;BnaC02g01120D;BnaC02g01150D;BnaC02g01160D;BnaC02g01230D;BnaC02g01240D;BnaC02g01380D;BnaC02g01400D;BnaC02g01610D;BnaC02g01630D;BnaC02g01710D;BnaC02g01810D;BnaC02g02110D;BnaC02g02140D;BnaC02g02230D;BnaC02g02350D;BnaC02g02660D;BnaC02g02670D;BnaC02g02760D;BnaC02g02780D;BnaC02g02870D;BnaC02g03230D;BnaC02g03240D;BnaC02g03520D;BnaC02g03620D;BnaC02g03850D;BnaC02g03980D;BnaC02g04620D;BnaC02g04730D;BnaC02g04740D;BnaC02g04750D;BnaC02g04760D;BnaC02g04830D;BnaC02g04910D;BnaC02g04940D;BnaC02g04950D;BnaC02g05070D;BnaC02g05160D;BnaC02g05320D;BnaC02g05340D;BnaC02g05370D	K02155+K00814+K00286+K00901+K01738+K01613+K01087+K01188+K00028+K13508+K15747+K02155+K15849+K11517+K11517+K02155+K00457+K16054+K01188+K01183+K08730+K00864+K15398+K01756+K01115+K00895+K03842+K01087+K01087+K00559+K03787+K02136+K02433+K00948+K08678+K00872+K02145+K01578+K00968+K02155+K02155+K04035+K01188+K02155+K03006+K03006+K01647+K02155+K01115+K00472+K01704+K00895+K01256+K00615+K00615+K00254+K00276+K08678+K08678+K14423+K00620+K15849+K15849+K01190+K00128+K00128+K01087+K08678+K07151+K00968+K05933+K03842+K02155+K00794+K01955+K00620+K00213+K13811+K02155+K00794+K01704+K02147+K01011+K03010+K01952+K01952+K05285+K11155+K00895+K18121+K01087+K02155+K10526+K01681+K00559+K12448+K02155+K02155+K01940+K16055+K02155+K00286+K00942+K01188+K00995+K16055+K00031+K01188+K00873+K01051+K05933+K08678+K15849+K01184+K00033+K06443+K14454+K13082+K00021+K00021+K00021+K00021+K00889+K08678+K01051+K03006+K00789+K00968+K01823+K01087+K00276+K02145+K00600+K00454+K01738+K00888+K09458+K01188+K09458+K18121+K14272+K02155+K07513+K07151+K01188+K02155+K02155+K00967+K00857+K18121+K02266+K14423+K01595+K01188+K08678+K02155+K00789+K05894+K03715+K00901+K03009+K12667+K02155+K02155+K01703+K01110+K00895+K02155+K18592+K00826+K00128+K16055+K00895+K01634+K00901+K00968+K09659+K00815+K08678+K10527+K02492+K15849+K13508+K08678+K08678+K00128+K01188+K01087+K16054+K11001+K03942+K00815+K00559+K01784+K01188+K01757+K02145+K00873+K00695+K00794+K01188+K03009+K02155+K00847+K00511+K02492+K01580+K05857+K00413+K02155+K00083+K00083+K00600+K01610+K00844+K00511+K14682+K00430+K13789+K00654+K00430+K12637+K00128+K09755+K01681+K00472+K00472+K00472+K03006+K03858+K00030+K13506+K00106+K06119+K00764+K03965+K00801+K00801+K13998+K03527+K15397+K00128+K00083+K00058+K02144+K00430+K00430+K00913+K10206+K01626+K00430+K00921+K01051+K14157+K13384+K00281+K00030+K00850+K11816+K03661+K00417+K02109+K09680+K00811+K00430+K00051+K13484+K01792+K06127+K00850+K01051+K02153+K14190+K00658+K00928+K03146+K01115+K08914+K13066+K00451+K00815+K00797+K03949+K00430+K05282+K01087+K00454+K00162+K05928+K03955+K01184+K00826+K00031+K08081+K08081+K01915+K01756+K00122+K05286+K01231+K00430+K01739+K00012+K01054+K01653+K02160+K01915+K10757+K01184+K02291+K02291+K05288+K01580+K00430+K00549+K00766+K00051+K03952+K00472+K10760+K02135+K00975+K14454+K07151+K01051+K00430+K00430+K00430+K00695+K05284+K13035+K00430+K02701+K08678+K03015+K05857+K00430+K00430+K00051+K13484+K00901+K01805+K01792+K06127+K00850+K02259+K01051+K02153+K14190+K14190+K00658+K00928+K14184+K13066+K13066+K00451+K00815+K16054+K00797+K00021+K02154+K03949+K00430+K05282+K01051+K00454+K00162+K05928+K03955+K00430+K01809+K01602+K01602+K01602+K10717+K02321+K02321+K02321+K10251+K00588+K00895+K01942+K05578+K10760+K01963+K15397+K15397+K01933+K00430+K14759+K14184+K01956+K16055+K16903+K08963+K00921+K01807+K15397+K01179+K01179+K00817+K00454+K01733+K03787+K13248+K02152+K01757+K01757+K01952+K10960+K00052+K00052+K20457+K00052+K15918+K01213+K01188+K01792+K01489+K00021+K05894+K00031+K00889+K01834+K01087+K16055+K08081+K00858+K00430+K03843+K03541+K01011+K01011+K01627+K00134+K00550+K03943+K02151+K01068+K02434+K01736+K03024+K01937+K06127+K00276+K00873+K01704+K00276+K00827+K08679+K14423+K13082+K02150+K01897+K00940+K00696+K17108+K16055+K01723+K05309+K18151+K11517+K03046+K03046+K15397+K13811+K08967+K08099+K00912+K03021+K03878+K01255+K00695+K03405+K01756+K09458+K15634+K07541+K00430+K02134+K00387+K03955+K03012+K00416+K00416+K01623+K01807+K00767+K14379+K01599+K04123+K01580+K03963+K01800+K00991+K02320+K04710+K00993+K05576+K05298+K10808+K00876+K07408+K00413+K00850+K08913+K00864+K00864+K00864+K00660+K00660+K00430+K02146+K01051+K00688+K12640+K00318+K03946+K00626+K00626+K01749+K01495+K00660+K00660+K07513+K02148+K15397+K01648+K10046+K01738+K00869+K10532+K16871+K01940+K03022+K02552+K01885+K00417+K01115+K12668+K08915+K00001+K03040+K01696+K00511+K00511+K00511+K00511+K00872+K00254+K05278+K05278+K00873+K00901+K00901+K15422+K15422+K02701+K19801+K00430+K00430+K15920+K00705+K00235+K01610+K00234+K00430+K08914+K08914+K00873+K15746+K00131+K00131+K05605+K01711+K01711+K00876+K02685+K00454+K01427+K01930+K00021+K00818+K09753+K00927+K08916+K00021+K12666+K13800+K11816+K02716+K01792+K06119+K00030+K00856+K08232+K02527+K14674+K14674+K05349+K13606+K01051+K01051+K00430+K01657+K01930+K05282+K00261+K00872+K00901+K01749+K01899+K07407+K07407+K03644+K03644+K03942+K00873+K02133+K00166+K03012+K02372+K01953+K10703+K08915+K00696+K14454+K00029+K01187+K03940+K01586+K01193+K01193+K01193+K03841+K12668+K00036+K00616+K00411+K00411+K02137+K03403+K13366+K00660+K00928+K00928+K00737+K01792+K00031+K01809+K01602+K01602+K01602+K10717+K02685+K01427+K00454+K01897+K02321+K10251+K02723+K00588+K01754+K00999+K01942+K10760+K00430+K14759+K01956+K04713+K16055+K16903+K00921+K01807+K01179+K00817+K00454+K01733+K01757+K01757+K09658+K00966+K09458+K13513+K13513+K01188+K00286+K01231+K01231+K01231+K10712+K01785+K01785+K00012+K02160+K00616+K01611+K10258+K02160+K01823+K00913+K02291+K00963+K00963+K01580+K01580+K00430+K00549+K01836+K03952+K01611+K07151+K03013+K00791+K03426+K00695+K05349+K00549+K15376+K12668+K18532+K10703+K08678+K00872+K03015+K05857+K00051+K03013+K13065+K00847+K19562+K01792+K06127+K06444+K00640+K00850+K00873+K06210+K03714+K00658+K13066+K00264+K00264+K03949+K00008+K00847+K01054+K01054+K00162+K00645+K01110+K00487+K00487+K00145+K00847+K01653+K02136+K07513+K11353+K02694+K08912+K14066+K02437+K01183+K14677+K00232+K12251+K01193+K01814+K01689+K00789+K00430+K00939+K11808+K01962+K01755+K00827+K00999+K00967+K01081+K00430+K00872+K00995+K01054+K00729+K01557+K01557+K00921+K09754+K00872+K00889+K00430+K18453+K00276+K10712+K03043+K01704+K01183+K01183+K01183+K01183+K01183+K01183+K01183+K01183+K01184+K01184+K15227+K00215+K00794+K01647+K01179+K03955+K01051+K00800+K08679+K05283+K13510+K17497+K17497+K03841+K01897+K01054+K01188+K03845+K01657+K08081+K08081+K08081+K08081+K01640+K00815+K13998+K17108+K00275+K00939+K08246+K00026+K00430+K01476+K01214+K02113+K00847+K03841+K00294+K08916+K00966+K00966+K01051+K01578+K02115+K02636+K04120+K02151+K03943+K00789+K01068+K00939+K16190+K02152+K01785+K01739+K01611+K00227+K00227+K00227+K01823+K10047+K00430+K00549+K00873+K00134+K00512+K00512+K01051+K01051+K01897+K04708+K00472+K13832+K01051+K01051+K09699+K10527+K05359+K02328+K00857+K00889+K00889+K01754+K08232+K01188+K00827+K00827+K03945+K00392+K03950+K20547+K20547+K20547+K01937+K00927+K00423+K00423+K00627+K11517+K00921+K01051+K01051+K11517+K11517+K01595+K00876+K02265+K02265+K01184+K00382+K20896+K00789+K00430+K00207+K00207+K01915+K01598+K03966+K09903+K01886+K10760+K00058+K01110+K00826+K00826+K09828+K07418+K07418+K07418+K07418+K07418+K00858+K01923+K01230+K02135+K01904+K01904+K01662+K01637+K03013+K00873+K02690+K00820+K02434+K05605+K08913+K09458+K08915+K01609+K01897+K01188+K01188+K05894+K00208+K00830+K10206+K16871+K15397+K15397+K13998+K03841+K00859+K02326+K02325+K00872+K00876+K00850+K00872+K00831+K00640+K00472+K07513+K00234+K00860+K03937+K09903+K01087+K00232+K01953+K00558+K03841+K01431+K14652+K00430+K00430+K00430+K00430+K19801+K01885+K02701+K15422+K15422+K15422+K02327+K01578+K01945+K00013+K05546+K05546+K00901+K00901+K00873+K05278+K00939+K00940+K00099+K01231+K03023+K00654+K00654+K00130+K00128+K02145+K01778+K00225+K00026+K01953+K05359+K00679+K00679+K03635+K01179+K01580+K01580+K01580+K01599+K01179+K00253+K01520+K00688+K05349+K00854+K05349+K05349+K01194+K01188+K05894+K12446+K05573+K13066+K08099+K05933+K00430+K01834+K01087+K01087+K16055+K16055+K00858+K03843+K01011+K00030+K00927+K13066+K00818+K00052+K00052+K20457+K00052+K00864+K15918+K02265+K05928+K05928+K00827+K03024+K01937+K02115+K00276+K00423+K08679+K14423+K05605+K01641+K12235+K02150+K01897+K00940+K15397+K08967+K11816+K00912+K10526+K00737+K01785+K00225+K00472+K00759+K01945+K00975+K01634+K01213+K01213+K01213+K10712+K00162+K10808+K10808+K01724+K08912+K01230+K02698+K00999+K01244+K01623+K02154+K18649+K10807+K01087+K00860+K02705+K00850+K00083+K00083+K00600+K00844+K02266+K00128+K11517+K06125+K00831+K00030+K01115+K03006+K00472+K01681+K01183+K01183+K00286+K03010+K01886+K04718+K20884+K12667+K11752+K00020+K03010+K03010+K01188+K11147+K00759+K00872+K01919+K00815+K00815+K00815+K00030+K00026+K01244+K01583+K03965+K00801+K15397+K15397+K01115+K03527+K00472+K00913+K10206+K17744+K00430+K01051+K00281+K02435+K11816+K03661+K00600+K00417+K05605+K01733+K00677+K00826+K00826+K00826+K00213+K00844+K13523+K00979+K01115+K09841+K02695+K01595+K14454+K00276+K03009+K01611+K01601+K03850+K01950+K03843+K00167+K00423+K00940+K08905+K00876+K00640+K02258+K03019+K00901+K03146+K00968+K00559+K05857+K00966+K12657+K02150+K01115+K01115+K01110+K01557+K08679+K01251+K01897+K13519+K01904+K00736+K01853+K01681+K01845+K00294+K05282+K02641+K01953+K01051+K11752+K02433+K01213+K00059+K01940+K02293+K18592+K00827+K18592+K00083+K03841+K01756+K02434+K00058+K00058+K02144+K01969+K00588+K03801+K00655+K00588+K07408+K01230+K00262+K00026+K14085+K02134+K03845+K03938+K01897+K00789+K15397+K03010+K10760+K01599+K00705+K09754+K00889+K01886+K01001+K00276+K01595+K02258+K01012+K02112+K02112+K01738+K03635+K01184+K01184+K01184+K00297+K07748+K01188+K01188+K01188+K01188+K01188+K01188+K01188+K01188+K02257+K01179+K01179+K01051+K01051+K01714+K17497+K15398+K03955+K03849+K16818+K05857+K08915+K03007+K01214+K12657+K00966+K00729+K03861+K00939+K01681+K01681+K00967+K01988+K01490+K01988+K01988+K01962+K12349+K11808+K00620+K01778+K10775+K00789+K08679+K01689+K00700+K01611+K01814+K00948+K01183+K00430+K02437+K02437+K00602+K00972+K03859+K14066+K09832+K08912+K08912+K00640+K11816+K00286+K07513+K03841+K02136+K01188+K01188+K01580+K01580+K10526+K00286+K01061+K04123+K00968+K00902+K01653+K00145+K00591+K00591+K02721+K05605+K08081+K08081+K08081+K08081+K08081+K08081+K08081+K08081+K08081+K08081+K00487+K00029+K00645+K08678+K08678+K08678+K02690+K02689+K15397+K02154+K00995+K00859+K02326+K12251+K00901+K00919+K01640+K00894+K01897+K15728+K00765+K00286+K00286+K12669+K05350+K05933+K00981+K14454+K13066+K02155+K01256+K08232+K01770+K00547+K10760+K04040+K01054+K01188+K02256+K02256+K13034+K07408+K00615+K02256+K00873+K00873+K00873+K01188+K01188+K01188+K01647+K01738+K00847+K00847+K00873+K01647+K02149+K10712+K00053+K01657+K00600+K01184+K01001+K03860+K01760+K00889+K00889+K00889+K04035+K02704+K02704+K02709+K01100+K01803+K03787+K01803+K12373+K01054+K00995+K05282+K05282+K06041+K03013+K13421+K01190+K01190+K03841+K11517+K03014+K08678+K01613+K12309+K00419+K01193+K02146+K12448+K05309+K02328+K01723+K00696+K17108+K01609+K03021+K03021+K03405+K09458+K00893+K15634+K00430+K02134+K00387+K03955+K00787+K12666+K14379+K14379+K01580+K03963+K00472+K01800+K00991+K02320+K00767+K01807+K01623+K00416+K03012+K04710+K00993+K02433+K02138+K00627+K15397+K00232+K00511+K02293+K01897+K02704+K02707+K02634+K01915+K05894+K03955+K19269+K01188+K01915+K00868+K01602+K01602+K10717+K10717+K03848+K06001+K02320+K00318+K01110+K01663+K16055+K03014+K00413+K00876+K02137+K01895+K01051+K01051+K00975+K02154+K01623+K00011+K01803+K10775+K10775+K01255+K00966+K12640+K12640+K06001+K06001+K01602+K02372+K02372+K01858+K00430+K00026+K00511+K00558+K00864+K00306+K00131+K01255+K14454+K13789+K12251+K03043+K03046+K15397+K01114+K09842+K00387+K12251+K00791+K05359+K12449+K00430+K02154+K15397+K08678+K08081+K01188+K08081+K08081+K08081+K05605+K08081+K08081+K14424+K03020+K00645+K00645+K00487+K00487+K06119+K02721+K02721+K02721+K00591+K14455+K15633+K05278+K00847+K01653+K01653+K01653+K05582+K00872+K01188+K02136+K07513+K00620+K11808+K12349+K09591+K13508+K00967+K00995+K01054+K01054+K03861+K00966+K12657+K10526+K01599+K09754+K03013+K00430+K02328+K05572+K00276+K01595+K07437+K01183+K00430+K01183+K01183+K01738+K03635+K01184+K01184+K01184+K01184+K00215+K00794+K00297+K01647+K01188+K01188+K01188+K01188+K02257+K00948+K03849+K11352+K03939+K01051+K01714+K13510+K17497+K01188+K01188+K01054+K01051+K01679+K01897+K01679+K01051+K01679+K01696+K18453+K02328+K10712+K01647+K07437+K00472+K01704+K01704+K01183+K01183+K12448+K00827+K00827+K00162+K00162+K00162+K14455+K03147+K01689+K03020+K00276+K05349+K00857+K01714+K13523+K01939+K00930+K00942+K12657+K01519+K02699+K03934+K05605+K08081+K00430+K00430+K00430+K00827+K01490+K05857+K08915+K00800+K15634+K03847+K08679+K01115+K01068+K13508+K15398+K20772+K00889+K15397+K15397+K00161+K00231+K13508+K13508+K02258+K00770+K01213+K01051+K01188+K00949+K01214+K00218+K11816+K15397+K00025+K09842+K00696+K05933+K04123+K00430+K00430+K00430+K00975+K01184+K00847+K00232+K00232+K16055+K13508+K00457+K02717+K02721+K01114+K12349+K14424+K08081+K12449+K02324+K11717+K10781+K03404+K09839+K01620+K05290+K00765+K03505+K01945+K03103+K01961+K01756+K00826+K00826+K15744+K00889+K01054+K00558+K05359+K00472+K00737+K05298+K02148+K00026+K01193+K00616+K00895+K00134+K00993+K01057+K08901+K04713+K01188+K01188+K10536+K08730+K00416+K00387+K08917+K09753+K05287+K01611+K00134+K00088+K01011+K03941+K03846+K02641+K16055+K16055+K01213+K00814+K18121+K02377+K10712+K01649+K01079+K00472+K02552+K09458+K08099+K01824+K03000+K00615+K10526+K10526+K00721+K13066+K13066+K00858+K00600+K01626+K00121+K02267+K14153+K08915+K01835+K02133+K14272+K16903+K00128+K00797+K00161+K02552+K00430+K01785+K10712+K00012+K01188+K01595+K01886+K10251+K00059+K01179+K01115+K03146+K05298+K02259+K10808+K00876+K00413+K00235+K08913+K08232+K00430+K02146+K01051+K00688+K00626+K01495+K00660+K00660+K07513+K15397+K01051+K01648+K10046+K00869+K10532+K13800+K01885+K04122+K11816+K00417+K01115+K00001+K07408+K00975+K00943+K13832+K01611+K01724+K10808+K01955+K08912+K01230+K02698+K02641+K14760+K02150+K12448+K01937+K08730+K11755+K00855+K02160+K00948+K02437+K00001+K02694+K00128+K01736+K07437+K02641+K00213+K00213+K01920+K01920+K00844+K02335+K00888+K13523+K07151+K07151+K07151+K13679+K13679+K00001+K00001+K02437+K00873+K00948+K12668+K00630+K11755+K00547+K01693+K03013+K16871+K01230+K01904+K01904+K01904+K01904+K01904+K06041+K01923+K00858+K03010+K00700+K00609+K13789+K07408+K07408+K00797+K02705+K02705+K02690+K02689+K02335+K00640+K01792+K00844+K09828+K00826+K00083+K00753+K13513+K03012+K09903+K02147+K09680+K09587+K01598+K01785+K08232+K01915+K00207+K14379+K01580+K00856+K00382+K00382+K00430+K01115+K01578+K02695+K01115+K01184+K01184+K02265+K02265+K02265+K05581+K05582+K05574+K02112+K01601+K01601+K01963+K02696+K02696+K02696+K00074+K01595+K01599+K06444+K13789+K07408+K07408+K07408+K07408+K07408+K09840+K09840+K09840+K11517+K11517+K11517+K01051+K01193+K01193+K12638+K00423+K00423+K01188+K10712+K01937+K20547+K03950+K13508+K13508+K01633+K09480+K00059+K03007+K00921+K10775+K06443+K01754+K00889+K00030+K15728+K01188+K01188+K03945+K15633+K05857+K05359+K01495+K01495+K05292+K10527+K01051+K00249+K13832+K00472+K00942+K04708+K01897+K01051+K01051+K01051+K02140+K01738+K01738+K01738+K00514+K01807+K01620+K00134+K00873+K00059+K00261+K00860+K00261+K00549+K01114+K01809+K00227+K01611+K00033+K06126+K01739+K00703+K00430+K05285+K02152+K08901+K00737+K03801+K11353+K18010+K11816+K01784+K01555+K00133+K00430+K00876+K13248+K00895+K12638+K01054+K00430+K00759+K01938+K01938+K01897+K01590+K11517+K11517+K00857+K01611+K07748+K15919+K01698+K00430+K00844+K09755+K00382+K11262+K09659+K01609+K01256+K01915+K11816+K00888+K01595+K00753+K00826+K09828+K09828+K09828+K00844+K00844+K01938+K00888+K14190+K02552+K01230+K00262+K01255+K18368+K19562+K02260+K00026+K14085+K00627+K01193+K01115+K00423+K08905+K17108+K10526+K14156+K07151+K00627+K02135+K01904+K02695+K00620+K01115+K01595+K00627+K08905+K00640+K00968+K00968+K00815+K01188+K00695+K07407+K01469+K00430+K01110+K00012+K00235+K00235+K00036+K06444+K02684+K08232+K01623+K00222+K00873+K09837+K10775+K11188+K02703+K02703+K01778+K00588+K03841+K13421+K06041+K01703+K01754+K01933+K00995+K01897+K00286+K00286+K03434+K00031+K02135+K00053+K02149+K01647+K01094+K00847+K00297+K01188+K01188+K01188+K05605+K00510+K05349+K03938+K08678+K00030+K12502+K00454+K20860+K15919+K00511+K00294+K00294+K05278+K05278+K00901+K15422+K02701+K19801+K00430+K00430+K15920+K01087+K00234+K12670+K02716+K01711+K02641+K05605+K03940+K00029+K01805+K01805+K15397+K00611+K00889+K17761+K09753+K00818+K01068+K06444+K00511+K00511+K15918+K00864+K09753+K13510+K00927+K00927+K00134+K01627+K01011+K03541+K14157+K02145+K01897+K13066+K13066+K13066+K01054+K00430+K18857+K13066+K01934+K12666+K01176+K00029+K00611+K13513+K09458+K00966+K02552+K01611+K01611+K01952+K11517+K01054+K00695+K12309+K12309+K00872+K08963+K00430+K01595+K15397+K10760+K09458+K00249+K16055+K15893+K00999+K00454+K00737+K00021+K02723+K00454+K02350+K01228+K01904+K03955+K01184+K12373+K00031+K01580+K00510+K15920+K01698+K01698+K01956+K15920+K06949+K10251+K02723+K15893+K13066+K00430+K00872+K00688+K00688+K01850+K20495+K00858+K00161+K00921+K00600+K00430+K14156+K00760+K04713+K04713+K00817+K14412+K00083+K03787+K02377+K10712+K00695+K01054+K02563+K01689+K14156+K09658+K10960+K02552+K00966+K09458+K01733+K02147+K01176+K02136+K02136+K12666+K00021+K00895+K13066+K00430+K18857+K00794+K05933+K05933+K05933+K13066+K01834+K01087+K01626+K11517+K09840+K16055+K00858+K03504+K03843+K02145+K03941+K03541+K05359+K01011+K12668+K17761+K04121+K00088+K00927+K13510+K09753+K00818+K00052+K00864+K15918+K14677+K11816+K11816+K02695+K09841+K02152+K00872+K01950+K00979+K01555+K01051+K00761+K01100+K00889+K00889+K01074+K01792+K00606+K01850+K00847+K14272+K16903+K13248+K00793+K00979+K13065+K01900+K03953+K01592+K01592+K01592+K10526+K02152+K00029+K00844+K02140+K01696+K09833+K03021+K00901+K13789+K02201+K00430+K00430+K01620+K07408+K01681+K00208+K02701+K15397+K03011+K03011+K13513+K02635+K15397+K00430+K01754+K00851+K04123+K00030+K00472+K00021+K00472+K00878+K00820+K06126+K09840+K08679+K01251+K10760+K17108+K10808+K00365+K01853+K01853+K02434+K00430+K01937+K00026+K05359+K00218+K03002+K08912+K00872+K00512+K14379+K01658+K00588+K10251+K10251+K00864+K00864+K00059+K01228+K00036+K01188+K01188+K01188+K02634+K00844+K02552+K01188+K14413+K14413+K00161+K00797+K00797+K14272+K02113+K02267+K00121+K01834+K01834+K10572+K13066+K13066+K13066+K03000+K01824+K02641+K00026+K00721+K10526+K02147+K08915+K13519+K02320+K02320+K09838+K00234+K12670+K02716+K14184+K01792+K01711+K00510+K10712+K13066+K18151+K15397+K13811+K11816+K00121+K12448+K01807+K01784+K00872+K01213+K10807+K00819+K09458+K20457+K07541+K01886+K00430+K02134+K01074+K00787+K00850+K01807+K00993+K00872+K12666+K14379+K14379+K14379+K14379+K03963+K00856+K05580+K05572+K05579+K04710+K00993+K10525+K10525+K10525+K07385+K01188+K00627+K00547+K01179+K01652+K05298+K00876+K00413+K00036+K00235+K00737+K08913+K08232+K06119+K00030+K00856+K08232+K14674+K05349+K13606+K01051+K01657+K01930+K00261+K00901+K01749+K01899+K07407+K00873+K02133+K00166+K02372+K01953+K10703+K00696+K14454+K00029+K01187+K03940+K01586+K01193+K00036+K00616+K00411+K00411+K02137+K03403+K13366+K00660+K00928+K00737+K01792+K00031+K00286+K05286+K01231+K01231+K10712+K01785+K01785+K00472+K02146+K01051+K01850+K00688+K00012+K12640+K00318+K00939+K03946+K01609+K00626+K00967+K00967+K01918+K00695+K01213+K01648+K00558+K10046+K00967+K01738+K01920+K01897+K01051+K13800+K01772+K04122+K00029+K11816+K01115+K00696+K16860+K01057+K01057+K01057+K00703+K00511+K00511+K01183+K00430+K14184+K03025+K07964+K01599+K00850+K01110+K15634+K01711+K15397+K02138+K05574+K01006+K02155+K01662+K00705+K00382+K00016+K18081+K01074+K00430+K16055+K01438+K07441+K09840+K11517+K01756+K03405+K01937+K11752+K11752+K12667+K04718+K03010+K05350+K05350+K00759+K01087+K01087+K14423+K05277+K01465+K01919+K01919+K00815+K00815+K02152+K01792+K01784+K01194+K11153+K01810+K01940+K01940+K03428+K03428+K05282+K15746+K02152+K00430+K00430+K02140+K01696+K14190+K02153+K13066+K01897+K02267+K00815+K00815+K10527+K18592+K18592+K18592+K18592+K02140+K00430+K00811+K08679+K00966+K00655+K00811+K09834+K02435+K13384+K14157+K14157+K00430+K17744+K00913+K01969+K00588+K02144+K00058+K00083+K15397+K15397+K15397+K13998+K10527+K15634+K00801+K00801+K03965+K01583+K03858+K01859+K01115+K09755+K09755+K00128+K02716+K00430+K14682+K01610+K01087+K18592+K18592+K18592+K18592+K18592+K00083+K00975+K09755+K01179+K01179+K01623+K01244+K13513+K00939+K00276+K13066+K10808+K00967+K01057+K01057+K01899+K06125+K16055+K01897+K01897+K00901+K01489+K01489+K12637+K00430+K00654+K00763+K00600+K00860+K00949+K03022+K01214+K11353+K03801+K03801+K07513+K01184+K01184+K01184+K00008+K00008+K00008+K00847+K16055+K05605+K05605+K02717+K03022+K12349+K14424+K08081+K08081+K12449+K00753+K00753+K00430+K00033+K01736+K01214+K09659+K01214+K02689+K03542+K13600+K00128+K04123+K02699+K00286+K01590+K01115+K00121+K02267+K01835+K01835+K14272+K03183+K00128+K00797+K16055+K00600+K11262+K05917+K13066+K13066+K13066+K02437+K00620+K00855+K00938+K01915+K07964+K00249+K15747+K02154+K00826+K02694+K00972+K00430+K00430+K00588+K00588+K01738+K03787+K03017+K09458+K00872+K03006+K07441+K01810+K01940+K00430+K02140+K02153+K14190+K00218+K00901+K11816+K02693+K10527+K10781+K15633+K01945+K00826+K00826+K01792+K01792+K01648+K01054+K03046+K02634+K01051+K01051+K03007+K01945+K12669+K01696+K01696+K05359+K00605+K00658+K07542+K00895+K01784+K10525+K00134+K04713+K14379+K00133+K00416+K02115+K08917+K08917+K08917+K05287+K03846+K00814+K00814+K13248+K00058+K01054+K01079+K02641+K02552+K13811+K02641+K10526+K10526+K10526+K10526+K10526+K00895+K13066+K13066+K00889+K00600+K10572+K01652+K01652+K01652+K01114+K03023+K00430+K00430+K01599+K02716+K00430+K01711+K00475+K04040+K00232+K00254+K03008+K00627+K02138+K00012+K02160+K01611+K02160+K01823+K00913+K02291+K00963+K01580+K01580+K01580+K01580+K00430+K00549+K01836+K03952+K01611+K07151+K03013+K00791+K03426+K00695+K05349+K00549+K15376+K03019+K18532+K08678+K03015+K00430+K00051+K03013+K13065+K13065+K00901+K19562+K01792+K06127+K00419+K08232+K01623+K01689+K00873+K10775+K12446+K08678+K01778+K01754+K00761+K01897+K02133+K01597+K01183+K01183+K01695+K06041+K02134+K01933+K00995+K01859+K01859+K01054+K10258+K01803+K12657+K01930+K01100+K05857+K07407+K04035+K00873+K00889+K00889+K01760+K03013+K03860+K01184+K00942+K00930+K01939+K13523+K02999+K03434+K02148+K00053+K10712+K02149+K01647+K01647+K01647+K00847+K00847+K03016+K01184+K00297+K01188+K01188+K01188+K13800+K13800+K02999+K00615+K01714+K13034+K00606+K01792+K01188+K01188+K03938+K01054+K01772+K01719+K00889+K07748+K15397+K12447+K00475+K08246+K00815+K00430+K01255+K05287+K00558+K07408+K00850+K14652+K00430+K01858+K02372+K00083+K02154+K01623+K00011+K01803+K00901+K03644+K00815+K03953+K01592+K00844+K05933+K15397+K02552+K01649+K01649+K05894+K13248+K00454+K00814+K03842+K09753+K08917+K00416+K08730+K00430+K00993+K00134+K05298+K02148+K15919+K15919+K15919+K01193+K05933+K00895+K07542+K00605+K01051+K01051+K00889+K02492+K03103+K00921+K05290+K01620+K10781+K05359+K05359+K12449+K03506+K02111+K11816+K00430+K00430+K00430+K00430+K00430+K00968+K12373+K00847+K00457+K02717+K03022+K09835+K14424+K08081+K00228+K00161+K00161+K00228+K01968+K01213+K00161+K15397+K05298+K00218+K08902+K00430+K00430+K03841+K01251+K01703+K00939+K00939+K00472+K00276+K00276+K00276+K01051+K01557+K12446+K12446+K05607+K00454+K09838+K00826+K03841+K00761+K20772+K00430+K01051+K00001+K03022+K05284+K02258+K03943+K01695+K02151+K02692+K04120+K02636+K01595+K13508+K00413+K00036+K00235+K00235+K00876+K08913+K01595+K00430+K03014+K00472+K02146+K01051+K01850+K12640+K00626+K18592+K18592+K01648+K01738+K01738+K01920+K00869+K17398+K01051+K01885+K13800+K13800+K00261+K11816+K01057+K00511+K01183+K00430+K03025+K00254+K00857+K00915+K01703+K01942+K01845+K05278+K05278+K00873+K00873+K05546+K05546+K00013+K15422+K02701+K14652+K01431+K15920+K00705+K00232+K03937+K01188+K00860+K00430+K09838+K00234+K00234+K12670+K02716+K01711+K01711+K00430+K02641+K01735+K00472+K03715+K11517+K11517+K00737+K00737+K00830+K00028+K00140+K00430+K00860+K00472+K15397+K00851+K00872+K00831+K13065+K00844+K01592+K03953+K00901+K00981+K00981+K00648+K01193+K01193+K01897+K01900+K08232+K01770+K00033+K01784+K02150+K01770+K05287+K01951+K14454+K01193+K00648+K00981+K05933+K01613+K01613+K00889+K02110+K01648+K03027+K01661+K00914+K09680+K00511+K00511+K01188+K00510+K02492+K00510+K00765+K01051+K01611+K05575+K05580+K05572+K05579+K05579+K01113+K01810+K01810+K01555+K13082+K10572+K15728+K00025+K00512+K00121+K02133+K00164+K12448+K02721+K02641+K00819+K09458+K00430+K02134+K01074+K00626+K19269+K01609+K03963+K01687+K00627+K02641+K08901+K01904+K01904+K01904+K00864+K01082+K01466+K01488+K08744+K02115+K01578+K00895+K11147+K13066+K08679+K06444+K00640+K00850+K00873+K06210+K03714+K02153+K00658+K03146+K13066+K00264+K03949+K00008+K00847+K01051+K00162+K00645+K00487+K00487+K00145+K00847+K01653+K00968+K02136+K07513+K11353+K01115+K01115+K01641+K00793+K00430+K20772+K03017+K00826+K05359+K00430+K02113+K14156+K01784+K00940+K01897+K00162+K02691+K05575+K05577+K00850+K02705+K02690+K02689+K05581+K05582+K05574+K02112+K01601+K01601+K01963+K02696+K02634+K02634+K02696+K01963+K01087+K01051+K01051+K05282+K05282+K03949+K01188+K00873+K05579+K05579+K05572+K05580+K05575+K05577+K00797+K10775+K05275+K00021+K00430+K00430+K13066+K13066+K13066+K00218+K01613+K08914+K01082+K02147+K01188+K03146+K01696+K01681+K01568+K11808+K00658+K03714+K03714+K03714+K02132+K01051+K06210+K00876+K01805+K19562+K01792+K00145+K06127+K00850+K00025+K00640+K02258+K13484+K00051+K05857+K05857+K05857+K19517+K03015+K00602+K01188+K18532+K00921+K00602+K05359+K00423+K00549+K05349+K00695+K00696+K15920+K00430+K00430+K00430+K07151+K07151+K05289+K10760+K01611+K00472+K03952+K19073+K11517+K11517+K00965+K00261+K01836+K00766+K00549+K01580+K05288+K02291+K01184+K05894+K00913+K01915+K01054+K10258+K01611+K01611+K01611+K00873+K00873+K00640+K00943+K02160+K00012+K01739+K00286+K00122+K00278+K01184+K00737+K16190+K12639+K10712+K00660+K08081+K08081+K00679+K01254+K02137+K00411+K00411+K00411+K00616+K00928+K00036+K01934+K00876+K01464+K01193+K01586+K03940+K01662+K11816+K00759+K01755+K00979+K10703+K00857+K01858+K00872+K03012+K15920+K00026+K00236+K03026+K02133+K02133+K05278+K00873+K03942+K01899+K01749+K10536+K10536+K00261+K05280+K07964+K05282+K00915+K01051+K01783+K00430+K00430+K13508+K08081+K08081+K01930+K01657+K00430+K01051+K15397+K05349+K15397+K18081+K18081+K00392+K00652+K00099+K04487+K00826+K09833+K00901+K16055+K13789+K13066+K00145+K08081+K01590+K01183+K00940+K01580+K10525+K10525+K02433+K00921+K00847+K01613+K00423+K06444+K13506+K03526+K03526+K14454+K00059+K00975+K04708+K00231+K00430+K01188+K16904+K03024+K00975+K01609+K01609+K00748+K13508+K00660+K00028+K09480+K15398+K01051+K15397+K02527+K00700+K00856+K00030+K01922+K06119+K01988+K01568+K04710+K04710+K00602+K15397+K01886+K01658+K02535+K00588+K01074+K00826+K00826+K00872+K08901+K02152+K00021+K01823+K10047+K03939+K11352+K05894+K05894+K00036+K01648+K01637+K01637+K00430+K13523+K01939+K14674+K00611+K13513+K09458+K00966+K02552+K12235+K03019+K05305+K03637+K15398+K13508+K03847+K05291+K05278+K01749+K05933+K01054+K11517+K11517+K15634+K14674+K00901+K13066+K00609+K00972+K00430+K00033+K00914+K00914+K01988+K05282+K05282+K00130+K00128+K01601+K01601+K03878+K02256+K03879+K03881+K02132+K02132+K02128+K03043+K02262+K02261+K03883+K03878+K03882+K03936+K03883+K03935+K03935+K03879+K00013+K00013+K00013+K01610+K04487+K00164+K00164+K00826+K00891+K00873+K01613+K00451+K13606+K00059+K01783+K01784+K05293+K00430+K05857+K01703+K00026+K00873+K00873+K13427+K00940+K00939+K01595+K00235+K01634+K01634+K01082+K00789+K00600+K15397+K13519+K03007+K01696+K05917+K03939+K11352+K00963+K01114+K08912+K14066+K02437+K00232+K01193+K01814+K01689+K00789+K00430+K00939+K11808+K01962+K00430+K00967+K01081+K00430+K00995+K01054+K00729+K00966+K12657+K05857+K00705+K09754+K00889+K00430+K18453+K01945+K00276+K01704+K01012+K01183+K01183+K01183+K01183+K01183+K01183+K00512+K01988+K00600+K01251+K02694+K03010+K11816+K08967+K08099+K18592+K00759+K04035+K09755+K01595+K09755+K02147+K00472+K02637+K01115+K01092+K00601+K00601+K12524+K01061+K01937+K12448+K00872+K03950+K02552+K01051+K01051+K00695+K13789+K00889+K00927+K01641+K03882+K01915+K08081+K01115+K01595+K08915+K01988+K00430+K16871+K03787+K00234+K00640+K01738+K01904+K00899+K00826+K01611+K00472+K02147+K01620+K14184+K01006+K13066+K13066+K03844+K00161+K00161+K00627+K03857+K01696+K10760+K00703+K00430+K00430+K00026+K00026+K01696+K00472+K01785+K15920+K13065+K12373+K00847+K05605+K00615+K13508+K15919+K13519+K03007+K02259+K09840+K09840+K02259+K12446+K00008+K20618+K00873+K01489+K05933+K00915+K05349+K16871+K00759+K15919+K15920+K15920+K00726+K14677+K05359+K00232+K00423+K00423+K05282+K01047+K00630+K03008+K00031+K00873+K05573+K02154+K00051+K00764+K09840+K01184+K00454+K00454+K00454+K03009+K01188+K13065+K01183+K01704+K03011+K00164+K00164+K03850+K03857+K14272+K05917+K05917+K16055+K15397+K13519+K00939+K06001+K01110+K01087+K01611+K00028+K00162+K02701+K02154+K00763+K01051+K02201+K00228+K01783+K13508+K12668+K00630+K18592+K08679+K00888+K13519+K10712+K01835+K00430+K00430+K01641+K15920+K01188+K00121+K01859+K01188+K00850+K02717+K00106+K00430+K01597+K01792+K00860+K00913+K11816+K00166+K01760+K10712+K15634+K00036+K08081+K03935+K03935+K01953+K01213+K12524+K01051+K00430+K10960+K01961+K13508+K00128+K01757+K01757+K00620+K01188+K00222+K01623+K06444+K01184+K14652+K10703+K00430+K01578+K02148+K03945+K00826+K03715+K00430+K10775+K11155+K01568+K19517+K15397+K00873+K02145+K00430+K03841+K00759+K01648+K00963+K05293+K03946+K01679+K01115+K15920+K00025+K01988+K08730+K03966+K01602+K16054+K00857+K10760+K01897+K00787+K01658+K05350+K01915+K02150+K05350+K00844+K15634+K00921+K04713+K15397+K01626+K20618+K00975+K05933+K02265+K01897+K15893+K00999+K00850+K00028+K00948+K01051+K01051+K05857+K05278+K01627+K10527+K01897+K00600+K01738+K07407+K13811+K11816+K01950+K06443+K12524+K01755+K01755+K00815+K13513+K02701+K00052+K03010+K00696+K00423+K00888+K02113+K13789+K13513+K00161+K01188+K01648+K00430+K01214+K00454+K05857+K13789+K09458+K05933+K08963+K11517+K00222+K01001+K19562+K03715+K13066+K00764+K01179+K01179+K02154+K18649+K00891+K18592+K18592+K00827+K03801+K01255+K08679+K00901+K00430+K13941+K01733+K13248+K02140+K00850+K18592+K10527+K11147+K02693+K11816+K01592+K08903+K00815+K01930+K00430+K16055+K01438+K07441+K09840+K11517+K01756+K03405+K01904+K00558+K09840+K15227+K00215+K00794+K01647+K01179+K03955+K01051+K17497+K01054+K01188+K01657+K08081+K08081+K02154+K02154+K00859+K02325+K01640+K00815+K13998+K17108+K00275+K00939+K08246+K01762+K01476+K01214+K02113+K00847+K08916+K00966+K00966+K02150+K01115+K01115+K01087+K01051+K01578+K01696+K13421+K13811+K00857+K01850+K00454+K00454+K04713+K08679+K15728+K03941+K02492+K02293+K19562+K14677+K01762+K10536+K07151+K01580+K05605+K00679+K02434+K01953+K00510+K00430+K14454+K01213+K01054+K01054+K00940+K00430+K00695+K13789+K11816+K13508+K05349+K01051+K00030+K11262+K10807+K02154+K08081+K05917+K00789+K00602+K01054+K18368+K00099+K05605+K05282+K10525+K10712+K03517+K11188+K00864+K08917+K00454+K00430+K10807+K00036+K02684+K02684+K00021+K05575+K05575+K00166+K00847+K00559+K00729+K03007+K03881+K01054+K12448+K02328+K02689+K02689+K00901+K04712+K01466+K05349+K05349+K00975+K01188+K11353+K02201+K01183+K02265+K02126+K01904+K05857+K02256+K01006+K02115+K02636+K04120+K02151+K03943+K01183+K00789+K00028+K01068+K01945+K00939+K16190+K02152+K01785+K01739+K01611+K00430+K00227+K00227+K00227+K01823+K10047+K00430+K00430+K00549+K00873+K00134+K01738+K00963+K01051+K01897+K00472+K13832+K01051+K09699+K10527+K05359+K00857+K00889+K00889+K01754+K08232+K01188+K00827+K03945+K00392+K03950+K20547+K20547+K01937+K00927+K00423+K00423+K00627+K11517+K00921+K11517+K11517+K09840+K09840+K13789+K01595+K00382+K20896+K00789+K00207+K01915+K09903+K10760+K00058+K00826+K07418+K07418+K13789+K00942+K00858+K01923+K01230+K02135+K01904+K01904+K01904+K01662+K01637+K01115+K03013+K13811+K00873+K08679+K00820+K02434+K05605+K01188+K09458+K20457+K08913+K00736+K01681+K01853+K05894+K00208+K00830+K10206+K10206+K10206+K00913+K00860+K00940+K15397+K13998+K01899+K00857+K07964+K01783+K00850+K01762+K01951+K01110+K15634+K01711+K03008+K15397+K02138+K01006+K01662+K00382+K00016+K01074+K00430+K16055+K01438+K07441+K01937+K11752+K04718+K03010+K05350+K05350+K05350+K00759+K01087+K01087+K05277+K01465+K01919+K00815+K00815+K00815+K06125+K06125+K01792+K01194+K11153+K01810+K01940+K03428+K05282+K15746+K02152+K00430+K00430+K02140+K02153+K14190+K01696+K00218+K16055+K13066+K02267+K00901+K00815+K18592+K18592+K18592+K02140+K01489+K01489+K08679+K00966+K03015+K00966+K00655+K11517+K00913+K00128+K00128+K05605+K01969+K02144+K00058+K00083+K15397+K00430+K00876+K00901+K03715+K00811+K02155+K03661+K09834+K02435+K13384+K14157+K14157+K00430+K17744+K00873+K13998+K00801+K00801+K10808+K03965+K01583+K00764+K03858+K02716+K00763+K00430+K14682+K01610+K00860+K16055+K00161+K14454+K00276+K03850+K01835+K00430+K05282+K03644+K03942+K03942+K14677+K01183+K00827+K10712+K08679+K05283+K13510+K13508+K04708+K01051+K01184+K01251+K01897+K01609+K01897+K09840+K11517+K01756+K03405+K12667+K01919+K02152+K08903+K00128+K00232+K00765+K00765+K14184+K14184+K02492+K05933+K00981+K10760+K01054+K01188+K05349+K13034+K07408+K07408+K01714+K00615+K01188+K01188+K01647+K01738+K00847+K01094+K01647+K01647+K02149+K10712+K00053+K02999+K13523+K01939+K00930+K00942+K04035+K00889+K00889+K00889+K01760+K01001+K01100+K12657+K01803+K01803+K02717+K12373+K01054+K00995+K06041+K03013+K13421+K01190+K01183+K01597+K00475+K03841+K08678+K10775+K00873+K20618+K00222+K01623+K12309+K12309+K00419+K01193+K03714+K02138+K00627+K00627+K03008+K00232+K00511+K02293+K01897+K02492+K01251+K00600+K01519+K05857+K01703+K00873+K13606+K00059+K00059+K02699+K02154+K01915+K19269+K01188+K01184+K03934+K01915+K00868+K08915+K01602+K01602+K10717+K03848+K06001+K00012+K01110+K01663+K01937+K12448+K12667+K08901+K20884+K03010+K05350+K00430+K00121+K00981+K01087+K14423+K14423+K05277+K00975+K01465+K01919+K00815+K00815+K06125+K02152+K01792+K01897+K00940+K01784+K01810+K16903+K01940+K03428+K03026+K13800+K00472+K15746+K10712+K00430+K01754+K00876+K00033+K02684+K12640+K00012+K00966+K00074+K10775+K01803+K00011+K01623+K02154+K00975+K01051+K01895+K01895+K00891+K01087+K02372+K01858+K00430+K00026+K01762+K00511+K00558+K13789+K01255+K00131+K00306+K15397+K01114+K09842+K12251+K00791+K05359+K12449+K02154+K15397+K08678+K08678+K08081+K08081+K05605+K08081+K01188+K08081+K08081+K08081+K05605+K08081+K00645+K00487+K00487+K02721+K00591+K00847+K01653+K01061+K01188+K02136+K07513+K08912+K09832+K09832+K00602+K09680+K01051+K10775+K10775+K00939+K00620+K12349+K09591+K01490+K00430+K00430+K00827+K00967+K02492+K03844+K05857+K12657+K00966+K03861+K01054+K01054+K01054+K00995+K01599+K09754+K03013+K00430+K02328+K00276+K01595+K00472+K00430+K01183+K01183+K01738+K03635+K01184+K01184+K01184+K01184+K01184+K00215+K00794+K00297+K01647+K01188+K01188+K01188+K01188+K02257+K00948+K00800+K01714+K13510+K17497+K01897+K01679+K01679+K01051+K01188+K06001+K03848+K01602+K02266+K03020+K14424+K08081+K14455+K00602+K00602+K11808+K00430+K00939+K01188+K01054+K03845+K03938+K01051+K01679+K01897+K01897+K00789+K02689+K15397+K01599+K00705+K09754+K00889+K01001+K18453+K01647+K01647+K01652+K01647+K10712+K01012+K07748+K01183+K01183+K01183+K01738+K03635+K01184+K00297+K01188+K01188+K01188+K01188+K01188+K01188+K01188+K01188+K02257+K01179+K01179+K01179+K01179+K03955+K03849+K16818+K01051+K00615+K00800+K01714+K17497+K15398+K05857+K08915+K01214+K12657+K00966+K00939+K00967+K01490+K01988+K01988+K13508+K01962+K12349+K11808+K00620+K01778+K00967+K10775+K00789+K01689+K00700+K01814+K00948+K01183+K02437+K00602+K00972+K03859+K01937+K12448+K14066+K09832+K08912+K08912+K08912+K00430+K11816+K07513+K03841+K02136+K00902+K00968+K04123+K01653+K00847+K00145+K14455+K02717+K02721+K00487+K00895+K00895+K00645+K03147+K01689+K03020+K05605+K08081+K05605+K08081+K08081+K08081+K08081+K08081+K00815+K01188+K00695+K00640+K08905+K01051+K03009+K01047+K00026+K02135+K01904+K13523+K02335+K01938+K00844+K00213+K00928+K01897+K00888+K12668+K00630+K03013+K00855+K13811+K00547+K01693+K03013+K16871+K16871+K16871+K00001+K02437+K07151+K07151+K01792+K00609+K13789+K07408+K13789+K00844+K09828+K00430+K01637+K01904+K01904+K01904+K01230+K02335+K00083+K01110+K13513+K09903+K03966+K01598+K01785+K01915+K00207+K14379+K01580+K00602+K00382+K00430+K01115+K02695+K01115+K01184+K01184+K02265+K02265+K02265+K00074+K01595+K13789+K09840+K11517+K11517+K01051+K11517+K00627+K01193+K01193+K12638+K00423+K00423+K01188+K01937+K20547+K03950+K13508+K13508+K01633+K01633+K09480+K13508+K10775+K06443+K00889+K00030+K00030+K15728+K01188+K01188+K01988+K08915+K08081+K03945+K15633+K05857+K00857+K01792+K01792+K02152+K01613+K00430+K00430+K01762+K00588+K00588+K00850+K00876+K01623+K01885+K02153+K00981+K14190+K01663+K01663+K01696+K00218+K02267+K00430+K03017+K00382+K12446+K00016+K00232+K13065+K01006+K01006+K01255+K00968+K03787+K01738+K08967+K13811+K01176+K04040+K01711+K02716+K05359+K01495+K05291+K05291+K05292+K10527+K01051+K00249+K13832+K00472+K00942+K04708+K01897+K01051+K01051+K01051+K03939+K11352+K00963+K01114+K01620+K00134+K10047+K01823+K01809+K00227+K01611+K00033+K00737+K08901+K02152+K05285+K00430+K00703+K01739+K07437+K01595+K01689+K00276+K00472+K01704+K01704+K01188+K03844+K03861+K00729+K02437+K00430+K01188+K01188+K01188+K01061+K00968+K00921+K00979+K18368+K01115+K00873+K00700+K11755+K01736+K01904+K00826+K00860+K00261+K00059+K00873+K00640+K00640+K01738+K08905+K00423+K01115+K01193+K01950+K01950+K00627+K03009+K00026+K02260+K14085+K11752+K18368+K09841+K02695+K00262+K01230+K00888+K01938+K00844+K09828+K09828+K00753+K00899+K00888+K00850+K11816+K11816+K01915+K01256+K11262+K00382+K15397+K03506+K12449+K02324+K10781+K03404+K09839+K01620+K05290+K00765+K03505+K01945+K03103+K01961+K15744+K00889+K01054+K00558+K03007+K01681+K18857+K05917+K05359+K00737+K05298+K02148+K00026+K00026+K02492+K14157+K13519+K15919+K02552+K01193+K00616+K00895+K00134+K00993+K00025+K01057+K08901+K04713+K00133+K02109+K01188+K00387+K08917+K09753+K05287+K00134+K00088+K01011+K03941+K03846+K16055+K16055+K00814+K18121+K02377+K10712+K01649+K01079+K02552+K09458+K15397+K06001+K15397+K08099+K13811+K01824+K03000+K02147+K00472+K10526+K00721+K13066+K00166+K11816+K00858+K01762+K00826+K00430+K00430+K01114+K05278+K09828+K00128+K00225+K05857+K01785+K13427+K13513+K01051+K11752+K01953+K05349+K05349+K00854+K05349+K00688+K01520+K15422+K01188+K00654+K00654+K03023+K01580+K05894+K03040+K02637+K02709+K02704+K02704+K01179+K05359+K01051+K01179+K01953+K00026+K00128+K00130+K05282+K00294+K00099+K00940+K00939+K01845+K05278+K05278+K05278+K00873+K00901+K05546+K05546+K00013+K02327+K15422+K15422+K15422+K02701+K01885+K19801+K00430+K00430+K00430+K14652+K15920+K00558+K01953+K00232+K01087+K01610+K01610+K04487+K04487+K00164+K00826+K03937+K00860+K00234+K09755+K00472+K02259+K00640+K00831+K00831+K00872+K00472+K00254+K03025+K14184+K00430+K01183+K00511+K00511+K00703+K01057+K01057+K16860+K00696+K01115+K00029+K04122+K01897+K01920+K01738+K10046+K00558+K01213+K00695+K01918+K00975+K00626+K01609+K01213+K03946+K00939+K12640+K00012+K00688+K01850+K01051+K00472+K00915+K08232+K08913+K00737+K00235+K00036+K00413+K00876+K10808+K05298+K01213+K01652+K01179+K00547+K00627+K07385+K01188+K07385+K10525+K10525+K00993+K01800+K03963+K14379+K14379+K12666+K00767+K01807+K00850+K00787+K02134+K00430+K07541+K20457+K09458+K00819+K01599+K00121+K11816+K13811+K15397+K18151+K15728+K01087+K09755+K01179+K01179+K01623+K13421+K00826+K00826+K01784+K01555+K00416+K08730+K03842+K00895+K00026+K00253+K01256+K05857+K01057+K01057+K01057+K11816+K13800+K01885+K00967+K00318+K01074+K18592+K18592+K00083+K00975+K05857+K05857+K14677+K00726+K01592+K01592+K03953+K01900+K13065+K00793+K01952+K00029+K00844+K09833+K05349+K01051+K02492+K01652+K01114+K00654+K00430+K00873+K01057+K00826+K15634+K09903+K00765+K00161+K16055+K02548+K03027+K02265+K05350+K01687+K08679+K01251+K10760+K17108+K01897+K04123+K00873+K01693+K16871+K00901+K03012+K13789+K13789+K00430+K02201+K00021+K00472+K00030+K15397+K00764+K01945+K00430+K03011+K00208+K08963+K00748+K00975+K03024+K16904+K00857+K01188+K01188+K01188+K06444+K01687+K00128+K00878+K00820+K09840+K08679+K01251+K10760+K17108+K10808+K00365+K01853+K02694+K00430+K01937+K02150+K00995+K03002+K08912+K08912+K03002+K00512+K01647+K01188+K00036+K01228+K00059+K00161+K14413+K00797+K00797+K01493+K14272+K14272+K02113+K02267+K00121+K13066+K13066+K13066+K00721+K10526+K10526+K02147+K02147+K02320+K02320+K09838+K12670+K13421+K02716+K01792+K01711+K01711+K00430+K00510+K00894+K01640+K00919+K12251+K02326+K00859+K02154+K15397+K08678+K01469+K01602+K06001+K00012+K01110+K00235+K00235+K00036+K00033+K02684+K01623+K00222+K00222+K00873+K09837+K10775+K00761+K13421+K06041+K01933+K00995+K00794+K01100+K04035+K00889+K00889+K01760+K14674+K01184+K00942+K01939+K13523+K02999+K01689+K03434+K00031+K00053+K02149+K01647+K01094+K00847+K00297+K01074+K05605+K00615+K05349+K03938+K08678+K00600+K12502+K00454+K20860+K15919+K00759+K15918+K00864+K09753+K13510+K00927+K00134+K01627+K01011+K03541+K01897+K13066+K13066+K13066+K01054+K00430+K18857+K13066+K01934+K12666+K00029+K00611+K13513+K09458+K00130+K00966+K02552+K01952+K01757+K01054+K00695+K12309+K03787+K00814+K00430+K00600+K15397+K01850+K00430+K01595+K15397+K10760+K16055+K15893+K00999+K00454+K00454+K00454+K00454+K02350+K01228+K02685+K01904+K03955+K01184+K12373+K00031+K01580+K00847+K15920+K06949+K10251+K02723+K00588+K00999+K15893+K00430+K01850+K20495+K01956+K04713+K01698+K00161+K00921+K00600+K00430+K14156+K00760+K04713+K00817+K14412+K03787+K13248+K02377+K00695+K01054+K01757+K01757+K01689+K01952+K14156+K09658+K10960+K00966+K00130+K09458+K02147+K01176+K12666+K00021+K00895+K13066+K03937+K00430+K18857+K05933+K13066+K01834+K01087+K01626+K16055+K00858+K03504+K03843+K02145+K03941+K01011+K17761+K04121+K00088+K00927+K13510+K00550+K09753+K00818+K00052+K00864+K15918+K00759+K15919+K11155+K00872+K10251+K14379+K00234+K01778+K01803+K00164+K00164+K01859+K01792+K00606+K02145+K03941+K00454+K00454+K00737+K02723+K02563+K09840+K11517+K00640+K00876+K08905+K00940+K00167+K01051+K01950+K14085+K03009+K01595+K00026+K00979+K09841+K02695+K00262+K02135+K01230+K02640+K00844+K00213+K00826+K00826+K00753+K00430+K00616+K00411+K01736+K09659+K00021+K01188+K03542+K00128+K01115+K05298+K01590+K00472+K02699+K01703+K03787+K12446+K00600+K11262+K13066+K02267+K01188+K12668+K00630+K00855+K00938+K00939+K07964+K03715+K15747+K00276+K00276+K00276+K00276+K00276+K02694+K00972+K01074+K01756+K00558+K09840+K01183+K03010+K04718+K11752+K00020+K03010+K01188+K11147+K01051+K00815+K00815+K00030+K11153+K01583+K03965+K00801+K15397+K15397+K03527+K00058+K02144+K10206+K17744+K00588+K01969+K00472+K00430+K01051+K02435+K11816+K03661+K00600+K00417+K01188+K02135+K01923+K00858+K09828+K06444+K01110+K10760+K00262+K03966+K05350+K05350+K01598+K01598+K01785+K00901+K01557+K00207+K14379+K01580+K02695+K01115+K01115+K02260+K13789+K09840+K11517+K11517+K01051+K11517+K11517+K00423+K00423+K05605+K13066+K03801+K01733+K01513+K00677+K02140+K11816+K00901+K01681+K14190+K02153+K02140+K01681+K00472+K00030+K00831+K06125+K00128+K13789+K02266+K00844+K00600+K00083+K00083+K00850+K00860+K01087+K00827+K18592+K10807+K18649+K02154+K01623+K01244+K00999+K02293+K02293+K00162+K00162+K01230+K08912+K01724+K05579+K01213+K01213+K01634+K00759+K00059+K00588+K02535+K01658+K01886+K01886+K04710+K04710+K01188+K16055+K00797+K00128+K14272+K01835+K02267+K00121+K01626+K10572+K00600+K00889+K00166+K13066+K13066+K00895+K10526+K10526+K10526+K10526+K10526+K00472+K02147+K02552+K01079+K01054+K00058+K13248+K00454+K00814+K03846+K05287+K08917+K02115+K00134+K10525+K00737+K02148+K01784+K00895+K07542+K00658+K00605+K05359+K01696+K01696+K12669+K03007+K01051+K01054+K01648+K00826+K00826+K01945+K15633+K01648+K01648+K00036+K05894+K01620+K10781+K12449+K02258+K01213+K01051+K00949+K01214+K01214+K08902+K00218+K15397+K00025+K11353+K03801+K07513+K00430+K00430+K01184+K01184+K01184+K00847+K16055+K05605+K05605+K05605+K05605+K02717+K03022+K12349+K00872+K00423+K02328+K02328+K13523+K03841+K01915+K13066+K00036+K01661+K00030+K09680+K10527+K02693+K00036+K02641+K02152+K00416+K00133+K14379+K05917+K00789+K13508+K00106+K00695+K01051+K01051+K03943+K01695+K02151+K02692+K04120+K02636+K00413+K00036+K00235+K00235+K00876+K08913+K00430+K03014+K02146+K01051+K01850+K12640+K00318+K00939+K00626+K18592+K01648+K01738+K01738+K01920+K00869+K17398+K01051+K01885+K13800+K11816+K01057+K00511+K01183+K00430+K03025+K00975+K00254+K00915+K01942+K00099+K00939+K01845+K15422+K02701+K14652+K01431+K15920+K00705+K00232+K04487+K03937+K00860+K00430+K09838+K12670+K02716+K02641+K01735+K00472+K03715+K00737+K00830+K00028+K00140+K00430+K00860+K03011+K15397+K15397+K00851+K00872+K00872+K00872+K08912+K00831+K01696+K01696+K02201+K00872+K06001+K13789+K16055+K00901+K00844+K03953+K00901+K00648+K01193+K01193+K14454+K01904+K01784+K08915+K01783+K01900+K08232+K01770+K00033+K00033+K00472+K01770+K02150+K01784+K01951+K00145+K13066+K14454+K01193+K00648+K05293+K13519+K00981+K05933+K01988+K05282+K00889+K01661+K00914+K09680+K12446+K00511+K01188+K00510+K02492+K00510+K00765+K01051+K01183+K01183+K01590+K08081+K13082+K10572+K15728+K01810+K00025+K08967+K08099+K00512+K00512+K00512+K00121+K12448+K00940+K00164+K00164+K00559+K00819+K09458+K01074+K00626+K19269+K00620+K00876+K01580+K01800+K02433+K10525+K10525+K00627+K02641+K08901+K01904+K01904+K01082+K01466+K08744+K02115+K01578+K11147+K08679+K18447+K01115+K01641+K00815+K11517+K07408+K00430+K20772+K02150+K01897+K00940+K01784+K03017+K08916+K14156+K01114+K02113+K00921+K10808+K07151+K14156+K14156+K17108+K00001+K02437+K00948+K01940+K12668+K00630+K11755+K00058+K11755+K02694+K12524+K00601+K01092+K00972+K00430+K12448+K02150+K14760+K02641+K02698+K00162+K09840+K01230+K08912+K01955+K01724+K00133+K00510+K01915+K00975+K00759+K01915+K00059+K10251+K01658+K01886+K15397+K01595+K01188+K00012+K00161+K00430+K00128+K01835+K14153+K01988+K00927+K01937+K20547+K20547+K20547+K03950+K03950+K01051+K00392+K18081+K01930+K01930+K01754+K00856+K15728+K01495+K10527+K09699+K01051+K00249+K10249+K01809+K00033+K00703+K00703+K01807+K00134+K00059+K00059+K00059+K00261+K00430+K01188+K01188+K01738+K03046+K02111+K02109+K02110+K02108+K03046+K03043+K05579+K05579+K05572+K05580+K02112+K01601+K01114+K00963+K00860+K01858+K01626+K01183+K12524+K00121+K01626+K16903+K16903+K14272+K09587+K00430+K01711+K00475+K00602+K04040+K00232+K03008+K02138+K01054+K00895+K00419+K08232+K01623+K01689+K00873+K10775+K12373+K01778+K01597+K01183+K01695+K01859+K01859+K01054+K10258+K01803+K12657+K01930+K01100+K05857+K07407+K00873+K00889+K01760+K03013+K03860+K01001+K01184+K00942+K00930+K01939+K13523+K02999+K03434+K00847+K00847+K03016+K01184+K14157+K00297+K13800+K00615+K01714+K13034+K20772+K01792+K01188+K01188+K03938+K01054+K01772+K01719+K00889+K07748+K01809+K15397+K12447+K08246+K00815+K00430+K00131+K00512+K01255+K13789+K00763+K00558+K07408+K01661+K00850+K14652+K00430+K00430+K01858+K02372+K00083+K00001+K01051+K02154+K00011+K01803+K00901+K03644+K00815+K03953+K01592+K20457+K05933+K15397+K01649+K05894+K13248+K00454+K00814+K08901+K01057+K00993+K00134+K05298+K02148+K15919+K15919+K15919+K01193+K07542+K00605+K00889+K01961+K03103+K01620+K05359+K12449+K08081+K14424+K14424+K09835+K03022+K02717+K00457+K12373+K00235+K11816+K00228+K01968+K01213+K02258+K00231+K00161+K15397+K15398+K00028+K09480+K00873+K00873+K05546+K05546+K00013+K00234+K01592+K03027+K01648+K01113+K00430+K00128+K00855+K01937+K00430+K03019+K00797+K08678+K02328+K01933+K00995+K00761+K00053+K00053+K10712+K02149+K01647+K01647+K01647+K01188+K01188+K01188+K10760+K00547+K00511+K03842+K05287+K09753+K08917+K15227+K00430+K02492+K03847+K01115+K01068+K13508+K15398+K20772+K00889+K00873+K15397+K00161+K00231+K13508+K13508+K02258+K00770+K01213+K01051+K01188+K01188+K00949+K01214+K00228+K08902+K00218+K11816+K15397+K00025+K09842+K11816+K18010+K11353+K03801+K00696+K04123+K00430+K00430+K00430+K00975+K01184+K00847+K00921+K16055+K13508+K00457+K02717+K02434+K01114+K12349+K14424+K08081+K01228+K00844+K07748+K02132+K01183+K00162+K03517+K03949+K00797+K02685+K05275+K16054+K00451+K13066+K13066+K00218+K08914+K00008+K00847+K01835+K05282+K01051+K01051+K01087+K01082+K01188+K03146+K14677+K03542+K13600+K01698+K00128+K00128+K01696+K01568+K10781+K00658+K03714+K01051+K06210+K00876+K12446+K02259+K02259+K02259+K00423+K00873+K00850+K00025+K00640+K06444+K01613+K06127+K01792+K19562+K01805+K00051+K03015+K18532+K03526+K13506+K05359+K01601+K01963+K02696+K02634+K02634+K02696+K00423+K00423+K00423+K00549+K05349+K00695+K00696+K00430+K00430+K01051+K07151+K14454+K00975+K04708+K05289+K10760+K01611+K00472+K00472+K03952+K19073+K00059+K00965+K00261+K01836+K00766+K00549+K05288+K02291+K01184+K05894+K00913+K01915+K01054+K10258+K01611+K02160+K00012+K01739+K00430+K01785+K00286+K00122+K00278+K01184+K00737+K16190+K16190+K12639+K00231+K00430+K00660+K01254+K02137+K00411+K00616+K00928+K00036+K01934+K01464+K01193+K01586+K01586+K03940+K16190+K01897+K01662+K00759+K01755+K07408+K10703+K01858+K03012+K15920+K00026+K00236+K03026+K02133+K02133+K05278+K00873+K03942+K01899+K01749+K01194+K05282+K01662+K13066+K13066+K09587+K02492+K02437+K03007+K05350+K12669+K12669+K00430+K00789+K02265+K00921+K01051+K01051+K01051+K12638+K01193+K03005+K01568+K00873+K00026+K03012+K02372+K01858+K01850+K00759+K11816+K01934+K00928+K00616+K00411+K00411+K02137+K01254+K00679+K01205+K00430+K00052+K12639+K00122+K05286+K01231+K01054+K00430+K10536+K10536+K05280+K07964+K05282+K00915+K01051+K00261+K01783+K00430+K00430+K08081+K01930+K01657+K00430+K01051+K15397+K05349+K00652+K00392+K18081+K15397+K15634+K14674+K02527+K00700+K00856+K00030+K03857+K03850+K01922+K06119+K06119+K01988+K02721+K00232+K00232+K00232+K00430+K00430+K15746+K10712+K05857+K05857+K05857+K19517+K00423+K00430+K00679+K13508+K08915+K01922+K03857+K01638+K14674+K15634+K15397+K18081+K00430+K01817+K01930+K08081+K08081+K05282+K00627+K01115+K01051+K13832+K04120+K00600+K14184+K14184+K01988+K00235+K01610+K00430+K01213+K03021+K00121+K10807+K02133+K02133+K03644+K07407+K07407+K01899+K01749+K00901+K00588+K01590+K01611+K13606+K02134+K01623+K00700+K01193+K00318+K03946+K02146+K00031+K01051+K01859+K01115+K03952+K00472+K01611+K10760+K05289+K00975+K01251+K00600+K01633+K12448+K01807+K00276+K01807+K00514+K01738+K00430+K01598+K00430+K00430+K01738+K11816+K11353+K05933+K00547+K01679+K01679+K01823+K14156+K00430+K00827+K01613+K07432+K16055+K01115+K01051+K00261+K13066+K01568+K13508+K01834+K01681+K09842+K03000+K01824+K02641+K03841+K01431+K01647+K01244+K15397+K15397+K02437+K13066+K00968+K00430+K00430+K01114+K01754+K03841+K03841+K19517+K05857+K00858+K01256+K10775+K14677+K13789+K13789+K01057+K00030+K08679+K00472+K01115+K13600+K03542+K01188+K01188+K01184+K01184+K01184+K05282+K05282+K01897+K12637+K00430+K00654+K03955+K01489+K02999+K02999+K02999+K01739+K01051+K01689+K00430+K00430+K00430+K01051+K12640+K01082+K00294+K05933+K16903+K16903+K14272+K01087+K01681+K00430+K13065+K02160+K08912+K13421+K00392+K01074+K01074+K00416+K08730+K00550+K00249+K00227+K00227+K01809+K07748+K01184+K13606+K02694+K10536+K01228+K00963+K06444+K06444+K03019+K05305+K00031+K00031+K08081+K14424+K02265+K00615+K10781+K17497+K03541+K03183+K00737+K01738+K03966+K00800+K01580+K00036+K01915+K01648+K10703+K01051+K13034+K08099+K00423+K00850+K00826+K16054+K03850+K07512+K03012+K00430+K11816+K01689+K13248+K00128+K01493+K00654+K01188+K11155+K01051+K13508+K00815+K00902+K01623+K00873+K05857+K10526+K15747+K00939+K00430+K01760+K01599+K01599+K01087+K05917+K05917+K00850+K00430+K00417+K01952+K00454+K01115+K02154+K08902+K00913+K03635+K01184+K00430+K00430+K00815+K01110+K12446+K01602+K00430+K00430+K00430+K05857+K00121+K01184+K00826+K00021+K00815+K13789+K14423+K00815+K02437+K01897+K11816+K07512+K00318+K00827+K15728+K02267+K01783+K01611+K02154+K03006+K00234+K13679+K00600+K01188+K15920+K12448+K01897+K01586+K13066+K08902+K11153+K11188+K00606+K00850+K03541+K03017+K01623+K02128+K11262+K00083+K05933+K01696+K01638+K11816+K13606+K05359+K00764+K01623+K01179+K01179+K02154+K18649+K00891+K00012+K01054+K01653+K01915+K10757+K01184+K02291+K01580+K00430+K00549+K00766+K01188+K14454+K07151+K01051+K00430+K00430+K00791+K03426+K00696+K05349+K00423+K00423+K05284+K13035+K00430+K15634+K05359+K03018+K14652+K08678+K03015+K05857+K05857+K18592+K18592+K18592+K00827+K01858+K00860+K01626+K00083+K00083+K00033+K00600+K01610+K00844+K02266+K01762+K00511+K14682+K00430+K00430+K01792+K13789+K00654+K00430+K12637+K00128+K09755+K01681+K00472+K00472+K00472+K00472+K03006+K03858+K00030+K13506+K00106+K00764+K03965+K00801+K00801+K13998+K03527+K15397+K00128+K00083+K00058+K02144+K00430+K00913+K10206+K01626+K00430+K05933+K00921+K01051+K14157+K13384+K00281+K00921+K00850+K11816+K03661+K00600+K00417+K02109+K09680+K00811+K03715+K13066+K03801+K01255+K00901+K11517+K11517+K13941+K01733+K01611+K00677+K00677+K00677+K13248+K13248+K02140+K01051+K00850+K18592+K10527+K02693+K11816+K01592+K08903+K00815+K00815+K00430+K01438+K07441+K09840+K11517+K03405+K01809+K01809+K01904+K00558+K09840+K01937+K12448+K12667+K08901+K08901+K20884+K03010+K03010+K00430+K00121+K01940+K00981+K01087+K14423+K05277+K01465+K00872+K01051+K01051+K00815+K06125+K02152+K01792+K01897+K00940+K01784+K01194+K01810+K16903+K01940+K01176+K03428+K03026+K13800+K05282+K00472+K15746+K01792+K01792+K02152+K01613+K00430+K00430+K01762+K00588+K00588+K02140+K00850+K00876+K01885+K02153+K00981+K14190+K01663+K01696+K01835+K00218+K01613+K07432+K13066+K13066+K02267+K03022+K01074+K01074+K00016+K01785+K11517+K02434+K00844+K02707+K02634+K02696+K00430+K00382+K12446+K13065+K13066+K13066+K01662+K00968+K00276+K01738+K08967+K13811+K01176+K11517+K01611+K04040+K01711+K02716+K09587+K00902+K09458+K08678+K05349+K01051+K01652+K01493+K02492+K00654+K00430+K00873+K00857+K09458+K03936+K02126+K03882+K03936+K02132+K02128+K03043+K03878+K02262+K06444+K00472+K00765+K01051+K05581+K05582+K05574+K02112+K01601+K01601+K00430+K02492+K00161+K02548+K03027+K14272+K03007+K12669+K05350+K05350+K00134+K01687+K17108+K10808+K00873+K01693+K00430+K09458+K02135+K01923+K00858+K00609+K13789+K09828+K01110+K01074+K10760+K13513+K00013+K00013+K00013+K03966+K05350+K05350+K01598+K01785+K00207+K14379+K01580+K01611+K01557+K01255+K02695+K01115+K02265+K02265+K01051+K03841+K00921+K01595+K01595+K01595+K09840+K11517+K11517+K01051+K01051+K01051+K01051+K00921+K11517+K01193+K12638+K00423+K00423+K01988+K01988+K00927+K20547+K20547+K01937+K01930+K01930+K01930+K01754+K00856+K01988+K01568+K03945+K05857+K00889+K00857+K01807+K00134+K00059+K00059+K00261+K00430+K01188+K01738+K01756+K17108+K12524+K01183+K12524+K00600+K01919+K01809+K15919+K16055+K19562+K00876+K01251+K01188+K04710+K06444+K03005+K05917+K13508+K01850+K01858+K02372+K00026+K00236+K00430+K02133+K02133+K03942+K03644+K07407+K07407+K01899+K01749+K01255+K00901+K00261+K01051+K05282+K07408+K08081+K01930+K01817+K00430+K18081+K15397+K15634+K14674+K01638+K00856+K00030+K03857+K01922+K14454+K00029+K00928+K00616+K00411+K00411+K02137+K01254+K00679+K01205+K00559+K00660+K00430+K12639+K12639+K00737
Metabolism	Global and overview maps	Biosynthesis of secondary metabolites	4271	ko01110	Brassica_napus_newGene_10175;Brassica_napus_newGene_10191;Brassica_napus_newGene_10215;Brassica_napus_newGene_10404;Brassica_napus_newGene_10538;Brassica_napus_newGene_10571;Brassica_napus_newGene_10607;Brassica_napus_newGene_3620;Brassica_napus_newGene_376;Brassica_napus_newGene_3785;Brassica_napus_newGene_3842;Brassica_napus_newGene_4167;Brassica_napus_newGene_423;Brassica_napus_newGene_4687;Brassica_napus_newGene_4689;Brassica_napus_newGene_4712;Brassica_napus_newGene_5207;Brassica_napus_newGene_5219;Brassica_napus_newGene_5251;Brassica_napus_newGene_5372;Brassica_napus_newGene_5436;Brassica_napus_newGene_5827;Brassica_napus_newGene_5873;Brassica_napus_newGene_5985;Brassica_napus_newGene_6085;Brassica_napus_newGene_6161;Brassica_napus_newGene_6193;Brassica_napus_newGene_6257;Brassica_napus_newGene_6258;Brassica_napus_newGene_6521;Brassica_napus_newGene_6668;Brassica_napus_newGene_6784;Brassica_napus_newGene_6792;Brassica_napus_newGene_6793;Brassica_napus_newGene_691;Brassica_napus_newGene_694;Brassica_napus_newGene_7016;Brassica_napus_newGene_7124;Brassica_napus_newGene_7173;Brassica_napus_newGene_7337;Brassica_napus_newGene_7355;Brassica_napus_newGene_7676;Brassica_napus_newGene_7695;Brassica_napus_newGene_8276;Brassica_napus_newGene_8278;Brassica_napus_newGene_8452;Brassica_napus_newGene_8697;Brassica_napus_newGene_8706;Brassica_napus_newGene_8823;Brassica_napus_newGene_9360;Brassica_napus_newGene_10623;Brassica_napus_newGene_10682;Brassica_napus_newGene_10869;Brassica_napus_newGene_1092;Brassica_napus_newGene_11136;Brassica_napus_newGene_11137;Brassica_napus_newGene_954;Brassica_napus_newGene_9608;Brassica_napus_newGene_9756;Brassica_napus_newGene_9784;Brassica_napus_newGene_9868;Brassica_napus_newGene_9958;Brassica_napus_newGene_11298;Brassica_napus_newGene_11335;Brassica_napus_newGene_11336;Brassica_napus_newGene_11337;Brassica_napus_newGene_11495;Brassica_napus_newGene_11557;Brassica_napus_newGene_11681;Brassica_napus_newGene_11732;Brassica_napus_newGene_11795;Brassica_napus_newGene_11842;Brassica_napus_newGene_11990;Brassica_napus_newGene_12100;Brassica_napus_newGene_12188;Brassica_napus_newGene_1230;Brassica_napus_newGene_15;Brassica_napus_newGene_152;Brassica_napus_newGene_160;Brassica_napus_newGene_1652;Brassica_napus_newGene_1730;Brassica_napus_newGene_1947;Brassica_napus_newGene_2031;Brassica_napus_newGene_2091;Brassica_napus_newGene_2158;Brassica_napus_newGene_2242;Brassica_napus_newGene_2369;Brassica_napus_newGene_2428;Brassica_napus_newGene_2439;Brassica_napus_newGene_2443;Brassica_napus_newGene_2446;Brassica_napus_newGene_2494;Brassica_napus_newGene_2591;Brassica_napus_newGene_262;Brassica_napus_newGene_2966;Brassica_napus_newGene_2988;Brassica_napus_newGene_3081;Brassica_napus_newGene_3206;Brassica_napus_newGene_3313;Brassica_napus_newGene_3325;Brassica_napus_newGene_3384;Brassica_napus_newGene_3471;Brassica_napus_newGene_3501;Brassica_napus_newGene_3520;BnaA01g00140D;BnaA01g00150D;BnaA01g00170D;BnaA01g00210D;BnaA01g00240D;BnaA01g00280D;BnaA01g00340D;BnaA01g00410D;BnaA01g00780D;BnaA01g00900D;BnaA01g01020D;BnaA01g01080D;BnaA01g01280D;BnaA01g01320D;BnaA01g01360D;BnaA01g01400D;BnaA01g01700D;BnaA01g02160D;BnaA01g02170D;BnaA01g02300D;BnaA01g02440D;BnaA01g02510D;BnaA01g02520D;BnaA01g02780D;BnaA01g02870D;BnaA01g02880D;BnaA01g02890D;BnaA01g03170D;BnaA01g03180D;BnaA01g03290D;BnaA01g03400D;BnaA01g03520D;BnaA01g03680D;BnaA01g03770D;BnaA01g03860D;BnaA01g03940D;BnaA01g04110D;BnaA01g04140D;BnaA01g04910D;BnaA02g07630D;BnaA02g08190D;BnaA02g08220D;BnaA02g08550D;BnaA02g09270D;BnaA02g09300D;BnaA02g09370D;BnaA02g09480D;BnaA02g09580D;BnaA02g09810D;BnaA02g09960D;BnaA02g11200D;BnaA02g11210D;BnaA02g11430D;BnaA02g11520D;BnaA02g11840D;BnaA02g12300D;BnaA02g12320D;BnaA02g12400D;BnaA02g12410D;BnaC02g05560D;BnaC02g05920D;BnaC02g06000D;BnaC02g06500D;BnaC02g06560D;BnaC02g06990D;BnaC02g07100D;BnaC02g07120D;BnaC02g07250D;BnaC02g07500D;BnaC02g07610D;BnaC02g07710D;BnaC02g08450D;BnaC02g08620D;BnaC02g08820D;BnaC02g09170D;BnaC02g09180D;BnaC02g09190D;BnaC02g09450D;BnaC02g09490D;BnaC02g10510D;BnaC02g10520D;BnaC02g10530D;BnaC02g10540D;BnaC02g10690D;BnaC02g10720D;BnaC02g11340D;BnaC02g11600D;BnaC02g11630D;BnaC02g12110D;BnaC02g12480D;BnaC02g13320D;BnaC02g13330D;BnaC02g13370D;BnaC02g13450D;BnaC02g13490D;BnaC02g13750D;BnaC02g13760D;BnaC02g13860D;BnaC02g14750D;BnaC02g15500D;BnaC02g15510D;BnaC02g15950D;BnaC02g16000D;BnaC02g16270D;BnaC02g16700D;BnaC02g17130D;BnaC02g17200D;BnaC02g17470D;BnaC02g17730D;BnaC02g17950D;BnaC02g18220D;BnaC02g18300D;BnaC02g18330D;BnaC02g18340D;BnaC02g18370D;BnaC02g18660D;BnaC02g18740D;BnaC02g19300D;BnaC02g20250D;BnaC02g20560D;BnaC02g20600D;BnaC02g20870D;BnaC02g21440D;BnaC02g21550D;BnaC02g21670D;BnaC02g21760D;BnaC02g22570D;BnaC02g22590D;BnaC02g22640D;BnaC02g22850D;BnaC02g22900D;BnaC02g22980D;BnaC02g22990D;BnaC02g23010D;BnaC02g23140D;BnaC02g23180D;BnaC02g23190D;BnaC02g23330D;BnaC02g23600D;BnaC02g24100D;BnaC02g24210D;BnaC02g24620D;BnaC02g24750D;BnaC02g24990D;BnaC02g25030D;BnaC02g25150D;BnaC02g25850D;BnaC02g26020D;BnaC02g26810D;BnaC02g27480D;BnaC02g27590D;BnaC02g27920D;BnaC02g28380D;BnaC02g28390D;BnaC02g28400D;BnaC02g28410D;BnaC02g28430D;BnaC02g28450D;BnaC02g28510D;BnaC02g28770D;BnaC02g28980D;BnaC02g29610D;BnaC02g30350D;BnaC02g30500D;BnaC02g30620D;BnaC02g31930D;BnaC02g31970D;BnaC02g32750D;BnaC02g33030D;BnaC02g33660D;BnaC02g33880D;BnaC02g34130D;BnaC02g34230D;BnaC02g34260D;BnaC02g34570D;BnaC02g35520D;BnaC02g36920D;BnaC02g37270D;BnaC02g37280D;BnaC02g37290D;BnaC02g37910D;BnaC02g38080D;BnaC02g38230D;BnaC02g38440D;BnaC02g38450D;BnaC02g38590D;BnaC02g38710D;BnaC02g38730D;BnaC02g38800D;BnaC02g38930D;BnaC02g39080D;BnaC02g39300D;BnaC02g39510D;BnaC02g39720D;BnaC02g40050D;BnaC02g40220D;BnaC02g40340D;BnaC02g40590D;BnaC02g41070D;BnaC02g41270D;BnaC02g41390D;BnaC02g41420D;BnaC02g41440D;BnaC02g41470D;BnaC02g41480D;BnaC02g42580D;BnaC02g42590D;BnaC02g42660D;BnaC02g42690D;BnaC02g42700D;BnaC02g42920D;BnaC02g42930D;BnaC02g43370D;BnaC02g43560D;BnaC02g43920D;BnaC02g43980D;BnaC02g44190D;BnaC02g44510D;BnaC02g44850D;BnaC02g44870D;BnaC02g45800D;BnaC02g46400D;BnaC02g46570D;BnaC02g46610D;BnaC02g46710D;BnaC02g46830D;BnaC02g48910D;BnaC03g01130D;BnaC03g01520D;BnaC03g01530D;BnaC03g01800D;BnaC03g01820D;BnaC03g02110D;BnaC03g02230D;BnaC03g02240D;BnaC03g02920D;BnaC03g03130D;BnaC03g03330D;BnaC03g03440D;BnaC03g03460D;BnaC03g03680D;BnaC03g03760D;BnaC03g04190D;BnaC03g04350D;BnaC03g04830D;BnaC03g05110D;BnaC03g05300D;BnaC03g05780D;BnaC03g05850D;BnaC03g05980D;BnaC03g06120D;BnaC03g06220D;BnaC03g06230D;BnaC03g06530D;BnaC03g06570D;BnaA02g12790D;BnaA02g12860D;BnaA02g13230D;BnaA02g13310D;BnaA02g13460D;BnaA02g13500D;BnaA02g13860D;BnaA02g14050D;BnaA02g14110D;BnaA02g15350D;BnaA02g15650D;BnaA02g16020D;BnaA02g16170D;BnaA02g16260D;BnaA02g16280D;BnaA02g16660D;BnaA02g16670D;BnaA02g17020D;BnaA02g17090D;BnaA02g17170D;BnaA02g17600D;BnaC03g06620D;BnaC03g06780D;BnaC03g06790D;BnaC03g07000D;BnaC03g07200D;BnaC03g07520D;BnaC03g07750D;BnaC03g07770D;BnaC03g08260D;BnaC03g08350D;BnaC03g08420D;BnaC03g08610D;BnaC03g08690D;BnaC03g09910D;BnaC03g10370D;BnaC03g10390D;BnaC03g11200D;BnaC03g11600D;BnaC03g12080D;BnaC03g12710D;BnaC03g12990D;BnaC03g13010D;BnaC03g13170D;BnaC03g13300D;BnaC03g13370D;BnaC03g13590D;BnaC03g14380D;BnaC03g14590D;BnaC03g14720D;BnaC03g15020D;BnaC03g15030D;BnaC03g16370D;BnaC03g16950D;BnaC03g16960D;BnaC03g17280D;BnaC03g17780D;BnaC03g18470D;BnaC03g19010D;BnaC03g19050D;BnaC03g19300D;BnaC03g19380D;BnaC03g19540D;BnaC03g20010D;BnaC03g20200D;BnaC03g20310D;BnaC03g20530D;BnaC03g20630D;BnaC03g20870D;BnaC03g20880D;BnaC03g20890D;BnaC03g20900D;BnaC03g21010D;BnaC03g21150D;BnaC03g21160D;BnaC03g21180D;BnaC03g21300D;BnaC03g21540D;BnaC03g21830D;BnaC03g21970D;BnaC03g22980D;BnaC03g23020D;BnaC03g23360D;BnaC03g23410D;BnaC03g23740D;BnaC03g24020D;BnaC03g24600D;BnaC03g24630D;BnaC03g24640D;BnaC03g24820D;BnaC03g25260D;BnaC03g25450D;BnaC03g25460D;BnaC03g25780D;BnaC03g26130D;BnaC03g26270D;BnaC03g26310D;BnaC03g26320D;BnaC03g26330D;BnaC03g26340D;BnaC03g26600D;BnaC03g26850D;BnaC03g27100D;BnaC03g27800D;BnaC03g27820D;BnaC03g27850D;BnaC03g27920D;BnaC03g27930D;BnaC03g28220D;BnaC03g28300D;BnaC03g28400D;BnaC03g28890D;BnaC03g29120D;BnaC03g29130D;BnaC03g30630D;BnaC03g31390D;BnaC03g32070D;BnaC03g32260D;BnaC03g32560D;BnaC03g32640D;BnaC03g33040D;BnaC03g33050D;BnaC03g33060D;BnaC03g33140D;BnaC03g33220D;BnaC03g33490D;BnaC03g33530D;BnaC03g33590D;BnaC03g33610D;BnaC03g34680D;BnaC03g34940D;BnaC03g34950D;BnaC03g35390D;BnaC03g35770D;BnaC03g36110D;BnaC03g36180D;BnaC03g36340D;BnaC03g36350D;BnaC03g37820D;BnaC03g38030D;BnaC03g38230D;BnaC03g38300D;BnaC03g38540D;BnaC03g38550D;BnaC03g39780D;BnaC03g39970D;BnaC03g40020D;BnaC03g40850D;BnaC03g41100D;BnaC03g41160D;BnaC03g41200D;BnaC03g41880D;BnaC03g42000D;BnaC03g42020D;BnaC03g42170D;BnaC03g42310D;BnaC03g43100D;BnaC03g44420D;BnaC03g44700D;BnaC03g44710D;BnaC03g45030D;BnaC03g45180D;BnaC03g45280D;BnaC03g46130D;BnaC03g46140D;BnaC03g46500D;BnaC03g47270D;BnaC03g47350D;BnaC03g47540D;BnaC03g47870D;BnaC03g47990D;BnaC03g48410D;BnaC03g49190D;BnaC03g49300D;BnaC03g49790D;BnaC03g49870D;BnaC03g50050D;BnaC03g50060D;BnaC03g50080D;BnaC03g50090D;BnaC03g50160D;BnaC03g50420D;BnaC03g50430D;BnaC03g50590D;BnaC03g50600D;BnaC03g50680D;BnaC03g50740D;BnaC03g50940D;BnaC03g51050D;BnaC03g51460D;BnaC03g53360D;BnaC03g53380D;BnaC03g53410D;BnaC03g53580D;BnaC03g53730D;BnaC03g53780D;BnaC03g54190D;BnaC03g54200D;BnaC03g54210D;BnaC03g54470D;BnaC03g56240D;BnaC03g56310D;BnaC03g56340D;BnaC03g56350D;BnaA02g17610D;BnaA02g17670D;BnaA02g18320D;BnaA02g18330D;BnaA02g18450D;BnaA02g18580D;BnaA02g18710D;BnaA02g18900D;BnaA02g19240D;BnaA02g19260D;BnaA02g19270D;BnaA02g19550D;BnaA02g19640D;BnaA02g19650D;BnaA02g19670D;BnaA02g19770D;BnaA02g19810D;BnaA02g19820D;BnaA02g20140D;BnaA02g20230D;BnaA02g20250D;BnaA02g20830D;BnaA02g20840D;BnaA02g21420D;BnaA02g21480D;BnaA02g21580D;BnaA02g21620D;BnaA02g21890D;BnaA02g22340D;BnaC03g56590D;BnaC03g57220D;BnaC03g57320D;BnaC03g57930D;BnaC03g58050D;BnaC03g58810D;BnaC03g59130D;BnaC03g59610D;BnaC03g60280D;BnaC03g60380D;BnaC03g61050D;BnaC03g61120D;BnaC03g61130D;BnaC03g61150D;BnaC03g61220D;BnaC03g61970D;BnaC03g62120D;BnaC03g62160D;BnaC03g62410D;BnaC03g62540D;BnaC03g62580D;BnaC03g63470D;BnaC03g64000D;BnaC03g64140D;BnaC03g64300D;BnaC03g64330D;BnaC03g64500D;BnaC03g64790D;BnaC03g65040D;BnaC03g65220D;BnaC03g65230D;BnaC03g65240D;BnaC03g65310D;BnaC03g65500D;BnaC03g65530D;BnaC03g65910D;BnaC03g65980D;BnaC03g66040D;BnaC03g66150D;BnaC03g66190D;BnaC03g66430D;BnaC03g66440D;BnaC03g66590D;BnaC03g66800D;BnaC03g67280D;BnaC03g68250D;BnaC03g68440D;BnaC03g68450D;BnaC03g68460D;BnaC03g68620D;BnaC03g68660D;BnaC03g68900D;BnaC03g69220D;BnaC03g69290D;BnaC03g69730D;BnaC03g69740D;BnaC03g70580D;BnaC03g70690D;BnaC03g70970D;BnaC03g71550D;BnaC03g72280D;BnaC03g72590D;BnaC03g72600D;BnaC03g72910D;BnaC03g73050D;BnaC03g73310D;BnaC03g73320D;BnaC03g74130D;BnaC03g74270D;BnaC03g74380D;BnaC03g74450D;BnaC03g74550D;BnaC03g74650D;BnaC03g75160D;BnaC03g75390D;BnaC03g75520D;BnaC03g75930D;BnaC03g76050D;BnaC03g76360D;BnaC03g76560D;BnaC03g76750D;BnaC03g76830D;BnaC03g77170D;BnaC03g77480D;BnaC03g77610D;BnaC03g78200D;BnaC03g78230D;BnaC04g00410D;BnaC04g00710D;BnaC04g01220D;BnaC04g01370D;BnaC04g01600D;BnaC04g01610D;BnaC04g01960D;BnaC04g02320D;BnaC04g02480D;BnaC04g03050D;BnaC04g03720D;BnaC04g03730D;BnaC04g03740D;BnaC04g03750D;BnaC04g03760D;BnaC04g03770D;BnaC04g03780D;BnaC04g03790D;BnaC04g03820D;BnaC04g04200D;BnaC04g04500D;BnaC04g05220D;BnaC04g05440D;BnaC04g05620D;BnaC04g05640D;BnaC04g06280D;BnaC04g06410D;BnaC04g06420D;BnaC04g07110D;BnaC04g07230D;BnaC04g07690D;BnaC04g07700D;BnaC04g07830D;BnaC04g07890D;BnaC04g08190D;BnaC04g08360D;BnaC04g08780D;BnaC04g08890D;BnaC04g09090D;BnaC04g09710D;BnaC04g09760D;BnaC04g09770D;BnaC04g10230D;BnaC04g10270D;BnaC04g10580D;BnaC04g10690D;BnaC04g10740D;BnaC04g10980D;BnaC04g11450D;BnaC04g11470D;BnaC04g11560D;BnaC04g11830D;BnaC04g11860D;BnaC04g12030D;BnaC04g12040D;BnaC04g12060D;BnaC04g12260D;BnaC04g12290D;BnaC04g12350D;BnaC04g12850D;BnaC04g13210D;BnaC04g13330D;BnaC04g13690D;BnaC04g13700D;BnaC04g13930D;BnaC04g13990D;BnaC04g14030D;BnaC04g14050D;BnaC04g14070D;BnaC04g14100D;BnaC04g14110D;BnaC04g14130D;BnaC04g14140D;BnaC04g14160D;BnaC04g14330D;BnaC04g15590D;BnaC04g17120D;BnaC04g17180D;BnaC04g17600D;BnaC04g18340D;BnaC04g18790D;BnaC04g18800D;BnaC04g18950D;BnaC04g19080D;BnaC04g19630D;BnaC04g19700D;BnaC04g19940D;BnaC04g20200D;BnaC04g20580D;BnaC04g20760D;BnaC04g20940D;BnaC04g21090D;BnaC04g21230D;BnaC04g21590D;BnaC04g21780D;BnaC04g22010D;BnaC04g22270D;BnaC04g22280D;BnaC04g22290D;BnaC04g22390D;BnaC04g22400D;BnaC04g22420D;BnaC04g22440D;BnaC04g22760D;BnaC04g23180D;BnaC04g23380D;BnaC04g23500D;BnaC04g23920D;BnaC04g23960D;BnaC04g24570D;BnaC04g24770D;BnaC04g25470D;BnaC04g25480D;BnaC04g25490D;BnaC04g26070D;BnaC04g26080D;BnaC04g26530D;BnaC04g26750D;BnaC04g27550D;BnaA02g23180D;BnaA02g23570D;BnaA02g24150D;BnaA02g24710D;BnaA02g24880D;BnaA02g25720D;BnaA02g26140D;BnaA02g26450D;BnaA02g26490D;BnaA02g27010D;BnaA02g27140D;BnaA02g27520D;BnaC04g28350D;BnaC04g28380D;BnaC04g28570D;BnaC04g28910D;BnaC04g28970D;BnaC04g29730D;BnaC04g30020D;BnaC04g30040D;BnaC04g30390D;BnaC04g30880D;BnaC04g30890D;BnaC04g30980D;BnaC04g31100D;BnaC04g31470D;BnaC04g32050D;BnaC04g32730D;BnaC04g33330D;BnaC04g33380D;BnaC04g33570D;BnaC04g33690D;BnaC04g33770D;BnaC04g33780D;BnaC04g34080D;BnaC04g34320D;BnaC04g34330D;BnaC04g34360D;BnaC04g34370D;BnaC04g34810D;BnaC04g35330D;BnaC04g35400D;BnaC04g35980D;BnaC04g35990D;BnaC04g36000D;BnaC04g36010D;BnaC04g36020D;BnaC04g36030D;BnaC04g36040D;BnaC04g36800D;BnaC04g37010D;BnaC04g38330D;BnaC04g38510D;BnaC04g38610D;BnaC04g38650D;BnaC04g39280D;BnaC04g39340D;BnaC04g39720D;BnaC04g39890D;BnaC04g40340D;BnaC04g40390D;BnaC04g40400D;BnaC04g40420D;BnaC04g40440D;BnaC04g40460D;BnaC04g40490D;BnaC04g40500D;BnaC04g41120D;BnaC04g41130D;BnaC04g41270D;BnaC04g41560D;BnaC04g41630D;BnaC04g41780D;BnaC04g41890D;BnaC04g42560D;BnaC04g42590D;BnaC04g42600D;BnaC04g43210D;BnaC04g43380D;BnaC04g43560D;BnaC04g45220D;BnaC04g45420D;BnaC04g45430D;BnaC04g45440D;BnaC04g45630D;BnaC04g45690D;BnaC04g46620D;BnaC04g46630D;BnaC04g46840D;BnaC04g47210D;BnaC04g47330D;BnaC04g47480D;BnaC04g47720D;BnaC04g48360D;BnaC04g48960D;BnaC04g49280D;BnaC04g49400D;BnaC04g49410D;BnaC04g49560D;BnaC04g49630D;BnaC04g49640D;BnaC04g49650D;BnaC04g49660D;BnaC04g49670D;BnaC04g49680D;BnaC04g50070D;BnaC04g50190D;BnaC04g50460D;BnaC04g51130D;BnaC04g51140D;BnaC04g51220D;BnaC04g51800D;BnaC04g51900D;BnaC04g52200D;BnaC04g52580D;BnaC04g52960D;BnaC04g52970D;BnaC04g53410D;BnaC04g53420D;BnaC04g53940D;BnaC04g53950D;BnaC04g53960D;BnaC04g54310D;BnaC04g54450D;BnaC04g54940D;BnaC04g55020D;BnaC04g55250D;BnaC04g55420D;BnaC04g55460D;BnaC04g55570D;BnaC04g56400D;BnaC04g56590D;BnaC04g56600D;BnaC04g56610D;BnaC04g56620D;BnaC04g56640D;BnaC04g56880D;BnaC04g56920D;BnaC05g00230D;BnaC05g00380D;BnaC05g00450D;BnaC05g00530D;BnaC05g00770D;BnaC05g00780D;BnaC05g00810D;BnaC05g01120D;BnaC05g01180D;BnaC05g01190D;BnaC05g01200D;BnaC05g01470D;BnaC05g01880D;BnaC05g01980D;BnaC05g02350D;BnaC05g02530D;BnaC05g02700D;BnaC05g03040D;BnaC05g03170D;BnaC05g03280D;BnaC05g03290D;BnaC05g03300D;BnaC05g03730D;BnaC05g04350D;BnaC05g04370D;BnaC05g04490D;BnaC05g05030D;BnaC05g05170D;BnaC05g05190D;BnaC05g06170D;BnaC05g06200D;BnaC05g06260D;BnaC05g07230D;BnaC05g07310D;BnaC05g07580D;BnaC05g07650D;BnaC05g07800D;BnaC05g07810D;BnaC05g08320D;BnaC05g08770D;BnaC05g09330D;BnaC05g09650D;BnaC05g09740D;BnaC05g09880D;BnaC05g09920D;BnaC05g10030D;BnaC05g11180D;BnaC05g11190D;BnaC05g11410D;BnaC05g11920D;BnaC05g12180D;BnaC05g12400D;BnaC05g12460D;BnaC05g12520D;BnaC05g13160D;BnaC05g14180D;BnaC05g14570D;BnaC05g15220D;BnaC05g15230D;BnaC05g15260D;BnaC05g15570D;BnaC05g15760D;BnaC05g15810D;BnaC05g15830D;BnaC05g15970D;BnaC05g15990D;BnaC05g16360D;BnaC05g16380D;BnaC05g17330D;BnaC05g17710D;BnaC05g17730D;BnaC05g18490D;BnaC05g18600D;BnaC05g18900D;BnaC05g19320D;BnaC05g19790D;BnaC05g19990D;BnaC05g20020D;BnaC05g20280D;BnaC05g21070D;BnaA02g27960D;BnaA02g28360D;BnaA02g28880D;BnaA02g29220D;BnaA02g29830D;BnaA02g30030D;BnaA02g30320D;BnaA02g30340D;BnaA02g30470D;BnaA02g30560D;BnaA02g30820D;BnaA02g30990D;BnaA02g31160D;BnaA02g31710D;BnaA02g31830D;BnaA02g32010D;BnaA02g32360D;BnaC05g21440D;BnaC05g21760D;BnaC05g21980D;BnaC05g23000D;BnaC05g23530D;BnaC05g24040D;BnaC05g24080D;BnaC05g24510D;BnaC05g24530D;BnaC05g24600D;BnaC05g24910D;BnaC05g25340D;BnaC05g25830D;BnaC05g26480D;BnaC05g26490D;BnaC05g26650D;BnaC05g27010D;BnaC05g27020D;BnaC05g27180D;BnaC05g28320D;BnaC05g28330D;BnaC05g28370D;BnaC05g28380D;BnaC05g28570D;BnaC05g28630D;BnaC05g28770D;BnaC05g29230D;BnaC05g29760D;BnaC05g30140D;BnaC05g30940D;BnaC05g30950D;BnaC05g30960D;BnaC05g30990D;BnaC05g31010D;BnaC05g31230D;BnaC05g31620D;BnaC05g31920D;BnaC05g32410D;BnaC05g32420D;BnaC05g32490D;BnaC05g32840D;BnaC05g33030D;BnaC05g33370D;BnaC05g34170D;BnaC05g34660D;BnaC05g35520D;BnaC05g35750D;BnaC05g36150D;BnaC05g36200D;BnaC05g36360D;BnaC05g36550D;BnaC05g37540D;BnaC05g37990D;BnaC05g38600D;BnaC05g38670D;BnaC05g39040D;BnaC05g39180D;BnaC05g39190D;BnaC05g39200D;BnaC05g39220D;BnaC05g39230D;BnaC05g39240D;BnaC05g39590D;BnaC05g39690D;BnaC05g39700D;BnaC05g40180D;BnaC05g41240D;BnaC05g41250D;BnaC05g42730D;BnaC05g42780D;BnaC05g42860D;BnaC05g42980D;BnaC05g43210D;BnaC05g43390D;BnaC05g43610D;BnaC05g43620D;BnaC05g43970D;BnaC05g44270D;BnaC05g44320D;BnaC05g45070D;BnaC05g45090D;BnaC05g45470D;BnaC05g46890D;BnaC05g46910D;BnaC05g46930D;BnaC05g46990D;BnaC05g47040D;BnaC05g47180D;BnaC05g47450D;BnaC05g47510D;BnaC05g47750D;BnaC05g48040D;BnaC05g48190D;BnaC05g48220D;BnaC05g48230D;BnaC05g48310D;BnaC05g48350D;BnaC05g48620D;BnaC05g48670D;BnaC05g48680D;BnaC05g49040D;BnaC05g49480D;BnaC05g49640D;BnaC05g50320D;BnaC05g50440D;BnaC05g50770D;BnaC05g50780D;BnaC05g51500D;BnaC05g52090D;BnaC05g52100D;BnaC06g00250D;BnaC06g00620D;BnaC06g01060D;BnaC06g01220D;BnaC06g01270D;BnaC06g01360D;BnaC06g01370D;BnaC06g01550D;BnaC06g01580D;BnaC06g01670D;BnaC06g03270D;BnaC06g03410D;BnaC06g03450D;BnaC06g03470D;BnaC06g03640D;BnaC06g03650D;BnaC06g04390D;BnaC06g04430D;BnaC06g05630D;BnaC06g06220D;BnaC06g06890D;BnaC06g07040D;BnaC06g07140D;BnaC06g07860D;BnaC06g08280D;BnaC06g08930D;BnaC06g09790D;BnaC06g09820D;BnaC06g10620D;BnaC06g11170D;BnaC06g11940D;BnaC06g12100D;BnaC06g12560D;BnaC06g13120D;BnaC06g13130D;BnaC06g13190D;BnaC06g13500D;BnaC06g14270D;BnaC06g14310D;BnaC06g14360D;BnaC06g14430D;BnaC06g14510D;BnaC06g14670D;BnaC06g14840D;BnaC06g15030D;BnaC06g15060D;BnaC06g15430D;BnaC06g15510D;BnaC06g15570D;BnaC06g16280D;BnaC06g16290D;BnaC06g16500D;BnaC06g16700D;BnaC06g16900D;BnaC06g17660D;BnaC06g17670D;BnaC06g17680D;BnaC06g17920D;BnaC06g18580D;BnaC06g18690D;BnaC06g18830D;BnaC06g18870D;BnaC06g18900D;BnaC06g18970D;BnaA02g32720D;BnaA02g33040D;BnaA02g33050D;BnaA02g33780D;BnaA02g33800D;BnaA02g33890D;BnaA02g34060D;BnaA02g34070D;BnaA02g34680D;BnaA02g35570D;BnaA02g35990D;BnaA02g36250D;BnaA02g36300D;BnaA02g36320D;BnaA02g36350D;BnaA02g36400D;BnaA02g36880D;BnaA02g37020D;BnaA02g37030D;BnaC06g19150D;BnaC06g19540D;BnaC06g19770D;BnaC06g19780D;BnaC06g19790D;BnaC06g20200D;BnaC06g20930D;BnaC06g20940D;BnaC06g20950D;BnaC06g21080D;BnaC06g21150D;BnaC06g21620D;BnaC06g22470D;BnaC06g22630D;BnaC06g22730D;BnaC06g22820D;BnaC06g23160D;BnaC06g23340D;BnaC06g24860D;BnaC06g25550D;BnaC06g25830D;BnaC06g25870D;BnaC06g26040D;BnaC06g26170D;BnaC06g26190D;BnaC06g26470D;BnaC06g26670D;BnaC06g26980D;BnaC06g27300D;BnaC06g27330D;BnaC06g27630D;BnaC06g27900D;BnaC06g27910D;BnaC06g28830D;BnaC06g29160D;BnaC06g29400D;BnaC06g29700D;BnaC06g29710D;BnaC06g30220D;BnaC06g30230D;BnaC06g30540D;BnaC06g31170D;BnaC06g32430D;BnaC06g32660D;BnaC06g32720D;BnaC06g32920D;BnaC06g33840D;BnaC06g34050D;BnaC06g34880D;BnaC06g35000D;BnaC06g35410D;BnaC06g35540D;BnaC06g35720D;BnaC06g36090D;BnaC06g36760D;BnaC06g37290D;BnaC06g37390D;BnaC06g37610D;BnaC06g37840D;BnaC06g37860D;BnaC06g37930D;BnaC06g38040D;BnaC06g38050D;BnaC06g38060D;BnaC06g38210D;BnaC06g38530D;BnaC06g38770D;BnaC06g38860D;BnaC06g38870D;BnaC06g38910D;BnaC06g38940D;BnaC06g39380D;BnaC06g39560D;BnaC06g39870D;BnaC06g39880D;BnaC06g39910D;BnaC06g40190D;BnaC06g40410D;BnaC06g40420D;BnaC06g40540D;BnaC06g40610D;BnaC06g40640D;BnaC06g40730D;BnaC06g41140D;BnaC06g41360D;BnaC06g42250D;BnaC06g42870D;BnaC06g42940D;BnaC06g43480D;BnaC06g43710D;BnaC06g43850D;BnaC07g00180D;BnaC07g00330D;BnaC07g00480D;BnaC07g00580D;BnaC07g00610D;BnaC07g00620D;BnaC07g00700D;BnaC07g01200D;BnaC07g02570D;BnaC07g02590D;BnaC07g03080D;BnaC07g03180D;BnaC07g03670D;BnaC07g03680D;BnaC07g03750D;BnaC07g04160D;BnaC07g04810D;BnaC07g05060D;BnaC07g05570D;BnaC07g05770D;BnaC07g05850D;BnaC07g05870D;BnaC07g05970D;BnaC07g06150D;BnaC07g06390D;BnaC07g07550D;BnaC07g07580D;BnaC07g07870D;BnaC07g08020D;BnaC07g08030D;BnaC07g08680D;BnaC07g08780D;BnaC07g09020D;BnaC07g09260D;BnaC07g09270D;BnaC07g09410D;BnaC07g10240D;BnaC07g10250D;BnaC07g10260D;BnaC07g10890D;BnaC07g10910D;BnaC07g11110D;BnaC07g11120D;BnaC07g11270D;BnaC07g11770D;BnaC07g11780D;BnaC07g11790D;BnaC07g12240D;BnaC07g12250D;BnaC07g12280D;BnaC07g12860D;BnaC07g13140D;BnaC07g13740D;BnaC07g13990D;BnaC07g14000D;BnaC07g14620D;BnaC07g14640D;BnaC07g14650D;BnaC07g14860D;BnaC07g14970D;BnaC07g15160D;BnaC07g15270D;BnaC07g15280D;BnaC07g15330D;BnaC07g15660D;BnaC07g16260D;BnaC07g16350D;BnaC07g16540D;BnaC07g16660D;BnaC07g16700D;BnaC07g16850D;BnaC07g17120D;BnaC07g17300D;BnaC07g17470D;BnaC07g18020D;BnaC07g18120D;BnaC07g18960D;BnaC07g19810D;BnaC07g20500D;BnaC07g20530D;BnaC07g20680D;BnaC07g20830D;BnaC07g20860D;BnaC07g22750D;BnaC07g22900D;BnaC07g22910D;BnaC07g22930D;BnaC07g22980D;BnaC07g22990D;BnaC07g23030D;BnaC07g23090D;BnaC07g23460D;BnaC07g23480D;BnaC07g24170D;BnaC07g24280D;BnaA03g00820D;BnaA03g01150D;BnaA03g01500D;BnaA03g01520D;BnaA03g01680D;BnaA03g01690D;BnaA03g02290D;BnaA03g02420D;BnaA03g02450D;BnaA03g02560D;BnaA03g02660D;BnaA03g02840D;BnaA03g02950D;BnaA03g03400D;BnaA03g03620D;BnaA03g04190D;BnaA03g04310D;BnaA03g04440D;BnaA03g04590D;BnaA03g04690D;BnaA03g04930D;BnaA03g04970D;BnaA03g05080D;BnaA03g05240D;BnaA03g05250D;BnaC07g25660D;BnaC07g25770D;BnaC07g25950D;BnaC07g26120D;BnaC07g26210D;BnaC07g26290D;BnaC07g26300D;BnaC07g26790D;BnaC07g27210D;BnaC07g27420D;BnaC07g27640D;BnaC07g28900D;BnaC07g28980D;BnaC07g29390D;BnaC07g29580D;BnaC07g30000D;BnaC07g30010D;BnaC07g30020D;BnaC07g30160D;BnaC07g30250D;BnaC07g30260D;BnaC07g30370D;BnaC07g30440D;BnaC07g31200D;BnaC07g31330D;BnaC07g31790D;BnaC07g31810D;BnaC07g32730D;BnaC07g32970D;BnaC07g32980D;BnaC07g33090D;BnaC07g33260D;BnaC07g33500D;BnaC07g34250D;BnaC07g34540D;BnaC07g34860D;BnaC07g35240D;BnaC07g35250D;BnaC07g35310D;BnaC07g35320D;BnaC07g36500D;BnaC07g36510D;BnaC07g36630D;BnaC07g36890D;BnaC07g36900D;BnaC07g37550D;BnaC07g37670D;BnaC07g38390D;BnaC07g38400D;BnaC07g38460D;BnaC07g39050D;BnaC07g39130D;BnaC07g39150D;BnaC07g39280D;BnaC07g39310D;BnaC07g39650D;BnaC07g39860D;BnaC07g40000D;BnaC07g40010D;BnaC07g40410D;BnaC07g40500D;BnaC07g40930D;BnaC07g41260D;BnaC07g41280D;BnaC07g41660D;BnaC07g42360D;BnaC07g42600D;BnaC07g42740D;BnaC07g42750D;BnaC07g43610D;BnaC07g43940D;BnaC07g44090D;BnaC07g44110D;BnaC07g44120D;BnaC07g44240D;BnaC07g44420D;BnaC07g44690D;BnaC07g44880D;BnaC07g44900D;BnaC07g44970D;BnaC07g45070D;BnaC07g45100D;BnaC07g45130D;BnaC07g45150D;BnaC07g45160D;BnaC07g45360D;BnaC07g45760D;BnaC07g45790D;BnaC07g46040D;BnaC07g46050D;BnaC07g46060D;BnaC07g46240D;BnaC07g46400D;BnaC07g46560D;BnaC07g46690D;BnaC07g46800D;BnaC07g47260D;BnaC07g47330D;BnaC07g47430D;BnaC07g47470D;BnaC07g47940D;BnaC07g48060D;BnaC07g48220D;BnaC07g48680D;BnaC07g49660D;BnaC07g49670D;BnaC07g49680D;BnaC07g50260D;BnaC07g50560D;BnaC07g51130D;BnaC07g51170D;BnaC07g51260D;BnaC07g51280D;BnaC08g00230D;BnaC08g00920D;BnaC08g02150D;BnaC08g02170D;BnaC08g02180D;BnaC08g02790D;BnaC08g03060D;BnaC08g03290D;BnaC08g03790D;BnaC08g03940D;BnaC08g05120D;BnaC08g05150D;BnaC08g05420D;BnaC08g05470D;BnaC08g05570D;BnaC08g05680D;BnaC08g05690D;BnaC08g05970D;BnaC08g06210D;BnaC08g06220D;BnaC08g06270D;BnaC08g06310D;BnaC08g06430D;BnaC08g06530D;BnaC08g06560D;BnaC08g07160D;BnaC08g07320D;BnaC08g07370D;BnaC08g07380D;BnaC08g07440D;BnaC08g07630D;BnaC08g07900D;BnaC08g08420D;BnaC08g08450D;BnaC08g09160D;BnaC08g09410D;BnaC08g09420D;BnaC08g09610D;BnaC08g09620D;BnaC08g09930D;BnaC08g09940D;BnaC08g11020D;BnaC08g11700D;BnaC08g11810D;BnaC08g11880D;BnaC08g12340D;BnaC08g12480D;BnaC08g12870D;BnaC08g13270D;BnaC08g13860D;BnaC08g13890D;BnaC08g13960D;BnaC08g13970D;BnaC08g14340D;BnaC08g14350D;BnaC08g14500D;BnaC08g14960D;BnaC08g15000D;BnaC08g15020D;BnaC08g15070D;BnaC08g15080D;BnaC08g15110D;BnaC08g15120D;BnaC08g15270D;BnaC08g15790D;BnaC08g15900D;BnaC08g16430D;BnaC08g18420D;BnaC08g18910D;BnaC08g19000D;BnaC08g19270D;BnaC08g19280D;BnaC08g19290D;BnaC08g19300D;BnaC08g19310D;BnaC08g19360D;BnaC08g19600D;BnaC08g19680D;BnaC08g19690D;BnaC08g20110D;BnaC08g20300D;BnaC08g20310D;BnaC08g20320D;BnaC08g20350D;BnaC08g20810D;BnaC08g20820D;BnaC08g20890D;BnaC08g22410D;BnaC08g22640D;BnaC08g23140D;BnaC08g23150D;BnaC08g23510D;BnaA03g05470D;BnaA03g06000D;BnaA03g06020D;BnaA03g06450D;BnaA03g06510D;BnaA03g06520D;BnaA03g06540D;BnaA03g06580D;BnaA03g06740D;BnaA03g06790D;BnaA03g07860D;BnaA03g08170D;BnaA03g08190D;BnaA03g08950D;BnaA03g09760D;BnaA03g10040D;BnaA03g10050D;BnaA03g10150D;BnaA03g10320D;BnaA03g10340D;BnaC08g24100D;BnaC08g24110D;BnaC08g24180D;BnaC08g24360D;BnaC08g24610D;BnaC08g24730D;BnaC08g25090D;BnaC08g25400D;BnaC08g25860D;BnaC08g26010D;BnaC08g26020D;BnaC08g26140D;BnaC08g26250D;BnaC08g26550D;BnaC08g27800D;BnaC08g27830D;BnaC08g27980D;BnaC08g28560D;BnaC08g28660D;BnaC08g29320D;BnaC08g29460D;BnaC08g29480D;BnaC08g29490D;BnaC08g30360D;BnaC08g30370D;BnaC08g30380D;BnaC08g30890D;BnaC08g31020D;BnaC08g31160D;BnaC08g31370D;BnaC08g31410D;BnaC08g31480D;BnaC08g32450D;BnaC08g32460D;BnaC08g32870D;BnaC08g32880D;BnaC08g33100D;BnaC08g33510D;BnaC08g33670D;BnaC08g33730D;BnaC08g33770D;BnaC08g34420D;BnaC08g35040D;BnaC08g35080D;BnaC08g35130D;BnaC08g35540D;BnaC08g35820D;BnaC08g35990D;BnaC08g36120D;BnaC08g36300D;BnaC08g36370D;BnaC08g36510D;BnaC08g36640D;BnaC08g36720D;BnaC08g37000D;BnaC08g37120D;BnaC08g37250D;BnaC08g37440D;BnaC08g37760D;BnaC08g38030D;BnaC08g38580D;BnaC08g38810D;BnaC08g39040D;BnaC08g39510D;BnaC08g40270D;BnaC08g40330D;BnaC08g41110D;BnaC08g41120D;BnaC08g41130D;BnaC08g41620D;BnaC08g41630D;BnaC08g41790D;BnaC08g42480D;BnaC08g43060D;BnaC08g43250D;BnaC08g43260D;BnaC08g44090D;BnaC08g44110D;BnaC08g44120D;BnaC08g44130D;BnaC08g44140D;BnaC08g44970D;BnaC08g45330D;BnaC08g45340D;BnaC08g45590D;BnaC08g45650D;BnaC08g45660D;BnaC08g45680D;BnaC08g45810D;BnaC08g46110D;BnaC08g46130D;BnaC08g46210D;BnaC08g46330D;BnaC08g46340D;BnaC08g46760D;BnaC08g47120D;BnaC08g47170D;BnaC08g47180D;BnaC08g47490D;BnaC08g47500D;BnaC08g47510D;BnaC08g48320D;BnaC08g48380D;BnaC08g48510D;BnaC08g48810D;BnaC08g49010D;BnaC08g49050D;BnaC08g49310D;BnaC09g00060D;BnaC09g00230D;BnaC09g01080D;BnaC09g01420D;BnaC09g01430D;BnaC09g01440D;BnaC09g01650D;BnaC09g02030D;BnaC09g02170D;BnaC09g02300D;BnaC09g02690D;BnaC09g02930D;BnaC09g02940D;BnaC09g03160D;BnaC09g03560D;BnaC09g04440D;BnaC09g04540D;BnaC09g04610D;BnaC09g05620D;BnaC09g05970D;BnaC09g05980D;BnaC09g05990D;BnaC09g06050D;BnaC09g06060D;BnaC09g06150D;BnaC09g06310D;BnaC09g06730D;BnaC09g06780D;BnaC09g07200D;BnaC09g07300D;BnaC09g07550D;BnaC09g07770D;BnaC09g07800D;BnaC09g08120D;BnaC09g08240D;BnaC09g08480D;BnaC09g08490D;BnaC09g08540D;BnaC09g08690D;BnaC09g08890D;BnaC09g09150D;BnaC09g09260D;BnaC09g09810D;BnaC09g10110D;BnaC09g10170D;BnaC09g10380D;BnaC09g10500D;BnaC09g10700D;BnaC09g10710D;BnaC09g11540D;BnaC09g11760D;BnaC09g11930D;BnaC09g12520D;BnaC09g13020D;BnaC09g13540D;BnaC09g13570D;BnaC09g13990D;BnaC09g14000D;BnaC09g14580D;BnaC09g14630D;BnaC09g15310D;BnaC09g15330D;BnaC09g15390D;BnaC09g15420D;BnaC09g15440D;BnaC09g15450D;BnaC09g15600D;BnaC09g15720D;BnaC09g16050D;BnaC09g16980D;BnaC09g16990D;BnaC09g17150D;BnaC09g17210D;BnaC09g17480D;BnaC09g17760D;BnaC09g18140D;BnaC09g18460D;BnaC09g19200D;BnaC09g19870D;BnaC09g20370D;BnaC09g20390D;BnaC09g20870D;BnaC09g21470D;BnaC09g21610D;BnaC09g21890D;BnaC09g21900D;BnaC09g21910D;BnaC09g22950D;BnaC09g23250D;BnaA03g10470D;BnaA03g10610D;BnaA03g10690D;BnaA03g10910D;BnaA03g11590D;BnaA03g11850D;BnaA03g11990D;BnaA03g12250D;BnaA03g13490D;BnaA03g14000D;BnaA03g14010D;BnaA03g14290D;BnaA03g14730D;BnaA03g15290D;BnaC09g23720D;BnaC09g23730D;BnaC09g23740D;BnaC09g23870D;BnaC09g24040D;BnaC09g24050D;BnaC09g24790D;BnaC09g25040D;BnaC09g25420D;BnaC09g26080D;BnaC09g26770D;BnaC09g27470D;BnaC09g27620D;BnaC09g27690D;BnaC09g28120D;BnaC09g28130D;BnaC09g28930D;BnaC09g29010D;BnaC09g29560D;BnaC09g30160D;BnaC09g30440D;BnaC09g30450D;BnaC09g30520D;BnaC09g30540D;BnaC09g30560D;BnaC09g30590D;BnaC09g30650D;BnaC09g31060D;BnaC09g31260D;BnaC09g31450D;BnaC09g31460D;BnaC09g31530D;BnaC09g31840D;BnaC09g32880D;BnaC09g32890D;BnaC09g32920D;BnaC09g33200D;BnaC09g33250D;BnaC09g33290D;BnaC09g34460D;BnaC09g35250D;BnaC09g35680D;BnaC09g35760D;BnaC09g35800D;BnaC09g35880D;BnaC09g36370D;BnaC09g36890D;BnaC09g36920D;BnaC09g37740D;BnaC09g37760D;BnaC09g37770D;BnaC09g38810D;BnaC09g39160D;BnaC09g39390D;BnaC09g39400D;BnaC09g39860D;BnaC09g39920D;BnaC09g40620D;BnaC09g40730D;BnaC09g41020D;BnaC09g41840D;BnaC09g42180D;BnaC09g42190D;BnaC09g42360D;BnaC09g42420D;BnaC09g42520D;BnaC09g42740D;BnaC09g43090D;BnaC09g43250D;BnaC09g43370D;BnaC09g43380D;BnaC09g43670D;BnaC09g43800D;BnaC09g43980D;BnaC09g44740D;BnaC09g45250D;BnaC09g45590D;BnaC09g46070D;BnaC09g46570D;BnaC09g46980D;BnaC09g47030D;BnaC09g47360D;BnaC09g47410D;BnaC09g47610D;BnaC09g47630D;BnaC09g47980D;BnaC09g48370D;BnaC09g48610D;BnaC09g48850D;BnaC09g48860D;BnaC09g49330D;BnaC09g49360D;BnaC09g49370D;BnaC09g49610D;BnaC09g49620D;BnaC09g49740D;BnaC09g49790D;BnaC09g50000D;BnaC09g50060D;BnaC09g50350D;BnaC09g50410D;BnaC09g50630D;BnaC09g50930D;BnaC09g50980D;BnaC09g51030D;BnaC09g51050D;BnaC09g51100D;BnaC09g51230D;BnaC09g51280D;BnaC09g51630D;BnaC09g51700D;BnaC09g51980D;BnaC09g52280D;BnaC09g52550D;BnaC09g52570D;BnaC09g53330D;BnaC09g53690D;BnaC09g53740D;BnaC09g53750D;BnaC09g53760D;BnaC09g53770D;BnaC09g53950D;BnaC09g53990D;BnaC09g54000D;BnaC09g54080D;BnaC09g54280D;BnaC09g54390D;BnaC09g54550D;BnaCnng00020D;BnaCnng00430D;BnaCnng00590D;BnaCnng00600D;BnaCnng01230D;BnaCnng01290D;BnaCnng02560D;BnaCnng02680D;BnaCnng02920D;BnaCnng03960D;BnaCnng04570D;BnaCnng04680D;BnaCnng04780D;BnaCnng04830D;BnaCnng05120D;BnaCnng05130D;BnaCnng05240D;BnaCnng05710D;BnaCnng05930D;BnaCnng06030D;BnaCnng06830D;BnaCnng06840D;BnaCnng06870D;BnaCnng06880D;BnaCnng07050D;BnaCnng07060D;BnaCnng07140D;BnaCnng07280D;BnaCnng07580D;BnaCnng08010D;BnaCnng08180D;BnaCnng08240D;BnaCnng08300D;BnaCnng08770D;BnaCnng09190D;BnaCnng09200D;BnaCnng09340D;BnaCnng09550D;BnaCnng09750D;BnaCnng09820D;BnaCnng09830D;BnaCnng10350D;BnaCnng10420D;BnaCnng10660D;BnaCnng10690D;BnaCnng11080D;BnaCnng11100D;BnaCnng11850D;BnaCnng11860D;BnaCnng12150D;BnaCnng13190D;BnaCnng13200D;BnaCnng13210D;BnaCnng13230D;BnaCnng13330D;BnaCnng13340D;BnaCnng13360D;BnaCnng13770D;BnaCnng14000D;BnaCnng14450D;BnaCnng14630D;BnaCnng14770D;BnaCnng14900D;BnaCnng15040D;BnaCnng15110D;BnaCnng15160D;BnaCnng15170D;BnaCnng15210D;BnaCnng15800D;BnaCnng15820D;BnaCnng16210D;BnaCnng16580D;BnaCnng16700D;BnaCnng17010D;BnaCnng17080D;BnaCnng17620D;BnaCnng18030D;BnaCnng18080D;BnaCnng18570D;BnaA03g15880D;BnaA03g15920D;BnaA03g16100D;BnaA03g16270D;BnaA03g16590D;BnaA03g16750D;BnaA03g16860D;BnaA03g17000D;BnaA03g17110D;BnaA03g17360D;BnaA03g17370D;BnaA03g17570D;BnaA03g17800D;BnaA03g18020D;BnaA03g18320D;BnaA03g18750D;BnaA03g18760D;BnaA03g19240D;BnaA03g19280D;BnaA03g19490D;BnaA03g19520D;BnaA03g19750D;BnaA03g19840D;BnaA03g20030D;BnaCnng19300D;BnaCnng19750D;BnaCnng20460D;BnaCnng20530D;BnaCnng20550D;BnaCnng20770D;BnaCnng21070D;BnaCnng21150D;BnaCnng21160D;BnaCnng21170D;BnaCnng21190D;BnaCnng21660D;BnaCnng22770D;BnaCnng23220D;BnaCnng23390D;BnaCnng23600D;BnaCnng23810D;BnaCnng23860D;BnaCnng23890D;BnaCnng24310D;BnaCnng24390D;BnaCnng24750D;BnaCnng25040D;BnaCnng25440D;BnaCnng25480D;BnaCnng25720D;BnaCnng26670D;BnaCnng27100D;BnaCnng27320D;BnaCnng27870D;BnaCnng27880D;BnaCnng28160D;BnaCnng28170D;BnaCnng28360D;BnaCnng28440D;BnaCnng28880D;BnaCnng28920D;BnaCnng29150D;BnaCnng29160D;BnaCnng29190D;BnaCnng29310D;BnaCnng29330D;BnaCnng29710D;BnaCnng30290D;BnaCnng30570D;BnaCnng31120D;BnaCnng31250D;BnaCnng31510D;BnaCnng31560D;BnaCnng32060D;BnaCnng32080D;BnaCnng32090D;BnaCnng32620D;BnaCnng32860D;BnaCnng32880D;BnaCnng33000D;BnaCnng33520D;BnaCnng33820D;BnaCnng34250D;BnaCnng34620D;BnaCnng35000D;BnaCnng35700D;BnaCnng35770D;BnaCnng35860D;BnaCnng36970D;BnaCnng37100D;BnaCnng38420D;BnaCnng38460D;BnaCnng38510D;BnaCnng38620D;BnaCnng38630D;BnaCnng38640D;BnaCnng38820D;BnaCnng39140D;BnaCnng39330D;BnaCnng39870D;BnaCnng40150D;BnaCnng40160D;BnaCnng40560D;BnaCnng41000D;BnaCnng41010D;BnaCnng41340D;BnaCnng41640D;BnaCnng41710D;BnaCnng41850D;BnaCnng42420D;BnaCnng43090D;BnaCnng43160D;BnaCnng43240D;BnaCnng43470D;BnaCnng43840D;BnaCnng43920D;BnaCnng44390D;BnaCnng44490D;BnaCnng44680D;BnaCnng44820D;BnaCnng44830D;BnaCnng45000D;BnaCnng45520D;BnaCnng45600D;BnaCnng45660D;BnaCnng45700D;BnaCnng46090D;BnaCnng46690D;BnaCnng46860D;BnaCnng46900D;BnaCnng47030D;BnaCnng47410D;BnaCnng47470D;BnaCnng48090D;BnaCnng48180D;BnaCnng48230D;BnaCnng48730D;BnaCnng48890D;BnaCnng48990D;BnaCnng49000D;BnaCnng49180D;BnaCnng49400D;BnaCnng49760D;BnaCnng49890D;BnaCnng49900D;BnaCnng50140D;BnaCnng50150D;BnaCnng50210D;BnaCnng50220D;BnaCnng50600D;BnaCnng50900D;BnaCnng50940D;BnaCnng51060D;BnaCnng51620D;BnaCnng52220D;BnaCnng52250D;BnaCnng52860D;BnaCnng52900D;BnaCnng52980D;BnaCnng53570D;BnaCnng53590D;BnaCnng53790D;BnaCnng54490D;BnaCnng54530D;BnaCnng55040D;BnaCnng55530D;BnaCnng56440D;BnaCnng56890D;BnaCnng57390D;BnaCnng57400D;BnaCnng57700D;BnaCnng58130D;BnaCnng58160D;BnaCnng58300D;BnaCnng58900D;BnaCnng59540D;BnaCnng59890D;BnaCnng59960D;BnaCnng60040D;BnaCnng60240D;BnaCnng60300D;BnaCnng60440D;BnaCnng61390D;BnaCnng62430D;BnaCnng62500D;BnaCnng62620D;BnaCnng63510D;BnaCnng63760D;BnaCnng63840D;BnaCnng63850D;BnaCnng63960D;BnaCnng64270D;BnaCnng64850D;BnaCnng66570D;BnaCnng66630D;BnaCnng66820D;BnaCnng67050D;BnaCnng67080D;BnaCnng67170D;BnaCnng67200D;BnaCnng67400D;BnaCnng67790D;BnaCnng67880D;BnaCnng68040D;BnaCnng68190D;BnaA01g05120D;BnaA01g05210D;BnaA01g05350D;BnaA01g05540D;BnaA01g05670D;BnaA01g06700D;BnaA01g06830D;BnaA01g07140D;BnaA01g07610D;BnaA01g07910D;BnaA01g08240D;BnaA01g08470D;BnaA01g08600D;BnaA01g08700D;BnaA01g09090D;BnaA01g09100D;BnaA01g09220D;BnaA01g09270D;BnaA01g09810D;BnaA01g09900D;BnaA03g20560D;BnaA03g20590D;BnaA03g20600D;BnaA03g20770D;BnaA03g21160D;BnaA03g21850D;BnaA03g21950D;BnaA03g21990D;BnaA03g22000D;BnaA03g22580D;BnaA03g22790D;BnaA03g22980D;BnaA03g23470D;BnaA03g23480D;BnaA03g23530D;BnaA03g23540D;BnaA03g23600D;BnaA03g23800D;BnaA03g23880D;BnaA03g24500D;BnaA03g24510D;BnaA03g24650D;BnaA03g24870D;BnaA03g24880D;BnaCnng68740D;BnaCnng69010D;BnaCnng69960D;BnaCnng70030D;BnaCnng70040D;BnaCnng70470D;BnaCnng70590D;BnaCnng70650D;BnaCnng71090D;BnaCnng71530D;BnaCnng71810D;BnaCnng72260D;BnaCnng72350D;BnaCnng72700D;BnaCnng72730D;BnaCnng73560D;BnaCnng73880D;BnaCnng73920D;BnaCnng74570D;BnaCnng74890D;BnaCnng74930D;BnaCnng75040D;BnaCnng75200D;BnaCnng75250D;BnaCnng75790D;BnaCnng75820D;BnaCnng75920D;BnaCnng76090D;BnaCnng76370D;BnaCnng76470D;BnaCnng76580D;BnaCnng76690D;BnaCnng77870D;BnaCnng78230D;BnaCnng78280D;BnaCnng78630D;BnaCnng78750D;BnaUnng00380D;BnaUnng01000D;BnaUnng01290D;BnaUnng02570D;BnaUnng02770D;BnaUnng02930D;BnaUnng03050D;BnaUnng03130D;BnaUnng03800D;BnaUnng04240D;BnaA03g26050D;BnaA03g26530D;BnaA03g27090D;BnaA03g27160D;BnaA03g27260D;BnaA03g27550D;BnaA03g27620D;BnaA03g27930D;BnaA03g28010D;BnaA03g28020D;BnaA03g28030D;BnaA03g28110D;BnaA03g28170D;BnaA03g28340D;BnaA03g28350D;BnaA03g28400D;BnaA03g28460D;BnaA03g28480D;BnaA03g28870D;BnaA03g29410D;BnaA03g29700D;BnaA03g29710D;BnaA03g30110D;BnaA03g30400D;BnaA03g30810D;BnaA03g30860D;BnaA03g31030D;BnaA03g32440D;BnaA03g32510D;BnaA03g32900D;BnaA03g33170D;BnaA03g33220D;BnaA03g33370D;BnaA03g33380D;BnaA03g33390D;BnaA03g33400D;BnaA03g33450D;BnaA03g34340D;BnaA03g34510D;BnaA03g35130D;BnaA03g35400D;BnaA03g35610D;BnaA03g36030D;BnaA03g36130D;BnaA03g36140D;BnaA03g36160D;BnaA03g36320D;BnaA03g36420D;BnaA03g36540D;BnaA03g36910D;BnaA03g37650D;BnaA03g38100D;BnaA03g38150D;BnaA03g38210D;BnaA03g38340D;BnaA03g38440D;BnaA03g38450D;BnaA03g38470D;BnaA03g38830D;BnaA03g39010D;BnaA03g39510D;BnaA03g39700D;BnaA03g39710D;BnaA03g39720D;BnaA03g40170D;BnaA03g40360D;BnaA03g40560D;BnaA03g40830D;BnaA03g40860D;BnaA03g41660D;BnaA03g41900D;BnaA03g41980D;BnaA03g42400D;BnaA03g43000D;BnaA03g43240D;BnaA03g43390D;BnaA03g44660D;BnaA03g44890D;BnaA03g44900D;BnaA03g44910D;BnaA03g45610D;BnaA03g46060D;BnaA03g46070D;BnaA03g46090D;BnaA03g46150D;BnaA03g46160D;BnaA03g46210D;BnaA03g46830D;BnaA03g46970D;BnaA03g47110D;BnaA03g47400D;BnaA03g47590D;BnaA03g47720D;BnaA03g47730D;BnaA03g48310D;BnaA03g48400D;BnaA03g48610D;BnaA03g48770D;BnaA03g49040D;BnaA03g49250D;BnaA03g50270D;BnaA03g50310D;BnaA03g50320D;BnaA03g50600D;BnaA03g50720D;BnaA03g50730D;BnaA03g51010D;BnaA03g51030D;BnaA03g51170D;BnaA03g51660D;BnaA03g51850D;BnaA03g52200D;BnaA03g52340D;BnaA03g52370D;BnaA03g52380D;BnaA03g52510D;BnaA03g52690D;BnaA03g52820D;BnaA03g52950D;BnaA03g52960D;BnaA03g53030D;BnaA03g53180D;BnaA03g53700D;BnaA03g53710D;BnaA03g54060D;BnaA03g54190D;BnaA03g54330D;BnaA03g54560D;BnaA03g54610D;BnaA03g54620D;BnaA03g55140D;BnaA03g55260D;BnaA03g55500D;BnaA03g56420D;BnaA03g56490D;BnaA03g57310D;BnaA03g57920D;BnaA03g58230D;BnaA03g58240D;BnaA03g58310D;BnaA03g58320D;BnaA03g59170D;BnaA03g59250D;BnaA03g59330D;BnaA03g59340D;BnaA03g59500D;BnaA03g59510D;BnaA03g59660D;BnaA03g60430D;BnaA03g60440D;BnaA03g60670D;BnaA04g00130D;BnaA04g00400D;BnaA04g00410D;BnaA04g00700D;BnaA04g00820D;BnaA04g01030D;BnaA04g01120D;BnaA04g01360D;BnaA04g01370D;BnaA04g01390D;BnaA04g01540D;BnaA04g01830D;BnaA04g01840D;BnaA04g01910D;BnaA04g02290D;BnaA04g02330D;BnaA04g02830D;BnaA04g03010D;BnaA04g03460D;BnaA04g03580D;BnaA04g03590D;BnaA04g04210D;BnaA04g04230D;BnaA04g04350D;BnaA04g04830D;BnaA04g05070D;BnaA04g05090D;BnaA04g05110D;BnaA04g05120D;BnaA04g05600D;BnaA04g05610D;BnaA04g05620D;BnaA04g05950D;BnaA04g06060D;BnaA04g06150D;BnaA04g06410D;BnaA04g06460D;BnaA04g06630D;BnaA04g06890D;BnaA04g06960D;BnaA04g06990D;BnaA04g07760D;BnaA04g07780D;BnaA04g08220D;BnaA04g08650D;BnaA04g08710D;BnaA04g09240D;BnaA01g10560D;BnaA01g11120D;BnaA01g11320D;BnaA01g11590D;BnaA01g11800D;BnaA01g11910D;BnaA01g12150D;BnaA01g12440D;BnaA01g12450D;BnaA01g12530D;BnaA01g12640D;BnaA01g13270D;BnaA01g13280D;BnaA01g13340D;BnaA01g13390D;BnaA01g13520D;BnaA01g13990D;BnaA01g14190D;BnaA01g14420D;BnaA01g14940D;BnaA04g09860D;BnaA04g09990D;BnaA04g10460D;BnaA04g10490D;BnaA04g11280D;BnaA04g11490D;BnaA04g11700D;BnaA04g11940D;BnaA04g12000D;BnaA04g12130D;BnaA04g12270D;BnaA04g12320D;BnaA04g12330D;BnaA04g12570D;BnaA04g12790D;BnaA04g12860D;BnaA04g13230D;BnaA04g13290D;BnaA04g13300D;BnaA04g13310D;BnaA04g13320D;BnaA04g13720D;BnaA04g13730D;BnaA04g13740D;BnaA04g13750D;BnaA04g13760D;BnaA04g13770D;BnaA04g13790D;BnaA04g13910D;BnaA04g15380D;BnaA04g15510D;BnaA04g15590D;BnaA04g15640D;BnaA04g16010D;BnaA04g16070D;BnaA04g16560D;BnaA04g17030D;BnaA04g17040D;BnaA04g17060D;BnaA04g17070D;BnaA04g17080D;BnaA04g17090D;BnaA04g17100D;BnaA04g17120D;BnaA04g17560D;BnaA04g17570D;BnaA04g17950D;BnaA04g18470D;BnaA04g18850D;BnaA04g19070D;BnaA04g19180D;BnaA04g20200D;BnaA04g20210D;BnaA04g20250D;BnaA04g20480D;BnaA04g20510D;BnaA04g21230D;BnaA04g21240D;BnaA04g21280D;BnaA04g21470D;BnaA04g21780D;BnaA04g21890D;BnaA04g21990D;BnaA04g22000D;BnaA04g22010D;BnaA04g22270D;BnaA04g22810D;BnaA04g22820D;BnaA04g23300D;BnaA04g23450D;BnaA04g23600D;BnaA04g23960D;BnaA04g24160D;BnaA04g24530D;BnaA04g25090D;BnaA04g25390D;BnaA04g25510D;BnaA04g25520D;BnaA04g25660D;BnaA04g25720D;BnaA04g25730D;BnaA04g25740D;BnaA04g25750D;BnaA04g25760D;BnaA04g25770D;BnaA04g26000D;BnaA04g26090D;BnaA04g26190D;BnaA04g26430D;BnaA04g27030D;BnaA04g27040D;BnaA04g27530D;BnaA04g27890D;BnaA04g28650D;BnaA04g28660D;BnaA04g28670D;BnaA04g29080D;BnaA04g29090D;BnaA04g29130D;BnaA04g29140D;BnaA04g29150D;BnaA04g29190D;BnaA04g29220D;BnaA04g29560D;BnaA05g00440D;BnaA05g00770D;BnaA05g01150D;BnaA05g01720D;BnaA05g01890D;BnaA05g01910D;BnaA05g02270D;BnaA05g03040D;BnaA05g03050D;BnaA05g03070D;BnaA05g03080D;BnaA05g03520D;BnaA05g03980D;BnaA05g03990D;BnaA05g04000D;BnaA05g04020D;BnaA05g04030D;BnaA05g04040D;BnaA05g04050D;BnaA05g04060D;BnaA05g04080D;BnaA05g04340D;BnaA05g04720D;BnaA05g04750D;BnaA05g04860D;BnaA05g05120D;BnaA05g05660D;BnaA05g05760D;BnaA05g05780D;BnaA05g06070D;BnaA05g06460D;BnaA05g06580D;BnaA05g06620D;BnaA05g06830D;BnaA05g06840D;BnaA05g07020D;BnaA05g07080D;BnaA05g07370D;BnaA05g07530D;BnaA05g07770D;BnaA05g07860D;BnaA05g08060D;BnaA05g08630D;BnaA05g08820D;BnaA05g08860D;BnaA05g09170D;BnaA05g09290D;BnaA05g09340D;BnaA05g09700D;BnaA05g10480D;BnaA05g10520D;BnaA05g10890D;BnaA05g11160D;BnaA05g11620D;BnaA05g11710D;BnaA05g11950D;BnaA05g12130D;BnaA05g12140D;BnaA05g12480D;BnaA05g12600D;BnaA05g12630D;BnaA05g12660D;BnaA05g12670D;BnaA05g12680D;BnaA05g12690D;BnaA05g12790D;BnaA05g12920D;BnaA05g13500D;BnaA05g14430D;BnaA05g14590D;BnaA05g14890D;BnaA05g15310D;BnaA05g15450D;BnaA05g15510D;BnaA05g15840D;BnaA05g15860D;BnaA05g15970D;BnaA05g16960D;BnaA05g17180D;BnaA05g17600D;BnaA05g17940D;BnaA05g18150D;BnaA05g18630D;BnaA05g18910D;BnaA05g18970D;BnaA05g19110D;BnaA05g19350D;BnaA05g19460D;BnaA05g19530D;BnaA05g19760D;BnaA05g19770D;BnaA05g19780D;BnaA05g20600D;BnaA05g21250D;BnaA05g22280D;BnaA05g22490D;BnaA05g22660D;BnaA05g22860D;BnaA05g22930D;BnaA05g23110D;BnaA05g23740D;BnaA05g24980D;BnaA05g25030D;BnaA05g25050D;BnaA05g25060D;BnaA05g25330D;BnaA05g25500D;BnaA05g25680D;BnaA05g25780D;BnaA05g26090D;BnaA05g26300D;BnaA05g27110D;BnaA05g27120D;BnaA05g27640D;BnaA05g28450D;BnaA05g28470D;BnaA05g28540D;BnaA05g28730D;BnaA05g28740D;BnaA05g28920D;BnaA05g29140D;BnaA05g29150D;BnaA05g29200D;BnaA05g29590D;BnaA05g29640D;BnaA01g15080D;BnaA01g15090D;BnaA01g15140D;BnaA01g15150D;BnaA01g15230D;BnaA01g15380D;BnaA01g15400D;BnaA01g15410D;BnaA01g15420D;BnaA01g15640D;BnaA01g15800D;BnaA01g15890D;BnaA01g15950D;BnaA01g16000D;BnaA01g16010D;BnaA01g16120D;BnaA01g16440D;BnaA01g17520D;BnaA01g17630D;BnaA01g17800D;BnaA01g18160D;BnaA01g18180D;BnaA01g18840D;BnaA01g18880D;BnaA01g19280D;BnaA05g29950D;BnaA05g29990D;BnaA05g30610D;BnaA05g30630D;BnaA05g30990D;BnaA05g32880D;BnaA05g32920D;BnaA05g33200D;BnaA05g33260D;BnaA05g33360D;BnaA05g33470D;BnaA05g33480D;BnaA05g33580D;BnaA05g34020D;BnaA05g34030D;BnaA05g34080D;BnaA05g34310D;BnaA05g34340D;BnaA05g34440D;BnaA05g34460D;BnaA05g34490D;BnaA05g34950D;BnaA05g34960D;BnaA05g35060D;BnaA05g35070D;BnaA05g35090D;BnaA05g35220D;BnaA05g35650D;BnaA05g35700D;BnaA05g35800D;BnaA05g36120D;BnaA05g36290D;BnaA05g36390D;BnaA05g36600D;BnaA05g36800D;BnaA05g37390D;BnaA06g00050D;BnaA06g00070D;BnaA06g00120D;BnaA06g00490D;BnaA06g00560D;BnaA06g01050D;BnaA06g01320D;BnaA06g01460D;BnaA06g01500D;BnaA06g01540D;BnaA06g01590D;BnaA06g02800D;BnaA06g02910D;BnaA06g02920D;BnaA06g03380D;BnaA06g04070D;BnaA06g04090D;BnaA06g04280D;BnaA06g04910D;BnaA06g04940D;BnaA06g05000D;BnaA06g05690D;BnaA06g05760D;BnaA06g06030D;BnaA06g06590D;BnaA06g06650D;BnaA06g07200D;BnaA06g07210D;BnaA06g07270D;BnaA06g07340D;BnaA06g07360D;BnaA06g07900D;BnaA06g07910D;BnaA06g07920D;BnaA06g07970D;BnaA06g08020D;BnaA06g08050D;BnaA06g08060D;BnaA06g08320D;BnaA06g08370D;BnaA06g08510D;BnaA06g08550D;BnaA06g08600D;BnaA06g08730D;BnaA06g09610D;BnaA06g09700D;BnaA06g10250D;BnaA06g10620D;BnaA06g10900D;BnaA06g10940D;BnaA06g11000D;BnaA06g12630D;BnaA06g13060D;BnaA06g13570D;BnaA06g13600D;BnaA06g13650D;BnaA06g13800D;BnaA06g13830D;BnaA06g14200D;BnaA06g14430D;BnaA06g14510D;BnaA06g14520D;BnaA06g14950D;BnaA06g15140D;BnaA06g15630D;BnaA06g15650D;BnaA06g16150D;BnaA06g16160D;BnaA06g16410D;BnaA06g16790D;BnaA06g16880D;BnaA06g16950D;BnaA06g17010D;BnaA06g17140D;BnaA06g17380D;BnaA06g17420D;BnaA06g17470D;BnaA06g17510D;BnaA06g17620D;BnaA06g17630D;BnaA06g17690D;BnaA06g17710D;BnaA06g18980D;BnaA06g19240D;BnaA06g19250D;BnaA06g19810D;BnaA06g20540D;BnaA06g20580D;BnaA06g20750D;BnaA06g21640D;BnaA06g22280D;BnaA06g22660D;BnaA06g22680D;BnaA06g22720D;BnaA06g22730D;BnaA06g22740D;BnaA06g22750D;BnaA06g22820D;BnaA06g22880D;BnaA06g23030D;BnaA06g23200D;BnaA06g23250D;BnaA06g23260D;BnaA06g23270D;BnaA06g23420D;BnaA06g23950D;BnaA06g24040D;BnaA06g24600D;BnaA06g24610D;BnaA06g24700D;BnaA06g24740D;BnaA06g25230D;BnaA06g25380D;BnaA06g25640D;BnaA06g25690D;BnaA06g25770D;BnaA06g25900D;BnaA06g26510D;BnaA06g26600D;BnaA06g26710D;BnaA06g26720D;BnaA06g26820D;BnaA06g26920D;BnaA06g26940D;BnaA06g27470D;BnaA06g27660D;BnaA06g27960D;BnaA06g29040D;BnaA06g29280D;BnaA06g29910D;BnaA06g30310D;BnaA06g30370D;BnaA06g30380D;BnaA06g30580D;BnaA06g30720D;BnaA06g30890D;BnaA06g30990D;BnaA06g32140D;BnaA06g32220D;BnaA06g33000D;BnaA06g33260D;BnaA06g33300D;BnaA06g33340D;BnaA06g33350D;BnaA06g33360D;BnaA06g33400D;BnaA06g33410D;BnaA06g33540D;BnaA06g35020D;BnaA06g35220D;BnaA06g35250D;BnaA06g35670D;BnaA06g36140D;BnaA06g36260D;BnaA06g36450D;BnaA06g36580D;BnaA06g37030D;BnaA06g37190D;BnaA06g37230D;BnaA06g37960D;BnaA06g37970D;BnaA06g38300D;BnaA06g38560D;BnaA06g38600D;BnaA06g39290D;BnaA06g39300D;BnaA06g39320D;BnaA06g39480D;BnaA06g39660D;BnaA06g40660D;BnaA06g40730D;BnaA06g40880D;BnaA07g00220D;BnaA07g00240D;BnaA07g00290D;BnaA07g00390D;BnaA07g00510D;BnaA07g00820D;BnaA07g00920D;BnaA07g01280D;BnaA01g20110D;BnaA01g20360D;BnaA01g20380D;BnaA01g20420D;BnaA01g20660D;BnaA01g20680D;BnaA01g20810D;BnaA01g20890D;BnaA01g21160D;BnaA01g21340D;BnaA01g21560D;BnaA01g22040D;BnaA01g22440D;BnaA01g22890D;BnaA01g23200D;BnaA01g23650D;BnaA01g24200D;BnaA01g24280D;BnaA01g24700D;BnaA07g01550D;BnaA07g01750D;BnaA07g01820D;BnaA07g01880D;BnaA07g02540D;BnaA07g03150D;BnaA07g03590D;BnaA07g03650D;BnaA07g03700D;BnaA07g03710D;BnaA07g04740D;BnaA07g05100D;BnaA07g05110D;BnaA07g05140D;BnaA07g05750D;BnaA07g05810D;BnaA07g05850D;BnaA07g06050D;BnaA07g06300D;BnaA07g06500D;BnaA07g07020D;BnaA07g07480D;BnaA07g08220D;BnaA07g08260D;BnaA07g08280D;BnaA07g08290D;BnaA07g08740D;BnaA07g08970D;BnaA07g09080D;BnaA07g10010D;BnaA07g10020D;BnaA07g10480D;BnaA07g11060D;BnaA07g11070D;BnaA07g11080D;BnaA07g11360D;BnaA07g11370D;BnaA07g11420D;BnaA07g11430D;BnaA07g11700D;BnaA07g12170D;BnaA07g12540D;BnaA07g12740D;BnaA07g12810D;BnaA07g12950D;BnaA07g14020D;BnaA07g14490D;BnaA07g15060D;BnaA07g15090D;BnaA07g15100D;BnaA07g15160D;BnaA07g15420D;BnaA07g15900D;BnaA07g15910D;BnaA07g15920D;BnaA07g15940D;BnaA07g15980D;BnaA07g16060D;BnaA07g16600D;BnaA07g16630D;BnaA07g17040D;BnaA07g17150D;BnaA07g17190D;BnaA07g17400D;BnaA07g17450D;BnaA07g17800D;BnaA07g17940D;BnaA07g18040D;BnaA07g18800D;BnaA07g19420D;BnaA07g19490D;BnaA07g19580D;BnaA07g19600D;BnaA07g19650D;BnaA07g19710D;BnaA07g19850D;BnaA07g20090D;BnaA07g20290D;BnaA07g20300D;BnaA07g20940D;BnaA07g20950D;BnaA07g20960D;BnaA07g21020D;BnaA07g21050D;BnaA07g21250D;BnaA07g21750D;BnaA07g21920D;BnaA07g22000D;BnaA07g22090D;BnaA07g22320D;BnaA07g22440D;BnaA07g22920D;BnaA07g23450D;BnaA07g23560D;BnaA07g23630D;BnaA07g24300D;BnaA07g24420D;BnaA07g24600D;BnaA07g24640D;BnaA07g24840D;BnaA07g24860D;BnaA07g24870D;BnaA07g24880D;BnaA07g24960D;BnaA07g25210D;BnaA07g25510D;BnaA07g25530D;BnaA07g26670D;BnaA07g26750D;BnaA07g26770D;BnaA07g27500D;BnaA07g27910D;BnaA07g28250D;BnaA07g28560D;BnaA07g29260D;BnaA07g29460D;BnaA07g29530D;BnaA07g29720D;BnaA07g30470D;BnaA07g30570D;BnaA07g31170D;BnaA07g31180D;BnaA07g31190D;BnaA07g31260D;BnaA07g31390D;BnaA07g31590D;BnaA07g31840D;BnaA07g32310D;BnaA07g32810D;BnaA07g32860D;BnaA07g33060D;BnaA07g33290D;BnaA07g33310D;BnaA07g33490D;BnaA07g33600D;BnaA07g33900D;BnaA07g34140D;BnaA07g34540D;BnaA07g34940D;BnaA07g34950D;BnaA07g34980D;BnaA07g35240D;BnaA07g35280D;BnaA07g35480D;BnaA07g35490D;BnaA07g35610D;BnaA07g35670D;BnaA07g35700D;BnaA07g35710D;BnaA07g35930D;BnaA07g36280D;BnaA07g36510D;BnaA07g36830D;BnaA07g37420D;BnaA07g37630D;BnaA07g37840D;BnaA07g37870D;BnaA07g37880D;BnaA07g37900D;BnaA07g38160D;BnaA07g38230D;BnaA07g38540D;BnaA07g38550D;BnaA07g39140D;BnaA07g39200D;BnaA07g39210D;BnaA07g39250D;BnaA07g39260D;BnaA08g00140D;BnaA08g00390D;BnaA08g00430D;BnaA08g00900D;BnaA08g01250D;BnaA08g01500D;BnaA08g02130D;BnaA08g02140D;BnaA08g02280D;BnaA08g02290D;BnaA08g02580D;BnaA08g02750D;BnaA08g02980D;BnaA08g03520D;BnaA08g03680D;BnaA08g04430D;BnaA08g04520D;BnaA08g04540D;BnaA08g04700D;BnaA08g05070D;BnaA08g05520D;BnaA08g06130D;BnaA08g06180D;BnaA08g06720D;BnaA08g06920D;BnaA08g07030D;BnaA08g07200D;BnaA08g07690D;BnaA08g07730D;BnaA08g07740D;BnaA08g07750D;BnaA08g07760D;BnaA08g07770D;BnaA08g08790D;BnaA08g09110D;BnaA08g09590D;BnaA08g09770D;BnaA08g09970D;BnaA08g10130D;BnaA08g10670D;BnaA08g10680D;BnaA08g10700D;BnaA08g10870D;BnaA08g11060D;BnaA08g11130D;BnaA08g11140D;BnaA08g11250D;BnaA08g11470D;BnaA08g11480D;BnaA08g11640D;BnaA08g11780D;BnaA08g12180D;BnaA01g25170D;BnaA01g25350D;BnaA01g25880D;BnaA01g26060D;BnaA01g26240D;BnaA01g27000D;BnaA01g27010D;BnaA01g27130D;BnaA01g27390D;BnaA01g27830D;BnaA01g28530D;BnaA01g28540D;BnaA01g29350D;BnaA01g29390D;BnaA01g29410D;BnaA01g29420D;BnaA01g29560D;BnaA01g29580D;BnaA08g12410D;BnaA08g13300D;BnaA08g13870D;BnaA08g14220D;BnaA08g14270D;BnaA08g14870D;BnaA08g14920D;BnaA08g15050D;BnaA08g15200D;BnaA08g15440D;BnaA08g15820D;BnaA08g15890D;BnaA08g15920D;BnaA08g15930D;BnaA08g16020D;BnaA08g16370D;BnaA08g16710D;BnaA08g16820D;BnaA08g17160D;BnaA08g17170D;BnaA08g17560D;BnaA08g17570D;BnaA08g17610D;BnaA08g18210D;BnaA08g18220D;BnaA08g19210D;BnaA08g19240D;BnaA08g19770D;BnaA08g20300D;BnaA08g20540D;BnaA08g20600D;BnaA08g20830D;BnaA08g20870D;BnaA08g21010D;BnaA08g21360D;BnaA08g21450D;BnaA08g21470D;BnaA08g21540D;BnaA08g21730D;BnaA08g21760D;BnaA08g21780D;BnaA08g21790D;BnaA08g21800D;BnaA08g21810D;BnaA08g21970D;BnaA08g22340D;BnaA08g23120D;BnaA08g24270D;BnaA08g24350D;BnaA08g25000D;BnaA08g25090D;BnaA08g25100D;BnaA08g25130D;BnaA08g25150D;BnaA08g25210D;BnaA08g25220D;BnaA08g25600D;BnaA08g26000D;BnaA08g26010D;BnaA08g26110D;BnaA08g26140D;BnaA08g26390D;BnaA08g26420D;BnaA08g26430D;BnaA08g26450D;BnaA08g26840D;BnaA08g27130D;BnaA08g27410D;BnaA08g27420D;BnaA08g27540D;BnaA08g27750D;BnaA08g27880D;BnaA08g28040D;BnaA08g28210D;BnaA08g28220D;BnaA08g29160D;BnaA08g29540D;BnaA08g29810D;BnaA08g29990D;BnaA08g30000D;BnaA08g30360D;BnaA08g30500D;BnaA08g30520D;BnaA08g30580D;BnaA08g30740D;BnaA08g31100D;BnaA08g31400D;BnaA08g31650D;BnaA09g00390D;BnaA09g00450D;BnaA09g00610D;BnaA09g00950D;BnaA09g01090D;BnaA09g01980D;BnaA09g02000D;BnaA09g02010D;BnaA09g02240D;BnaA09g02570D;BnaA09g02720D;BnaA09g02760D;BnaA09g02790D;BnaA09g02880D;BnaA09g03340D;BnaA09g03550D;BnaA09g03560D;BnaA09g03730D;BnaA09g04160D;BnaA09g04900D;BnaA09g04980D;BnaA09g05060D;BnaA09g05340D;BnaA09g06230D;BnaA09g06550D;BnaA09g06670D;BnaA09g06790D;BnaA09g07040D;BnaA09g07080D;BnaA09g07380D;BnaA09g07610D;BnaA09g08060D;BnaA09g08290D;BnaA09g08390D;BnaA09g08660D;BnaA09g08670D;BnaA09g08890D;BnaA09g09000D;BnaA09g09010D;BnaA09g09020D;BnaA09g09540D;BnaA09g09550D;BnaA09g09590D;BnaA09g09630D;BnaA09g09680D;BnaA09g09730D;BnaA09g10030D;BnaA09g10080D;BnaA09g10340D;BnaA09g10660D;BnaA09g10680D;BnaA09g10900D;BnaA09g11210D;BnaA09g11320D;BnaA09g11470D;BnaA09g11480D;BnaA09g11790D;BnaA09g12570D;BnaA09g12650D;BnaA09g12700D;BnaA09g12940D;BnaA09g13270D;BnaA09g13300D;BnaA09g13640D;BnaA09g13650D;BnaA09g13940D;BnaA09g14100D;BnaA09g14650D;BnaA09g14750D;BnaA09g14790D;BnaA09g14820D;BnaA09g14830D;BnaA09g14970D;BnaA09g15080D;BnaA09g15090D;BnaA09g15100D;BnaA09g15450D;BnaA09g15660D;BnaA09g15710D;BnaA09g15750D;BnaA09g16190D;BnaA09g16400D;BnaA09g16640D;BnaA09g16810D;BnaA09g17360D;BnaA09g17390D;BnaA09g17400D;BnaA09g17430D;BnaA09g17880D;BnaA09g18440D;BnaA09g18460D;BnaA09g18480D;BnaA09g18890D;BnaA09g19550D;BnaA09g19570D;BnaA09g19620D;BnaA09g19890D;BnaA09g19900D;BnaA09g21250D;BnaA09g21320D;BnaA09g21330D;BnaA09g21600D;BnaA09g21720D;BnaA09g21850D;BnaA09g21860D;BnaA09g22160D;BnaA09g23040D;BnaA09g24180D;BnaA09g24310D;BnaA09g24370D;BnaA09g24480D;BnaA09g24740D;BnaA09g24770D;BnaA09g25320D;BnaA09g25330D;BnaA09g25570D;BnaA09g26010D;BnaA09g26420D;BnaA09g26450D;BnaA09g26500D;BnaA09g26740D;BnaA09g27040D;BnaA09g27150D;BnaA09g27810D;BnaA09g28160D;BnaA09g28350D;BnaA09g28510D;BnaA09g28990D;BnaA09g29420D;BnaA09g29700D;BnaA09g29780D;BnaA09g29790D;BnaA09g29890D;BnaA09g30060D;BnaA01g30230D;BnaA01g30320D;BnaA01g31820D;BnaA01g32000D;BnaA01g32210D;BnaA01g32550D;BnaA01g32560D;BnaA01g32590D;BnaA01g32810D;BnaA01g32870D;BnaA01g33010D;BnaA01g33300D;BnaA01g33310D;BnaA01g33410D;BnaA01g33660D;BnaA01g34030D;BnaA01g34050D;BnaA01g34060D;BnaA01g34070D;BnaA01g34350D;BnaA01g34610D;BnaA01g34720D;BnaA01g34990D;BnaA09g30650D;BnaA09g30660D;BnaA09g31220D;BnaA09g31290D;BnaA09g31650D;BnaA09g31780D;BnaA09g32200D;BnaA09g32370D;BnaA09g32380D;BnaA09g33090D;BnaA09g33290D;BnaA09g33310D;BnaA09g33340D;BnaA09g33560D;BnaA09g33840D;BnaA09g34180D;BnaA09g34470D;BnaA09g34840D;BnaA09g34850D;BnaA09g34930D;BnaA09g35020D;BnaA09g35230D;BnaA09g36270D;BnaA09g36390D;BnaA09g36870D;BnaA09g36950D;BnaA09g38110D;BnaA09g38720D;BnaA09g38910D;BnaA09g39000D;BnaA09g39180D;BnaA09g39260D;BnaA09g39330D;BnaA09g40110D;BnaA09g40120D;BnaA09g40430D;BnaA09g40440D;BnaA09g40630D;BnaA09g40640D;BnaA09g41120D;BnaA09g41170D;BnaA09g41210D;BnaA09g41820D;BnaA09g41920D;BnaA09g42360D;BnaA09g42580D;BnaA09g42620D;BnaA09g42650D;BnaA09g42660D;BnaA09g42930D;BnaA09g43000D;BnaA09g43380D;BnaA09g43530D;BnaA09g43670D;BnaA09g43800D;BnaA09g44060D;BnaA09g44160D;BnaA09g44550D;BnaA09g44740D;BnaA09g45010D;BnaA09g46140D;BnaA09g46150D;BnaA09g46210D;BnaA09g46260D;BnaA09g47050D;BnaA09g47060D;BnaA09g47070D;BnaA09g47510D;BnaA09g48250D;BnaA09g48800D;BnaA09g48960D;BnaA09g49430D;BnaA09g49450D;BnaA09g49460D;BnaA09g49740D;BnaA09g50440D;BnaA09g50920D;BnaA09g51010D;BnaA09g51390D;BnaA09g51510D;BnaA09g51530D;BnaA09g52300D;BnaA09g52310D;BnaA09g52390D;BnaA09g52600D;BnaA09g52950D;BnaA09g53260D;BnaA09g53760D;BnaA09g53800D;BnaA09g54380D;BnaA09g54810D;BnaA09g55140D;BnaA09g55150D;BnaA09g55280D;BnaA09g55290D;BnaA09g55310D;BnaA09g55490D;BnaA09g55500D;BnaA09g55510D;BnaA09g55640D;BnaA09g55670D;BnaA09g56070D;BnaA09g56490D;BnaA09g56680D;BnaA09g57020D;BnaA09g57140D;BnaA09g57180D;BnaA10g00160D;BnaA10g00200D;BnaA10g00290D;BnaA10g00370D;BnaA10g00470D;BnaA10g00550D;BnaA10g00700D;BnaA10g00730D;BnaA10g01010D;BnaA10g01080D;BnaA10g01090D;BnaA10g01100D;BnaA10g01430D;BnaA10g01440D;BnaA10g01800D;BnaA10g01960D;BnaA10g02050D;BnaA10g02480D;BnaA10g02560D;BnaA10g02720D;BnaA10g02760D;BnaA10g03180D;BnaA10g03270D;BnaA10g03280D;BnaA10g03290D;BnaA10g03820D;BnaA10g04260D;BnaA10g04680D;BnaA10g04830D;BnaA10g04850D;BnaA10g05030D;BnaA10g05930D;BnaA10g07250D;BnaA10g07270D;BnaA10g07300D;BnaA10g07730D;BnaA10g07740D;BnaA10g08330D;BnaA10g08370D;BnaA10g08590D;BnaA10g08760D;BnaA10g08780D;BnaA10g08800D;BnaA10g08810D;BnaA10g09090D;BnaA10g09270D;BnaA10g09340D;BnaA10g10200D;BnaA10g10220D;BnaA10g10230D;BnaA10g10590D;BnaA10g10800D;BnaA10g10850D;BnaA10g10890D;BnaA10g11050D;BnaA10g11230D;BnaA10g11360D;BnaA10g11380D;BnaA10g13190D;BnaA10g13280D;BnaA10g13290D;BnaA10g13400D;BnaA10g13450D;BnaA10g13820D;BnaA10g13960D;BnaA10g14580D;BnaA10g14610D;BnaA10g15310D;BnaA10g15320D;BnaA10g15590D;BnaA10g15850D;BnaA10g16020D;BnaA10g16310D;BnaA10g16850D;BnaA10g16880D;BnaA10g17430D;BnaA10g17650D;BnaA10g18310D;BnaA10g18680D;BnaA10g18790D;BnaA10g18930D;BnaA10g18960D;BnaA10g19050D;BnaA10g19320D;BnaA10g19460D;BnaA10g19500D;BnaA10g19670D;BnaA10g19920D;BnaA10g20010D;BnaA10g20180D;BnaA10g20730D;BnaA10g20750D;BnaA10g21120D;BnaA10g21480D;BnaA10g21780D;BnaA10g21960D;BnaA10g22420D;BnaA10g22460D;BnaA10g22800D;BnaA10g22870D;BnaA10g23060D;BnaA10g23080D;BnaA01g35230D;BnaA01g35430D;BnaA01g35460D;BnaA01g35470D;BnaA01g35580D;BnaA01g35850D;BnaA01g36150D;BnaA01g36200D;BnaA01g36270D;BnaA01g36520D;BnaA01g36920D;BnaA01g37200D;BnaA01g37310D;BnaA01g37380D;BnaA01g37400D;BnaA02g00100D;BnaA02g00750D;BnaA02g01170D;BnaA02g01200D;BnaA02g01540D;BnaA02g01610D;BnaA02g02010D;BnaA02g02020D;BnaA02g02150D;BnaA02g02520D;BnaA10g23330D;BnaA10g23640D;BnaA10g23990D;BnaA10g24230D;BnaA10g24240D;BnaA10g24500D;BnaA10g24670D;BnaA10g24820D;BnaA10g24860D;BnaA10g25070D;BnaA10g25130D;BnaA10g25350D;BnaA10g25380D;BnaA10g25660D;BnaA10g26070D;BnaA10g26130D;BnaA10g26450D;BnaA10g26650D;BnaA10g28060D;BnaA10g28070D;BnaA10g28090D;BnaA10g28130D;BnaA10g28250D;BnaA10g28340D;BnaA10g28380D;BnaA10g28860D;BnaA10g29560D;BnaA10g29570D;BnaA10g29690D;BnaA10g29720D;BnaA10g30430D;BnaAnng00830D;BnaAnng00900D;BnaAnng00920D;BnaAnng00970D;BnaAnng01260D;BnaAnng01270D;BnaAnng01300D;BnaAnng01410D;BnaAnng01430D;BnaAnng01440D;BnaAnng01570D;BnaAnng01590D;BnaAnng01990D;BnaAnng02240D;BnaAnng02760D;BnaAnng03180D;BnaAnng03490D;BnaAnng04000D;BnaAnng04180D;BnaAnng04260D;BnaAnng04280D;BnaAnng04660D;BnaAnng05000D;BnaAnng05140D;BnaAnng05540D;BnaAnng06200D;BnaAnng06210D;BnaAnng06320D;BnaAnng06470D;BnaAnng06510D;BnaAnng06570D;BnaAnng07160D;BnaAnng07310D;BnaAnng07370D;BnaAnng07910D;BnaAnng08060D;BnaAnng08210D;BnaAnng08250D;BnaAnng08610D;BnaAnng08760D;BnaAnng08840D;BnaAnng10100D;BnaAnng10300D;BnaAnng10640D;BnaAnng10690D;BnaAnng10750D;BnaAnng10890D;BnaAnng11270D;BnaAnng11280D;BnaAnng11450D;BnaAnng11640D;BnaAnng12450D;BnaAnng12610D;BnaAnng12700D;BnaAnng12720D;BnaAnng12740D;BnaAnng12900D;BnaAnng13240D;BnaAnng13400D;BnaAnng13430D;BnaAnng13440D;BnaAnng13600D;BnaAnng13760D;BnaAnng13920D;BnaAnng14270D;BnaAnng14300D;BnaAnng14360D;BnaAnng14460D;BnaAnng14580D;BnaAnng14740D;BnaAnng15110D;BnaAnng15280D;BnaAnng15510D;BnaAnng15520D;BnaAnng15720D;BnaAnng16070D;BnaAnng16310D;BnaAnng16320D;BnaAnng16500D;BnaAnng16560D;BnaAnng17190D;BnaAnng17200D;BnaAnng17700D;BnaAnng17940D;BnaAnng17980D;BnaAnng18230D;BnaAnng18270D;BnaAnng18330D;BnaAnng18390D;BnaAnng18990D;BnaAnng19090D;BnaAnng19210D;BnaAnng19220D;BnaAnng19650D;BnaAnng19660D;BnaAnng19730D;BnaAnng19770D;BnaAnng20570D;BnaAnng21090D;BnaAnng21140D;BnaAnng21290D;BnaAnng21300D;BnaAnng21310D;BnaAnng21530D;BnaAnng21950D;BnaAnng22050D;BnaAnng22230D;BnaAnng22270D;BnaAnng22360D;BnaAnng22560D;BnaAnng23090D;BnaAnng23770D;BnaAnng24000D;BnaAnng24370D;BnaAnng24600D;BnaAnng24610D;BnaAnng24620D;BnaAnng25090D;BnaAnng25740D;BnaAnng25750D;BnaAnng25840D;BnaAnng25850D;BnaAnng26060D;BnaAnng26080D;BnaAnng26460D;BnaAnng26680D;BnaAnng27160D;BnaAnng27200D;BnaAnng27260D;BnaAnng27440D;BnaAnng27540D;BnaAnng27690D;BnaAnng28310D;BnaAnng28340D;BnaAnng28500D;BnaAnng28520D;BnaAnng29210D;BnaAnng29280D;BnaAnng29930D;BnaAnng30290D;BnaAnng30530D;BnaAnng30970D;BnaAnng31310D;BnaAnng31450D;BnaAnng31970D;BnaAnng32070D;BnaAnng32170D;BnaAnng32280D;BnaAnng32580D;BnaAnng32690D;BnaAnng32880D;BnaAnng32890D;BnaAnng32900D;BnaAnng33870D;BnaAnng33880D;BnaAnng33900D;BnaAnng33930D;BnaAnng34070D;BnaAnng34320D;BnaAnng34490D;BnaAnng34520D;BnaAnng34770D;BnaAnng34820D;BnaAnng35150D;BnaAnng35910D;BnaAnng35920D;BnaAnng36120D;BnaAnng36480D;BnaAnng36520D;BnaAnng36530D;BnaAnng36660D;BnaAnng36960D;BnaAnng37030D;BnaAnng37050D;BnaAnng37200D;BnaAnng37370D;BnaAnng37410D;BnaAnng37640D;BnaAnng37880D;BnaAnng37920D;BnaAnng38160D;BnaAnng38360D;BnaAnng38540D;BnaAnng38880D;BnaAnng38950D;BnaAnng38990D;BnaAnng39060D;BnaAnng39810D;BnaAnng39840D;BnaAnng40060D;BnaAnng40200D;BnaAnng40390D;BnaAnng40850D;BnaAnng41100D;BnaAnng41330D;BnaAnng41480D;BnaAnng41580D;BnaAnng41760D;BnaAnng41980D;BnaAnng42020D;BnaC01g00030D;BnaC01g00070D;BnaC01g00210D;BnaC01g00420D;BnaA02g03040D;BnaA02g03370D;BnaA02g03450D;BnaA02g03530D;BnaA02g03720D;BnaA02g03770D;BnaA02g03850D;BnaA02g04100D;BnaA02g04300D;BnaA02g04550D;BnaA02g04560D;BnaA02g04650D;BnaA02g05160D;BnaA02g05560D;BnaA02g05640D;BnaA02g05770D;BnaA02g05780D;BnaA02g06860D;BnaA02g07440D;BnaA02g07450D;BnaA02g07460D;BnaA02g07470D;BnaC01g00550D;BnaC01g00800D;BnaC01g00830D;BnaC01g01050D;BnaC01g01060D;BnaC01g01070D;BnaC01g01090D;BnaC01g01140D;BnaC01g01180D;BnaC01g01270D;BnaC01g01280D;BnaC01g01340D;BnaC01g01390D;BnaC01g01400D;BnaC01g01800D;BnaC01g01890D;BnaC01g01910D;BnaC01g02050D;BnaC01g02100D;BnaC01g02300D;BnaC01g02330D;BnaC01g02370D;BnaC01g02400D;BnaC01g02790D;BnaC01g03290D;BnaC01g03300D;BnaC01g03420D;BnaC01g03570D;BnaC01g03690D;BnaC01g03770D;BnaC01g03780D;BnaC01g04060D;BnaC01g04130D;BnaC01g04140D;BnaC01g04160D;BnaC01g04440D;BnaC01g04560D;BnaC01g04680D;BnaC01g04790D;BnaC01g04910D;BnaC01g05030D;BnaC01g05130D;BnaC01g05230D;BnaC01g05420D;BnaC01g05570D;BnaC01g05600D;BnaC01g06000D;BnaC01g06460D;BnaC01g06770D;BnaC01g06830D;BnaC01g08060D;BnaC01g08070D;BnaC01g08080D;BnaC01g08620D;BnaC01g09280D;BnaC01g09510D;BnaC01g09790D;BnaC01g10020D;BnaC01g10040D;BnaC01g10300D;BnaC01g10360D;BnaC01g10770D;BnaC01g10780D;BnaC01g10870D;BnaC01g11240D;BnaC01g11250D;BnaC01g11510D;BnaC01g11550D;BnaC01g12610D;BnaC01g12760D;BnaC01g13370D;BnaC01g13540D;BnaC01g13550D;BnaC01g13840D;BnaC01g14180D;BnaC01g14310D;BnaC01g14650D;BnaC01g15060D;BnaC01g15470D;BnaC01g15540D;BnaC01g15740D;BnaC01g16480D;BnaC01g16690D;BnaC01g17000D;BnaC01g17380D;BnaC01g17610D;BnaC01g17810D;BnaC01g17820D;BnaC01g17900D;BnaC01g17910D;BnaC01g17990D;BnaC01g18250D;BnaC01g18290D;BnaC01g18300D;BnaC01g18320D;BnaC01g18870D;BnaC01g18980D;BnaC01g19060D;BnaC01g19110D;BnaC01g19240D;BnaC01g19570D;BnaC01g19630D;BnaC01g20010D;BnaC01g20050D;BnaC01g20290D;BnaC01g20310D;BnaC01g21080D;BnaC01g21330D;BnaC01g21400D;BnaC01g21580D;BnaC01g21870D;BnaC01g21970D;BnaC01g22120D;BnaC01g22350D;BnaC01g22360D;BnaC01g22400D;BnaC01g22650D;BnaC01g22710D;BnaC01g23030D;BnaC01g23240D;BnaC01g23810D;BnaC01g24000D;BnaC01g25030D;BnaC01g25380D;BnaC01g25600D;BnaC01g25860D;BnaC01g25930D;BnaC01g26570D;BnaC01g27230D;BnaC01g27670D;BnaC01g28040D;BnaC01g28060D;BnaC01g28440D;BnaC01g28660D;BnaC01g29390D;BnaC01g29820D;BnaC01g29940D;BnaC01g29950D;BnaC01g30110D;BnaC01g30200D;BnaC01g31270D;BnaC01g31520D;BnaC01g31810D;BnaC01g32240D;BnaC01g32750D;BnaC01g33070D;BnaC01g33530D;BnaC01g33800D;BnaC01g33920D;BnaC01g33930D;BnaC01g33940D;BnaC01g34490D;BnaC01g34500D;BnaC01g34580D;BnaC01g34660D;BnaC01g35830D;BnaC01g36210D;BnaC01g36910D;BnaC01g36930D;BnaC01g36940D;BnaC01g37200D;BnaC01g37470D;BnaC01g37530D;BnaC01g38190D;BnaC01g38270D;BnaC01g38650D;BnaC01g38880D;BnaC01g39270D;BnaC01g39900D;BnaC01g40210D;BnaC01g40580D;BnaC01g40610D;BnaC01g40620D;BnaC01g40920D;BnaC01g41010D;BnaC01g41040D;BnaC01g41450D;BnaC01g41830D;BnaC01g41840D;BnaC01g41980D;BnaC01g42320D;BnaC01g43700D;BnaC01g43840D;BnaC01g44720D;BnaC01g44840D;BnaC02g00030D;BnaC02g00740D;BnaC02g00790D;BnaC02g00920D;BnaC02g01230D;BnaC02g01240D;BnaC02g01400D;BnaC02g01710D;BnaC02g02110D;BnaC02g02210D;BnaC02g02230D;BnaC02g02350D;BnaC02g02390D;BnaC02g02400D;BnaC02g02670D;BnaC02g02760D;BnaC02g02780D;BnaC02g02870D;BnaC02g03240D;BnaC02g03850D;BnaC02g04150D;BnaC02g04300D;BnaC02g04620D;BnaC02g04730D;BnaC02g04950D;BnaC02g05070D;BnaC02g05160D;BnaC02g05320D;BnaC02g05340D	K00286+K00901+K01738+K01613+K01188+K13508+K15747+K03809+K15849+K11517+K11517+K01188+K08730+K01756+K01115+K00895+K00559+K03787+K03809+K00948+K00872+K04035+K01188+K01647+K01115+K01704+K00895+K00615+K00615+K00276+K14423+K00620+K15849+K15849+K00128+K00128+K11778+K05933+K00794+K00620+K00213+K00794+K01704+K01952+K01952+K00895+K10526+K01681+K00559+K01940+K00286+K01188+K15741+K00031+K01188+K00873+K05933+K15849+K00033+K06443+K14454+K13082+K00021+K00021+K00021+K00021+K00789+K01823+K00276+K00600+K00454+K01738+K01188+K14272+K07513+K01188+K14423+K01188+K00789+K05894+K00901+K01703+K00895+K00826+K00128+K00895+K00901+K00815+K10527+K02492+K15849+K13508+K00128+K01188+K00815+K00559+K01188+K01757+K00873+K00794+K01188+K00511+K02492+K01580+K00083+K00083+K00600+K01610+K00844+K00511+K14682+K00430+K13545+K08233+K13789+K03809+K00430+K12637+K00128+K09755+K01681+K00030+K13506+K00106+K00764+K00801+K00801+K03527+K15397+K00128+K00083+K00430+K00430+K10206+K01626+K00430+K14157+K13384+K00281+K00030+K00850+K17913+K00811+K00430+K01792+K06127+K00850+K14190+K00658+K00928+K01115+K03809+K13066+K00815+K00430+K05282+K00454+K00162+K05928+K00826+K00031+K08081+K08081+K01756+K00430+K01739+K01653+K02160+K10757+K02291+K02291+K01580+K00430+K00549+K00766+K10760+K00975+K14454+K00430+K00430+K00430+K13035+K00430+K03809+K11778+K11778+K11778+K00430+K00430+K00901+K01792+K06127+K00850+K02259+K14190+K14190+K00658+K00928+K14184+K13066+K13066+K00815+K00021+K00430+K05282+K00454+K00162+K05928+K00430+K01809+K10717+K10251+K00588+K00895+K10760+K01963+K15397+K15397+K01933+K00430+K14759+K14184+K03809+K01807+K15397+K00817+K00454+K01733+K03787+K08248+K01757+K01757+K11821+K01952+K10960+K00052+K00052+K00052+K15918+K04124+K04124+K01188+K01792+K00021+K05894+K00031+K01834+K15813+K08081+K00430+K00134+K00550+K15741+K01068+K15741+K01736+K06127+K00276+K00873+K01704+K00276+K00827+K14423+K13082+K00940+K01723+K11517+K15397+K08099+K03405+K01756+K15634+K00430+K01623+K01807+K01599+K04123+K01580+K00991+K00993+K00850+K00660+K00660+K00430+K00688+K12640+K00318+K00626+K00626+K01749+K00660+K00660+K07513+K15397+K01648+K10046+K01738+K00869+K01940+K02552+K01885+K01115+K00001+K01696+K00511+K00511+K00511+K00511+K00872+K05278+K05278+K00873+K00901+K00901+K00430+K00430+K00705+K00235+K01610+K00234+K03809+K00430+K00873+K15746+K00454+K00021+K00818+K09753+K00927+K00021+K01792+K00030+K14674+K14674+K05349+K13606+K00430+K09588+K01657+K05282+K00872+K00901+K01749+K01899+K00873+K00166+K01953+K10703+K14454+K01586+K03841+K00036+K00616+K03403+K00660+K00928+K00928+K01792+K00031+K01809+K10717+K00454+K10251+K00588+K01754+K10760+K00430+K14759+K01807+K00817+K00454+K01733+K08248+K08248+K01757+K01757+K00966+K13513+K13513+K01188+K00286+K01785+K01785+K02160+K00616+K10258+K02160+K01823+K02291+K01580+K01580+K00430+K00549+K00791+K05349+K00549+K18532+K10703+K00872+K13065+K01792+K06127+K06444+K00640+K00850+K00873+K00658+K03809+K13066+K00264+K00264+K00162+K00487+K00487+K00145+K01653+K07513+K04125+K14066+K02437+K14677+K00232+K01814+K01689+K00789+K00430+K00939+K11808+K15404+K15404+K15404+K01962+K04125+K04125+K01755+K00827+K01081+K00430+K00872+K09754+K00872+K00430+K00006+K00276+K01704+K15227+K00215+K00794+K01647+K00800+K17497+K17497+K03841+K01188+K01657+K08081+K08081+K08081+K08081+K11778+K00815+K12467+K00939+K08246+K00026+K08233+K08233+K00430+K01476+K01214+K03841+K00966+K00966+K04120+K00789+K01068+K00939+K01785+K01739+K00227+K00227+K00227+K01823+K10047+K00430+K00549+K00873+K00134+K13832+K09699+K10527+K05359+K01754+K01188+K08101+K00827+K00827+K00927+K06892+K00627+K11517+K11517+K11517+K00382+K00789+K00430+K10760+K00826+K00826+K09828+K01923+K01904+K01904+K01662+K01637+K00873+K01609+K01188+K01188+K05894+K00830+K10206+K15397+K15397+K03841+K00872+K00850+K00872+K00640+K07513+K00234+K00232+K01953+K03841+K14652+K00430+K00430+K00430+K00430+K01885+K01945+K00013+K00901+K00901+K00873+K05278+K00939+K00940+K00099+K00128+K01778+K00225+K00026+K01953+K05359+K01580+K01580+K01580+K01599+K00688+K05349+K05349+K05349+K01188+K05894+K13066+K08099+K05933+K00430+K01834+K04125+K00030+K00927+K13066+K00818+K00052+K00052+K00052+K15918+K04124+K04124+K05928+K05928+K00827+K15741+K15741+K00276+K14423+K01641+K11778+K00940+K15397+K10526+K01785+K00225+K01945+K00975+K21026+K00162+K04125+K01623+K18649+K00850+K00083+K00083+K00600+K00844+K00128+K11517+K06125+K00030+K01115+K01681+K00286+K04124+K20884+K04125+K04125+K11752+K01188+K00872+K00815+K00815+K00815+K00030+K00026+K03781+K00801+K15397+K15397+K01115+K03527+K10206+K17744+K00430+K00281+K00600+K01733+K00826+K00826+K00826+K00213+K00844+K13523+K01115+K09841+K14454+K00276+K00167+K00940+K00640+K00901+K00559+K00966+K12657+K01115+K01115+K06892+K06892+K13519+K01904+K01853+K01681+K11778+K01845+K05282+K01953+K11752+K01940+K02293+K00827+K00083+K03841+K01756+K00588+K00655+K00588+K00026+K14085+K00789+K15397+K10760+K01599+K00705+K09754+K00006+K00276+K04125+K01738+K01188+K01188+K01188+K01188+K01188+K01188+K01188+K01188+K02257+K01714+K17497+K16818+K01214+K12657+K00966+K00939+K01681+K01681+K01490+K01962+K15404+K11808+K00620+K01778+K10775+K00789+K01689+K00700+K01814+K00948+K00430+K02437+K02437+K00602+K14066+K04125+K09832+K00640+K00286+K07513+K03841+K01188+K01188+K01580+K01580+K10526+K00286+K01061+K04123+K01653+K15815+K00145+K00591+K00591+K08081+K08081+K08081+K08081+K08081+K08081+K08081+K08081+K08081+K08081+K00487+K15397+K00901+K00919+K15728+K00765+K00286+K00286+K08695+K05350+K05933+K00981+K14454+K13066+K01770+K00547+K10760+K04040+K01188+K03781+K13034+K00615+K00873+K00873+K00873+K01188+K01188+K01188+K01647+K01738+K00873+K01647+K00053+K01657+K00600+K01760+K04035+K01803+K03787+K01803+K05282+K05282+K03841+K11517+K01613+K01723+K01609+K03405+K15634+K00430+K00787+K01580+K00991+K03809+K01807+K01623+K00993+K00627+K15397+K00232+K00511+K02293+K05894+K19269+K01188+K03809+K10717+K10717+K06001+K00318+K01663+K08233+K00006+K01895+K00975+K01623+K01803+K10775+K10775+K00966+K12640+K12640+K06001+K06001+K00430+K00026+K00511+K08233+K08233+K08233+K08233+K08233+K08233+K08233+K14454+K13789+K15397+K01114+K21026+K09842+K00791+K05359+K00430+K15397+K08081+K01188+K08081+K08081+K08081+K08081+K08081+K14424+K00487+K00487+K21026+K00591+K14455+K15633+K05278+K01653+K01653+K01653+K00872+K01188+K07513+K00620+K11808+K15404+K15404+K09591+K13508+K00966+K12657+K10526+K01599+K00006+K09754+K00430+K00276+K00430+K01738+K00215+K00794+K01647+K01188+K01188+K01188+K01188+K02257+K00948+K17912+K01714+K17497+K01188+K01188+K01679+K01679+K01679+K01696+K01647+K01704+K01704+K00827+K00827+K00162+K00162+K00162+K14455+K01689+K00276+K05349+K01714+K13523+K00930+K12657+K08081+K00430+K00430+K00430+K00827+K01490+K00800+K15634+K01115+K01068+K13508+K20772+K15397+K15397+K00161+K00231+K13508+K13508+K04125+K01188+K01214+K00218+K15397+K00025+K09842+K05933+K04123+K00430+K00430+K00430+K00975+K00232+K00232+K13508+K01114+K14424+K08081+K03404+K09839+K01620+K00765+K01945+K01961+K01756+K00826+K00826+K15744+K05359+K00026+K00616+K00895+K00134+K00993+K01057+K01188+K01188+K08730+K04124+K09753+K00134+K00088+K12154+K05356+K01649+K02552+K08241+K08241+K08099+K01824+K00615+K10526+K10526+K03781+K03781+K13066+K13066+K00600+K01626+K00121+K01835+K14272+K00128+K00161+K02552+K00430+K01785+K01188+K10251+K01115+K02259+K00235+K00430+K00688+K00626+K00660+K00660+K07513+K15397+K01648+K10046+K00869+K01885+K04122+K01115+K00001+K00975+K13832+K21026+K04125+K14760+K08730+K11755+K02160+K00948+K02437+K00001+K00128+K01736+K00213+K00213+K00844+K04125+K04125+K13523+K13679+K13679+K00001+K00001+K02437+K00873+K00948+K11755+K00547+K01693+K01904+K01904+K01904+K01904+K01904+K01923+K00700+K13789+K00640+K01792+K00844+K09828+K00826+K00083+K13513+K09587+K01785+K01580+K00382+K00382+K00430+K01115+K01115+K01963+K01599+K06444+K13789+K09840+K09840+K09840+K11517+K11517+K11517+K12638+K06892+K06892+K01188+K13508+K13508+K00111+K10775+K06443+K01754+K00030+K15728+K01188+K01188+K15633+K00006+K05359+K10527+K00249+K13832+K01738+K01738+K01738+K00514+K01807+K01620+K00134+K00873+K18858+K00549+K01114+K01809+K00227+K00033+K06126+K01739+K00703+K00430+K18010+K00133+K00430+K00895+K12638+K00430+K11820+K01590+K11517+K11517+K15919+K01698+K00430+K00844+K09755+K15815+K15815+K00382+K11262+K01609+K00826+K09828+K09828+K09828+K00844+K00844+K14190+K02552+K18368+K00026+K14085+K00627+K01115+K10526+K00627+K01904+K00620+K01115+K00627+K00640+K00815+K01188+K00430+K00235+K00235+K00036+K06444+K01623+K00222+K00873+K09837+K10775+K11188+K01778+K00588+K03841+K01703+K01754+K01933+K00286+K00286+K00031+K00053+K01647+K01188+K01188+K01188+K00510+K05349+K00030+K12502+K00454+K20860+K15919+K00511+K15741+K15741+K05278+K05278+K00901+K00430+K00430+K00234+K15397+K00611+K09753+K00818+K15741+K15741+K01068+K06444+K00511+K00511+K15918+K09753+K00927+K00927+K00134+K14157+K13066+K13066+K13066+K00430+K18857+K13066+K00611+K13513+K00966+K02552+K01952+K11517+K00872+K00430+K15397+K10760+K00249+K15893+K00454+K00021+K00454+K01904+K00031+K01580+K00510+K01698+K01698+K10251+K15893+K13066+K00430+K00872+K00688+K00688+K01850+K00161+K00600+K00430+K00760+K00817+K00083+K03787+K01689+K11821+K10960+K02552+K00966+K01733+K08242+K00021+K00895+K13066+K00430+K18857+K00794+K05933+K05933+K05933+K13066+K01834+K01626+K11517+K09840+K04125+K05356+K15815+K05359+K04121+K00088+K00927+K09753+K00818+K00052+K00111+K15918+K04124+K14677+K09841+K00872+K00006+K01792+K00606+K01850+K14272+K08248+K00793+K13065+K01900+K01592+K01592+K01592+K10526+K00844+K01696+K09833+K00901+K13789+K00430+K00430+K01620+K01681+K15397+K13513+K15397+K00430+K01754+K00851+K04123+K00030+K00021+K06126+K09840+K10760+K01853+K01853+K00430+K00026+K05359+K04125+K00218+K00872+K21026+K21026+K21026+K01658+K00588+K10251+K10251+K00036+K01188+K01188+K01188+K00844+K02552+K01188+K00161+K14272+K00121+K01834+K01834+K13066+K13066+K13066+K01824+K00026+K03781+K03781+K03781+K10526+K08241+K13519+K09838+K00234+K14184+K01792+K00510+K13066+K15397+K00121+K01807+K00872+K00819+K00430+K00787+K00850+K01807+K00993+K00872+K00993+K10525+K10525+K10525+K07385+K01188+K00627+K00547+K03809+K01652+K00036+K00235+K00030+K14674+K05349+K13606+K09588+K01657+K00901+K01749+K01899+K00873+K00166+K01953+K10703+K14454+K01586+K00036+K00616+K03403+K00660+K00928+K01792+K00031+K00286+K01785+K01785+K01850+K00688+K12640+K00318+K00939+K01609+K00626+K01918+K01648+K10046+K01738+K01772+K04122+K01115+K16860+K01057+K01057+K01057+K00703+K00511+K00511+K00430+K14184+K01599+K00850+K08233+K15634+K15397+K10528+K10528+K01662+K00705+K00382+K00016+K00430+K01438+K09840+K11517+K01756+K03405+K11752+K11752+K04125+K05350+K05350+K14423+K05277+K00815+K00815+K01792+K01810+K01940+K01940+K03428+K03428+K05282+K15746+K00430+K00430+K01696+K14190+K13066+K00815+K00815+K10527+K00430+K00811+K00966+K00655+K00811+K09834+K13384+K14157+K14157+K00430+K17744+K00588+K00083+K15397+K15397+K15397+K10527+K15634+K00801+K00801+K03781+K01859+K01115+K09755+K09755+K00128+K03809+K08233+K00430+K14682+K01610+K00083+K00975+K09755+K01623+K13513+K00939+K00276+K13066+K01057+K01057+K01899+K06125+K00901+K12637+K00430+K00600+K11812+K01214+K07513+K14424+K08081+K08081+K00430+K00033+K01736+K01214+K01214+K13600+K00128+K04123+K00286+K01590+K01115+K11818+K00121+K01835+K01835+K14272+K03183+K00128+K00600+K11262+K05917+K13066+K13066+K13066+K02437+K00620+K00938+K00249+K15747+K00826+K00430+K00430+K00588+K00588+K01738+K03787+K00872+K01810+K01940+K00430+K14190+K00218+K00901+K10527+K15633+K01945+K00826+K00826+K01792+K01792+K01648+K01945+K01696+K01696+K11778+K05359+K00605+K00658+K00895+K10525+K00134+K00133+K02552+K08241+K08241+K10526+K10526+K10526+K10526+K10526+K03781+K00895+K13066+K13066+K00600+K01652+K01652+K01652+K01114+K00430+K00430+K01599+K00430+K00475+K04040+K00232+K00627+K02160+K02160+K01823+K02291+K01580+K01580+K01580+K01580+K00430+K00549+K00791+K05349+K00549+K18532+K00430+K13065+K13065+K00901+K01792+K06127+K01623+K01689+K00873+K10775+K01778+K01754+K01597+K01695+K01933+K01859+K01859+K10258+K01803+K12657+K04035+K00873+K01760+K00930+K13523+K00053+K01647+K01647+K01647+K01188+K01188+K01188+K00615+K01714+K15095+K13034+K00606+K01792+K01188+K01188+K01772+K01719+K15397+K00475+K08246+K00815+K00430+K08233+K00850+K14652+K00430+K00083+K01623+K01803+K00901+K00815+K01592+K00844+K05933+K15397+K02552+K01649+K01649+K05894+K00454+K05356+K09753+K04124+K08730+K00430+K00993+K00134+K15919+K15919+K15919+K05933+K00895+K00605+K02492+K01620+K05359+K05359+K00430+K00430+K00430+K00430+K00430+K09835+K14424+K08081+K00228+K00161+K00161+K00228+K17911+K00161+K15397+K00218+K00430+K00430+K03841+K01703+K00939+K00939+K00276+K00276+K00276+K00454+K09838+K00826+K03841+K20772+K00430+K00001+K01695+K04120+K13508+K00036+K00235+K00235+K00430+K01850+K12640+K00626+K01648+K01738+K01738+K00869+K01885+K01057+K00511+K00430+K01703+K01845+K05278+K05278+K00873+K00873+K00013+K14652+K00705+K00232+K01188+K00430+K09838+K00234+K00234+K00430+K01735+K11517+K11517+K00830+K00430+K15397+K00851+K00872+K13065+K11819+K00844+K01592+K00901+K00981+K00981+K01900+K01770+K00033+K01770+K14454+K00981+K05933+K01613+K01613+K01648+K01661+K00511+K00511+K01188+K00510+K02492+K00510+K00765+K15405+K15404+K01810+K01810+K13082+K15728+K00025+K00121+K00164+K03809+K00819+K00430+K00626+K19269+K01609+K01687+K00627+K01904+K01904+K01904+K00895+K13066+K06444+K00640+K00850+K00873+K00658+K03809+K13066+K00264+K00162+K00487+K00487+K00145+K01653+K07513+K01115+K01115+K01641+K00793+K00430+K20772+K00826+K05359+K00430+K00940+K00162+K00850+K01963+K01963+K05282+K05282+K01188+K00873+K10775+K00021+K00430+K00430+K13066+K13066+K13066+K00218+K01613+K01188+K01696+K01681+K01568+K11808+K00658+K01792+K00145+K06127+K00850+K00025+K00640+K00602+K01188+K18532+K11778+K11778+K00602+K05359+K00549+K05349+K00430+K00430+K00430+K10760+K19073+K11517+K11517+K00766+K00549+K01580+K02291+K05894+K10258+K00873+K00873+K00640+K02160+K01739+K00286+K12639+K00660+K08081+K08081+K00616+K00928+K00036+K01586+K01662+K01755+K10703+K00872+K00026+K00236+K05278+K00873+K01899+K01749+K05280+K05282+K01783+K00430+K00430+K13508+K08081+K08081+K13493+K13493+K01657+K09588+K00430+K12153+K15397+K05349+K15397+K00099+K00826+K09833+K00901+K13789+K13066+K00145+K08081+K01590+K00940+K01580+K10525+K10525+K01613+K06444+K11778+K11778+K11778+K11778+K13506+K03526+K03526+K14454+K00975+K00231+K00430+K01188+K00975+K01609+K01609+K13508+K00660+K15397+K00700+K00030+K01568+K00602+K15397+K01658+K00588+K00826+K00826+K00872+K00021+K01823+K10047+K05894+K05894+K00036+K01648+K01637+K01637+K00430+K13523+K14674+K00611+K13513+K00966+K02552+K13508+K15404+K15404+K05278+K01749+K05933+K11517+K11517+K15634+K14674+K00901+K13066+K00430+K00033+K05282+K05282+K00128+K00013+K00013+K00013+K01610+K00164+K00164+K00826+K00891+K00873+K01613+K13606+K01783+K00430+K01703+K00026+K00873+K00873+K13427+K00940+K00939+K00235+K03809+K00789+K00600+K15397+K13519+K01696+K05917+K01114+K04125+K14066+K02437+K00232+K01814+K01689+K00789+K00430+K00939+K11808+K15404+K01962+K00430+K01081+K00430+K00966+K12657+K00705+K09754+K00430+K00006+K01945+K00276+K01704+K00600+K08099+K04035+K09755+K09755+K08242+K01115+K00601+K00601+K12524+K15741+K01061+K00872+K02552+K13789+K00927+K01641+K08081+K01115+K08101+K00430+K03787+K00234+K00640+K01738+K01904+K00826+K01620+K14184+K13066+K13066+K00161+K00161+K08242+K00627+K01696+K10760+K00703+K00430+K00430+K00026+K00026+K01696+K01785+K13065+K00615+K13508+K15919+K13519+K02259+K09840+K09840+K02259+K20618+K00873+K05933+K05349+K15919+K14677+K05359+K00232+K05282+K04125+K01047+K00031+K00873+K03809+K00764+K09840+K00454+K00454+K00454+K15086+K01188+K13065+K01704+K00164+K00164+K14272+K05917+K05917+K15397+K13519+K00939+K06001+K00162+K11819+K00228+K01783+K13508+K15405+K11778+K13519+K01835+K21026+K00430+K00430+K01641+K01188+K00121+K01859+K01188+K00850+K00106+K00430+K01597+K01792+K00166+K01760+K15634+K00036+K08081+K01953+K12524+K00430+K10960+K01961+K13508+K00128+K01757+K01757+K00620+K01188+K00222+K01623+K06444+K14652+K10703+K00430+K00826+K00430+K10775+K01568+K15397+K00873+K00430+K03841+K01648+K01679+K01115+K00025+K08730+K10760+K11778+K00787+K01658+K05350+K05350+K00844+K15634+K15397+K01626+K20618+K00975+K05933+K15893+K00850+K00948+K05278+K10527+K00600+K01738+K06443+K12524+K01755+K01755+K00815+K13513+K00052+K13789+K13513+K00161+K01188+K01648+K00430+K01214+K00454+K13789+K05933+K11517+K00222+K13066+K00764+K18649+K00891+K00827+K00901+K00430+K01733+K00850+K10527+K01592+K00815+K00430+K01438+K09840+K11517+K01756+K03405+K01904+K09840+K15227+K00215+K00794+K01647+K17497+K01188+K01657+K08081+K08081+K11778+K00815+K12467+K00939+K08246+K08233+K08233+K01762+K01476+K01214+K00966+K00966+K12467+K01115+K01115+K06892+K01696+K01850+K00454+K00454+K15728+K02492+K02293+K14677+K01762+K01580+K01953+K00510+K00430+K14454+K15405+K00940+K00430+K13789+K13508+K08242+K05349+K00030+K11262+K08081+K05917+K00789+K00602+K18368+K00099+K05282+K10525+K11188+K00454+K03809+K00430+K00036+K00021+K00166+K00559+K00901+K05349+K05349+K00975+K01188+K03809+K01904+K04120+K00789+K01068+K01945+K00939+K01785+K01739+K00430+K00227+K00227+K00227+K01823+K10047+K00430+K00430+K00549+K00873+K00134+K01738+K13832+K09699+K10527+K05359+K01754+K01188+K08101+K00827+K00927+K06892+K06892+K00627+K11517+K11517+K11517+K09840+K09840+K13789+K00382+K00789+K10760+K00826+K13789+K01923+K01904+K01904+K01904+K01662+K01637+K01115+K00873+K01188+K01681+K01853+K05894+K00830+K10206+K10206+K10206+K00940+K15397+K01899+K15741+K15741+K15741+K01783+K00850+K01762+K08233+K15634+K15397+K10528+K01662+K00382+K00016+K00430+K01438+K11752+K05350+K05350+K05350+K05277+K00815+K00815+K00815+K06125+K06125+K01792+K01810+K01940+K03428+K05282+K15746+K00430+K00430+K14190+K01696+K00218+K13066+K00901+K00815+K00966+K00966+K00655+K11517+K00128+K00128+K00083+K15397+K00430+K00901+K00811+K09834+K13384+K14157+K14157+K00430+K17744+K00873+K00801+K00801+K00764+K03781+K08233+K08233+K00430+K14682+K01610+K00161+K14454+K00276+K01835+K00430+K05282+K14677+K00827+K13508+K01609+K09840+K11517+K01756+K03405+K00128+K00232+K00765+K00765+K14184+K14184+K02492+K05933+K00981+K08695+K10760+K01188+K05349+K13034+K15095+K01714+K00615+K01188+K01188+K01647+K01738+K01647+K01647+K00053+K13523+K00930+K04035+K01760+K12657+K01803+K01803+K01597+K00475+K03841+K10775+K00873+K20618+K00222+K01623+K00627+K00627+K03809+K00232+K00511+K02293+K02492+K00600+K12156+K01703+K00873+K13606+K19269+K01188+K03809+K10717+K06001+K01663+K11778+K04125+K20884+K05350+K00430+K00121+K00981+K14423+K14423+K05277+K00975+K00815+K00815+K06125+K01792+K00940+K01810+K01940+K03428+K15746+K08233+K00430+K00006+K01754+K00033+K12640+K00966+K10775+K01803+K01623+K00975+K01895+K01895+K00891+K11813+K00430+K00026+K03809+K03809+K01762+K00511+K08233+K08233+K08233+K08233+K08233+K08233+K08233+K13789+K15397+K01114+K21026+K09842+K00791+K05359+K15397+K08081+K08081+K08081+K01188+K08081+K08081+K08081+K08081+K00487+K00487+K00591+K01653+K01061+K01188+K07513+K09832+K09832+K04125+K00602+K15741+K10775+K10775+K00939+K00620+K09591+K01490+K00430+K00430+K00827+K02492+K12657+K00966+K01599+K00006+K09754+K00430+K12156+K00276+K00430+K01738+K00215+K00794+K01647+K01188+K01188+K01188+K01188+K02257+K00948+K17912+K00800+K01714+K17497+K01679+K01679+K01188+K06001+K14424+K08081+K14455+K00602+K00602+K11808+K15404+K15404+K00430+K00939+K01188+K01679+K00789+K15397+K01599+K00705+K09754+K00006+K01647+K01647+K01652+K01647+K01738+K01188+K01188+K01188+K01188+K01188+K01188+K01188+K01188+K02257+K16818+K00615+K00800+K01714+K17497+K01214+K12657+K00966+K00939+K01490+K13508+K01962+K15404+K11808+K00620+K01778+K10775+K00789+K01689+K00700+K01814+K00948+K02437+K00602+K14066+K04125+K09832+K00430+K07513+K03841+K04123+K01653+K00145+K14455+K00487+K00895+K00895+K01689+K08081+K08081+K08081+K08081+K08081+K08081+K00815+K01188+K00640+K01047+K00026+K15748+K01904+K13523+K04125+K00844+K00213+K00928+K00547+K01693+K04125+K00001+K02437+K01792+K13789+K13789+K00844+K09828+K00430+K01637+K01904+K01904+K01904+K00083+K13513+K01785+K01580+K00602+K00382+K00430+K01115+K01115+K13789+K09840+K11517+K11517+K11517+K00627+K12638+K06892+K01188+K06892+K13508+K13508+K13508+K00111+K10775+K06443+K00030+K00030+K15728+K01188+K01188+K08101+K08081+K15633+K01792+K01792+K01613+K00430+K00430+K01762+K00588+K00588+K00850+K01623+K01885+K00981+K14190+K01663+K01663+K01696+K00218+K00430+K00382+K00016+K00232+K13065+K03787+K01738+K04040+K00006+K05359+K10527+K00249+K13832+K01114+K01620+K00134+K10047+K01823+K01809+K00227+K00033+K00430+K00703+K01739+K01689+K00276+K01704+K01704+K01188+K02437+K00430+K01188+K01188+K01188+K01061+K18368+K01115+K00873+K00700+K11755+K01736+K01904+K00826+K00873+K00640+K00640+K01738+K01115+K00627+K00026+K14085+K11752+K18368+K15748+K09841+K00844+K09828+K09828+K00850+K11262+K00382+K15397+K03404+K09839+K01620+K00765+K01945+K01961+K03809+K15744+K01681+K18857+K05917+K11778+K05359+K00026+K00026+K02492+K14157+K13519+K15919+K02552+K00616+K00895+K00134+K00993+K00025+K01057+K00133+K01188+K04124+K09753+K00134+K00088+K12154+K01649+K02552+K15397+K06001+K15397+K08241+K08099+K01824+K10526+K03781+K03781+K13066+K00166+K01762+K00826+K00430+K00430+K01114+K05278+K09828+K00128+K00225+K01785+K13427+K13513+K11752+K01953+K05349+K05349+K05349+K00688+K01188+K01580+K05894+K05359+K01953+K00026+K00128+K05282+K00099+K00940+K00939+K01845+K05278+K05278+K05278+K00873+K00901+K00013+K01885+K00430+K00430+K00430+K14652+K01953+K00232+K01610+K01610+K00164+K00826+K00234+K09755+K02259+K00640+K11778+K00872+K14184+K00430+K00511+K00511+K00703+K01057+K01057+K16860+K01115+K04122+K01738+K10046+K01918+K00975+K00626+K01609+K00939+K12640+K00688+K01850+K00235+K00036+K01652+K00547+K00627+K07385+K01188+K07385+K10525+K10525+K00993+K01807+K00850+K00787+K00430+K00819+K01599+K00121+K15397+K15728+K09755+K01623+K00826+K00826+K08730+K00895+K00026+K01057+K01057+K01057+K01885+K00318+K00083+K00975+K14677+K01592+K01592+K01900+K13065+K00793+K01952+K00844+K09833+K05349+K02492+K01652+K01114+K00430+K00873+K01057+K00826+K06892+K15634+K00765+K00161+K02548+K05350+K01687+K10760+K04123+K00873+K01693+K00901+K13789+K13789+K00430+K00021+K00030+K15397+K00764+K01945+K00430+K00975+K01188+K01188+K01188+K06444+K01687+K00128+K09840+K10760+K01853+K00430+K04125+K01647+K21026+K21026+K21026+K01188+K00036+K00161+K14272+K14272+K00121+K13066+K13066+K13066+K03781+K03781+K10526+K10526+K08241+K09838+K01792+K00430+K00510+K00919+K15397+K06001+K00006+K00235+K00235+K00036+K00033+K01623+K00222+K00222+K00873+K09837+K10775+K01933+K00794+K04035+K01760+K14674+K13523+K01689+K00031+K00053+K01647+K00615+K05349+K00600+K12502+K00454+K20860+K15919+K15918+K09753+K00927+K00134+K13066+K13066+K13066+K00430+K18857+K13066+K00611+K13513+K00966+K02552+K01952+K01757+K03787+K00430+K00600+K15397+K01850+K00430+K15397+K10760+K15893+K00454+K00454+K00454+K00454+K01904+K00031+K01580+K10251+K00588+K15893+K00430+K01850+K01698+K00161+K00600+K00430+K00760+K00817+K03787+K08248+K01757+K01757+K01689+K11821+K01952+K10960+K00966+K08242+K00021+K00895+K13066+K00430+K18857+K05933+K13066+K01834+K01626+K15815+K04121+K00088+K00927+K00550+K09753+K00818+K00052+K00111+K15918+K04124+K04124+K15919+K00872+K21026+K10251+K00234+K01778+K01803+K00164+K00164+K01859+K01792+K00606+K00454+K00454+K05356+K04125+K04125+K09840+K11517+K00640+K00940+K00167+K14085+K00026+K09841+K00844+K00213+K00826+K00826+K00430+K00616+K01736+K00021+K01188+K00128+K11818+K01115+K01590+K01703+K03787+K00600+K11262+K13066+K01188+K00938+K00939+K15747+K00276+K00276+K00276+K00276+K00276+K01756+K09840+K04124+K04125+K11752+K01188+K00815+K00815+K00030+K03781+K00801+K15397+K15397+K03527+K10206+K17744+K00588+K00430+K00600+K01188+K01923+K09828+K06444+K10760+K05350+K05350+K01785+K00901+K01580+K01115+K01115+K13789+K09840+K11517+K11517+K11517+K11517+K13066+K01733+K00901+K01681+K14190+K01681+K00030+K06125+K00128+K13789+K00844+K00600+K00083+K00083+K00850+K00827+K18649+K01623+K02293+K02293+K00162+K00162+K04125+K21026+K21026+K00588+K01658+K01188+K00128+K14272+K01835+K00121+K01626+K00600+K00166+K13066+K13066+K00895+K03781+K10526+K10526+K10526+K10526+K10526+K08241+K02552+K00454+K00134+K10525+K00895+K00658+K00605+K05359+K11778+K01696+K01696+K01648+K00826+K00826+K01945+K15633+K01648+K01648+K00036+K05894+K01620+K04125+K01214+K01214+K00218+K15397+K00025+K07513+K00430+K00430+K00872+K13523+K03841+K13066+K00036+K13544+K01661+K03809+K00030+K10527+K00036+K00133+K05917+K00789+K13508+K00106+K01695+K04120+K00036+K00235+K00235+K00430+K01850+K12640+K00318+K00939+K00626+K01648+K01738+K01738+K00869+K01885+K01057+K00511+K00430+K00975+K00099+K00939+K01845+K14652+K00705+K00232+K00430+K09838+K01735+K00830+K00430+K15397+K15397+K00851+K00872+K00872+K00872+K01696+K01696+K00872+K06001+K13789+K00901+K11819+K00844+K00901+K14454+K01904+K01783+K01900+K01770+K00033+K00033+K01770+K00145+K13066+K14454+K13519+K00981+K05933+K15086+K15086+K05282+K01661+K00511+K01188+K00510+K02492+K00510+K00765+K15405+K15405+K15405+K01590+K08081+K13082+K15728+K01810+K00025+K08099+K00121+K00940+K00164+K00164+K00559+K00819+K00626+K19269+K00620+K01580+K10525+K10525+K00627+K01904+K01904+K18447+K01115+K01641+K00815+K11517+K00430+K20772+K00940+K01114+K00001+K02437+K00948+K01940+K11755+K11755+K12524+K00601+K00430+K14760+K00162+K09840+K04125+K00133+K00510+K21026+K00975+K10251+K01658+K15397+K01188+K03809+K00161+K00430+K11820+K00128+K01835+K06892+K00927+K00111+K01754+K15728+K10527+K09699+K00249+K10249+K01809+K00033+K00703+K00703+K01807+K00134+K00430+K01188+K01188+K01738+K01114+K11812+K01626+K12524+K00121+K01626+K14272+K09587+K00430+K00475+K00602+K04040+K00232+K00895+K01623+K01689+K00873+K10775+K01778+K01597+K01695+K01859+K01859+K10258+K01803+K12657+K00873+K01760+K00930+K13523+K14157+K00615+K01714+K15095+K13034+K20772+K01792+K01188+K01188+K01772+K01719+K01809+K15397+K08246+K00815+K00430+K13789+K08233+K01661+K00850+K14652+K00430+K00430+K00083+K00001+K01803+K00901+K00815+K01592+K05933+K15397+K01649+K05894+K00454+K03809+K01057+K00993+K00134+K15919+K15919+K15919+K00605+K01961+K01620+K05359+K08081+K14424+K14424+K09835+K00235+K00228+K17911+K00231+K00161+K15397+K00873+K00873+K00013+K00234+K01592+K01648+K00430+K00128+K00430+K01933+K00053+K00053+K01647+K01647+K01647+K01188+K01188+K01188+K10760+K00547+K00511+K09753+K15227+K00430+K04124+K02492+K01115+K15095+K01068+K13508+K20772+K00873+K15397+K00161+K00231+K13508+K13508+K04125+K01188+K01188+K01214+K00228+K00218+K15397+K00025+K09842+K18010+K04123+K00430+K00430+K00430+K00975+K13508+K01114+K14424+K08081+K00844+K00162+K13066+K13066+K00218+K01835+K05282+K03809+K01188+K14677+K13600+K01698+K00128+K00128+K01696+K01568+K00658+K02259+K02259+K02259+K00873+K00850+K00025+K00640+K06444+K01613+K06127+K01792+K18532+K11778+K11778+K03526+K13506+K05359+K01963+K00549+K05349+K00430+K00430+K14454+K00975+K10760+K19073+K00766+K00549+K02291+K05894+K10258+K02160+K01739+K00430+K01785+K00286+K12639+K00231+K00430+K00660+K00616+K00928+K00036+K01586+K01586+K01662+K01755+K10703+K20802+K00026+K00236+K05278+K00873+K01899+K01749+K05282+K01662+K13066+K13066+K09587+K02492+K02437+K08695+K05350+K00430+K00789+K12638+K06892+K01568+K00873+K00026+K01850+K06892+K06892+K00928+K00616+K00430+K00052+K12639+K00430+K05280+K05282+K01783+K00430+K00430+K08081+K13493+K01657+K09588+K00430+K12153+K15397+K05349+K15397+K15634+K14674+K00700+K00030+K00232+K00232+K00232+K00430+K00430+K03809+K15746+K03809+K11778+K11778+K00430+K03809+K13508+K01638+K14674+K15634+K15397+K12153+K12153+K00430+K01817+K09588+K09588+K08081+K08081+K05282+K00627+K01115+K13832+K13071+K04120+K00600+K14184+K14184+K00235+K01610+K00430+K00121+K01899+K01749+K00901+K00588+K01590+K15741+K13606+K01623+K00700+K00318+K00031+K01859+K01115+K10760+K00975+K00600+K01807+K00276+K01807+K00514+K01738+K00430+K00430+K00430+K01738+K03781+K05933+K00547+K01679+K01679+K01823+K00430+K00827+K01613+K12742+K12742+K01115+K13066+K01568+K13508+K01834+K01681+K15095+K09842+K01824+K03841+K01647+K15397+K15397+K02437+K13066+K00430+K00430+K01114+K01754+K03841+K03841+K10775+K14677+K13789+K03809+K13789+K01057+K00030+K01115+K13600+K01188+K01188+K05282+K05282+K12637+K00430+K01739+K04125+K01689+K00430+K00430+K00430+K12640+K05933+K14272+K01681+K00430+K13065+K02160+K05356+K08730+K00550+K00249+K00227+K00227+K01809+K13606+K06444+K06444+K00031+K00031+K08081+K14424+K00615+K17497+K03183+K11821+K01738+K00800+K01580+K00036+K01648+K10703+K13034+K08099+K00850+K00826+K00430+K01689+K00128+K01188+K13508+K00815+K01623+K00873+K10526+K15747+K00939+K00430+K01760+K01599+K01599+K05917+K05917+K00850+K00430+K01952+K00454+K01115+K15405+K00430+K00430+K00815+K15405+K15405+K04125+K00430+K00430+K00430+K00121+K00826+K00021+K00815+K13789+K14423+K00815+K02437+K00318+K00827+K15728+K01783+K13544+K00234+K13679+K00600+K01188+K01586+K13066+K11188+K00606+K00850+K01623+K11262+K00083+K05933+K01696+K01638+K13606+K05359+K00764+K01623+K18649+K00891+K01653+K10757+K02291+K01580+K00430+K00549+K00766+K01188+K14454+K00430+K00430+K00791+K05349+K13035+K00430+K15634+K05359+K14652+K03809+K11778+K11778+K11778+K00827+K11812+K01626+K00083+K00083+K00033+K00600+K01610+K00844+K01762+K00511+K14682+K00430+K00430+K13545+K01792+K08233+K13789+K03809+K00430+K12637+K00128+K09755+K01681+K00030+K13506+K03781+K00106+K00764+K00801+K00801+K03527+K15397+K00128+K00083+K00430+K10206+K01626+K00430+K05933+K14157+K13384+K00281+K17913+K00850+K17913+K00600+K00811+K13066+K06892+K00901+K11517+K11517+K01733+K00850+K10527+K01592+K00815+K00815+K00430+K01438+K09840+K11517+K03405+K01809+K01809+K01904+K09840+K04125+K20884+K00430+K00121+K01940+K00981+K14423+K05277+K00872+K00815+K06125+K01792+K00940+K01810+K01940+K03428+K05282+K15746+K01792+K01792+K01613+K00430+K00430+K01762+K00588+K00588+K00850+K01885+K00981+K14190+K01663+K01696+K01835+K00218+K13544+K01613+K13066+K13066+K00016+K01785+K11517+K00844+K00430+K00382+K13065+K13066+K13066+K01662+K00276+K01738+K11517+K04040+K09587+K13071+K05349+K01652+K02492+K00430+K00873+K06892+K06444+K00765+K00430+K02492+K00161+K02548+K14272+K08695+K05350+K05350+K00134+K01687+K00873+K01693+K00430+K01923+K13789+K09828+K10760+K13513+K00013+K00013+K00013+K05350+K05350+K01785+K01580+K01115+K03841+K09840+K11517+K11517+K11517+K12638+K06892+K06892+K00927+K00111+K01754+K01568+K01807+K00134+K00430+K01188+K01738+K01756+K12524+K12524+K00600+K12742+K12742+K01809+K15919+K01188+K06444+K05917+K13508+K01850+K00026+K00236+K00430+K01899+K01749+K00901+K05282+K08081+K09588+K01817+K00430+K12153+K12153+K15397+K15634+K14674+K01638+K00030+K14454+K08233+K06892+K00928+K00616+K00559+K00660+K00430+K12639+K12639
Organismal Systems	Environmental adaptation	Plant-pathogen interaction	1395	ko04626	Brassica_napus_newGene_10034;Brassica_napus_newGene_4362;Brassica_napus_newGene_4572;Brassica_napus_newGene_4799;Brassica_napus_newGene_6090;Brassica_napus_newGene_6202;Brassica_napus_newGene_6560;Brassica_napus_newGene_9309;Brassica_napus_newGene_9552;Brassica_napus_newGene_11273;Brassica_napus_newGene_11323;Brassica_napus_newGene_12281;Brassica_napus_newGene_1402;Brassica_napus_newGene_2033;Brassica_napus_newGene_2233;Brassica_napus_newGene_2714;Brassica_napus_newGene_2715;Brassica_napus_newGene_2968;Brassica_napus_newGene_3147;Brassica_napus_newGene_3475;BnaA01g00260D;BnaA01g00670D;BnaA01g00790D;BnaA01g02090D;BnaA01g02240D;BnaA01g02870D;BnaA01g03250D;BnaA01g03260D;BnaA01g03490D;BnaA01g03510D;BnaA02g07990D;BnaA02g08820D;BnaA02g09340D;BnaA02g10380D;BnaA02g10440D;BnaA02g10750D;BnaC02g05740D;BnaC02g05990D;BnaC02g06730D;BnaC02g07480D;BnaC02g08720D;BnaC02g10450D;BnaC02g11090D;BnaC02g12680D;BnaC02g12700D;BnaC02g12750D;BnaC02g14560D;BnaC02g15550D;BnaC02g16640D;BnaC02g18330D;BnaC02g18340D;BnaC02g20600D;BnaC02g22160D;BnaC02g22630D;BnaC02g22880D;BnaC02g24180D;BnaC02g24190D;BnaC02g26350D;BnaC02g27500D;BnaC02g27650D;BnaC02g27760D;BnaC02g28180D;BnaC02g30500D;BnaC02g31060D;BnaC02g32260D;BnaC02g34810D;BnaC02g35320D;BnaC02g37090D;BnaC02g37100D;BnaC02g37110D;BnaC02g37120D;BnaC02g37370D;BnaC02g37590D;BnaC02g38100D;BnaC02g38120D;BnaC02g38300D;BnaC02g38930D;BnaC02g39010D;BnaC02g39260D;BnaC02g40380D;BnaC02g40390D;BnaC02g41570D;BnaC02g41580D;BnaC02g41590D;BnaC02g41860D;BnaC02g43910D;BnaC02g44140D;BnaC02g44890D;BnaC02g46060D;BnaC02g46270D;BnaC02g46280D;BnaC02g47490D;BnaC03g01460D;BnaC03g01610D;BnaC03g01790D;BnaC03g03010D;BnaC03g03030D;BnaC03g03210D;BnaC03g04220D;BnaC03g05340D;BnaC03g06410D;BnaA02g13730D;BnaA02g15320D;BnaA02g15540D;BnaA02g16110D;BnaA02g16430D;BnaA02g16690D;BnaC03g06900D;BnaC03g07960D;BnaC03g08600D;BnaC03g10100D;BnaC03g10500D;BnaC03g11590D;BnaC03g12350D;BnaC03g12860D;BnaC03g13390D;BnaC03g13470D;BnaC03g13730D;BnaC03g13870D;BnaC03g13880D;BnaC03g13930D;BnaC03g15160D;BnaC03g15450D;BnaC03g15570D;BnaC03g16150D;BnaC03g16740D;BnaC03g16910D;BnaC03g17070D;BnaC03g17390D;BnaC03g17520D;BnaC03g19720D;BnaC03g20340D;BnaC03g20390D;BnaC03g20830D;BnaC03g21360D;BnaC03g21760D;BnaC03g23060D;BnaC03g23130D;BnaC03g24090D;BnaC03g24480D;BnaC03g24500D;BnaC03g25810D;BnaC03g26060D;BnaC03g26620D;BnaC03g28150D;BnaC03g28550D;BnaC03g28620D;BnaC03g29350D;BnaC03g30220D;BnaC03g30500D;BnaC03g30920D;BnaC03g31050D;BnaC03g31720D;BnaC03g31750D;BnaC03g31910D;BnaC03g32250D;BnaC03g32460D;BnaC03g33400D;BnaC03g33420D;BnaC03g35300D;BnaC03g35980D;BnaC03g36160D;BnaC03g36720D;BnaC03g37840D;BnaC03g39980D;BnaC03g40530D;BnaC03g40950D;BnaC03g41090D;BnaC03g41610D;BnaC03g41980D;BnaC03g41990D;BnaC03g43050D;BnaC03g43590D;BnaC03g44000D;BnaC03g44690D;BnaC03g44980D;BnaC03g45290D;BnaC03g45460D;BnaC03g45470D;BnaC03g46130D;BnaC03g46140D;BnaC03g47120D;BnaC03g47560D;BnaC03g48140D;BnaC03g48630D;BnaC03g51750D;BnaC03g53590D;BnaC03g54040D;BnaC03g54460D;BnaC03g55440D;BnaC03g55550D;BnaC03g55560D;BnaA02g17640D;BnaA02g17650D;BnaA02g19720D;BnaA02g20260D;BnaA02g21060D;BnaA02g21290D;BnaA02g21780D;BnaA02g22340D;BnaC03g58060D;BnaC03g60080D;BnaC03g61550D;BnaC03g62830D;BnaC03g63820D;BnaC03g63910D;BnaC03g64160D;BnaC03g65090D;BnaC03g65980D;BnaC03g66040D;BnaC03g66420D;BnaC03g66570D;BnaC03g66580D;BnaC03g68390D;BnaC03g71080D;BnaC03g71490D;BnaC03g71630D;BnaC03g71860D;BnaC03g72440D;BnaC03g74080D;BnaC03g74520D;BnaC03g77890D;BnaC04g00430D;BnaC04g00710D;BnaC04g01230D;BnaC04g01250D;BnaC04g01850D;BnaC04g02220D;BnaC04g02250D;BnaC04g02260D;BnaC04g02790D;BnaC04g03080D;BnaC04g05500D;BnaC04g06800D;BnaC04g07760D;BnaC04g08340D;BnaC04g12330D;BnaC04g13100D;BnaC04g13670D;BnaC04g13810D;BnaC04g14500D;BnaC04g15170D;BnaC04g15590D;BnaC04g16000D;BnaC04g17160D;BnaC04g19170D;BnaC04g20030D;BnaC04g21730D;BnaC04g21890D;BnaC04g22680D;BnaC04g22710D;BnaC04g22730D;BnaC04g23100D;BnaC04g24860D;BnaC04g25300D;BnaC04g27380D;BnaA02g22690D;BnaA02g23810D;BnaA02g24430D;BnaA02g24440D;BnaA02g24450D;BnaA02g26580D;BnaC04g28380D;BnaC04g28440D;BnaC04g28550D;BnaC04g28680D;BnaC04g29490D;BnaC04g31750D;BnaC04g33500D;BnaC04g34470D;BnaC04g34480D;BnaC04g35730D;BnaC04g35780D;BnaC04g36270D;BnaC04g36890D;BnaC04g38170D;BnaC04g38330D;BnaC04g38550D;BnaC04g38800D;BnaC04g39890D;BnaC04g41390D;BnaC04g41980D;BnaC04g41990D;BnaC04g42320D;BnaC04g43020D;BnaC04g44870D;BnaC04g44890D;BnaC04g46030D;BnaC04g47650D;BnaC04g47900D;BnaC04g47950D;BnaC04g48730D;BnaC04g48840D;BnaC04g50810D;BnaC04g51270D;BnaC04g51450D;BnaC04g52010D;BnaC04g52400D;BnaC04g54130D;BnaC04g54820D;BnaC05g00010D;BnaC05g00020D;BnaC05g00770D;BnaC05g00780D;BnaC05g02350D;BnaC05g04230D;BnaC05g04250D;BnaC05g04600D;BnaC05g06400D;BnaC05g06410D;BnaC05g09500D;BnaC05g10580D;BnaC05g11810D;BnaC05g12210D;BnaC05g13640D;BnaC05g13970D;BnaC05g14250D;BnaC05g14600D;BnaC05g14650D;BnaC05g14890D;BnaC05g15820D;BnaC05g16860D;BnaC05g17910D;BnaC05g20210D;BnaC05g20740D;BnaC05g20880D;BnaA02g28430D;BnaA02g29060D;BnaA02g29490D;BnaA02g29620D;BnaA02g30560D;BnaA02g30720D;BnaA02g30960D;BnaA02g31740D;BnaA02g31750D;BnaC05g22860D;BnaC05g24360D;BnaC05g27640D;BnaC05g29540D;BnaC05g30720D;BnaC05g31260D;BnaC05g31660D;BnaC05g35840D;BnaC05g35850D;BnaC05g35860D;BnaC05g36050D;BnaC05g39780D;BnaC05g40470D;BnaC05g40480D;BnaC05g42370D;BnaC05g42900D;BnaC05g43530D;BnaC05g44010D;BnaC05g44190D;BnaC05g44470D;BnaC05g45330D;BnaC05g47790D;BnaC05g47820D;BnaC05g48630D;BnaC05g48910D;BnaC05g50190D;BnaC05g50690D;BnaC05g51000D;BnaC05g51520D;BnaC06g02930D;BnaC06g02940D;BnaC06g03200D;BnaC06g03240D;BnaC06g03290D;BnaC06g03340D;BnaC06g03850D;BnaC06g04820D;BnaC06g06600D;BnaC06g07320D;BnaC06g08330D;BnaC06g08920D;BnaC06g10870D;BnaC06g11660D;BnaC06g14460D;BnaC06g16240D;BnaC06g16330D;BnaC06g17270D;BnaC06g17360D;BnaC06g17560D;BnaA02g32820D;BnaA02g32830D;BnaA02g32840D;BnaA02g33410D;BnaA02g35240D;BnaA02g35440D;BnaA02g35490D;BnaA02g35530D;BnaA02g35570D;BnaA02g36420D;BnaA02g36430D;BnaC06g19180D;BnaC06g19980D;BnaC06g21690D;BnaC06g22860D;BnaC06g23010D;BnaC06g23020D;BnaC06g23030D;BnaC06g23040D;BnaC06g25830D;BnaC06g27080D;BnaC06g29460D;BnaC06g30790D;BnaC06g32180D;BnaC06g33880D;BnaC06g34360D;BnaC06g34440D;BnaC06g34910D;BnaC06g35340D;BnaC06g35350D;BnaC06g35510D;BnaC06g35560D;BnaC06g36670D;BnaC06g37480D;BnaC06g37490D;BnaC06g39570D;BnaC06g40550D;BnaC06g42760D;BnaC06g43380D;BnaC06g43530D;BnaC06g43540D;BnaC07g03350D;BnaC07g04440D;BnaC07g04810D;BnaC07g05570D;BnaC07g07340D;BnaC07g08320D;BnaC07g08510D;BnaC07g09190D;BnaC07g09200D;BnaC07g10840D;BnaC07g10990D;BnaC07g11180D;BnaC07g11190D;BnaC07g13600D;BnaC07g16030D;BnaC07g16820D;BnaC07g17300D;BnaC07g17980D;BnaC07g18140D;BnaC07g21960D;BnaC07g22680D;BnaC07g24710D;BnaA03g01090D;BnaA03g01490D;BnaA03g02020D;BnaA03g02170D;BnaA03g02860D;BnaA03g03800D;BnaA03g04050D;BnaA03g04220D;BnaA03g04840D;BnaA03g05370D;BnaC07g25380D;BnaC07g25470D;BnaC07g25490D;BnaC07g25890D;BnaC07g25960D;BnaC07g26270D;BnaC07g27140D;BnaC07g27330D;BnaC07g27590D;BnaC07g28680D;BnaC07g30680D;BnaC07g31550D;BnaC07g31640D;BnaC07g31750D;BnaC07g32550D;BnaC07g32730D;BnaC07g33540D;BnaC07g34790D;BnaC07g36360D;BnaC07g36400D;BnaC07g36700D;BnaC07g37430D;BnaC07g38370D;BnaC07g38780D;BnaC07g39290D;BnaC07g39320D;BnaC07g39330D;BnaC07g39760D;BnaC07g40760D;BnaC07g40780D;BnaC07g40790D;BnaC07g42730D;BnaC07g44250D;BnaC07g44430D;BnaC07g44440D;BnaC07g44450D;BnaC07g44460D;BnaC07g44470D;BnaC07g44900D;BnaC07g44970D;BnaC07g45070D;BnaC07g45320D;BnaC07g45520D;BnaC07g45970D;BnaC07g46430D;BnaC07g47650D;BnaC07g50190D;BnaC07g50270D;BnaC08g01590D;BnaC08g03660D;BnaC08g03670D;BnaC08g03760D;BnaC08g03980D;BnaC08g05520D;BnaC08g06060D;BnaC08g07960D;BnaC08g10990D;BnaC08g11400D;BnaC08g15410D;BnaC08g15420D;BnaC08g15540D;BnaC08g17410D;BnaC08g17650D;BnaC08g17850D;BnaC08g18080D;BnaC08g18090D;BnaC08g18260D;BnaC08g18470D;BnaC08g20580D;BnaC08g21430D;BnaC08g21440D;BnaC08g23190D;BnaC08g23250D;BnaA03g06190D;BnaA03g06730D;BnaA03g08250D;BnaA03g09270D;BnaA03g10180D;BnaC08g24310D;BnaC08g25790D;BnaC08g26530D;BnaC08g26660D;BnaC08g28520D;BnaC08g29970D;BnaC08g29980D;BnaC08g30630D;BnaC08g30650D;BnaC08g31190D;BnaC08g33100D;BnaC08g33890D;BnaC08g35700D;BnaC08g36720D;BnaC08g36810D;BnaC08g36980D;BnaC08g37160D;BnaC08g37480D;BnaC08g37720D;BnaC08g38370D;BnaC08g39690D;BnaC08g40550D;BnaC08g40560D;BnaC08g41320D;BnaC08g41330D;BnaC08g42690D;BnaC08g42780D;BnaC08g42790D;BnaC08g44540D;BnaC08g44550D;BnaC08g44900D;BnaC08g46130D;BnaC08g46460D;BnaC08g46600D;BnaC08g46610D;BnaC08g48600D;BnaC08g48630D;BnaC08g48860D;BnaC09g00290D;BnaC09g00590D;BnaC09g01550D;BnaC09g01940D;BnaC09g02180D;BnaC09g02660D;BnaC09g02710D;BnaC09g03530D;BnaC09g04790D;BnaC09g05060D;BnaC09g05290D;BnaC09g05300D;BnaC09g05650D;BnaC09g07170D;BnaC09g08180D;BnaC09g08890D;BnaC09g09270D;BnaC09g10760D;BnaC09g10770D;BnaC09g11720D;BnaC09g12490D;BnaC09g12530D;BnaC09g13310D;BnaC09g16820D;BnaC09g18950D;BnaC09g19160D;BnaC09g19310D;BnaC09g21940D;BnaC09g22180D;BnaC09g22260D;BnaC09g22660D;BnaA03g10710D;BnaA03g10790D;BnaA03g10980D;BnaA03g11100D;BnaA03g11110D;BnaA03g11140D;BnaA03g11150D;BnaA03g11630D;BnaA03g11930D;BnaA03g12400D;BnaA03g12580D;BnaA03g12690D;BnaA03g13340D;BnaA03g13820D;BnaA03g13950D;BnaA03g14110D;BnaA03g14350D;BnaA03g14480D;BnaC09g24130D;BnaC09g24410D;BnaC09g25280D;BnaC09g28660D;BnaC09g29350D;BnaC09g29430D;BnaC09g29440D;BnaC09g30720D;BnaC09g31560D;BnaC09g32190D;BnaC09g32700D;BnaC09g33150D;BnaC09g34050D;BnaC09g35120D;BnaC09g36060D;BnaC09g36740D;BnaC09g37160D;BnaC09g37350D;BnaC09g38250D;BnaC09g38330D;BnaC09g40110D;BnaC09g40430D;BnaC09g41070D;BnaC09g41280D;BnaC09g42460D;BnaC09g42570D;BnaC09g42720D;BnaC09g42790D;BnaC09g43930D;BnaC09g44160D;BnaC09g44200D;BnaC09g44510D;BnaC09g46360D;BnaC09g48590D;BnaC09g50350D;BnaC09g50440D;BnaC09g50630D;BnaC09g50990D;BnaC09g52610D;BnaC09g53550D;BnaC09g54480D;BnaCnng00040D;BnaCnng01000D;BnaCnng01390D;BnaCnng01850D;BnaCnng02000D;BnaCnng02560D;BnaCnng03520D;BnaCnng04300D;BnaCnng04680D;BnaCnng04880D;BnaCnng06080D;BnaCnng06440D;BnaCnng06890D;BnaCnng06970D;BnaCnng07350D;BnaCnng08670D;BnaCnng10300D;BnaCnng10830D;BnaCnng12090D;BnaCnng12140D;BnaCnng12230D;BnaCnng13370D;BnaCnng13680D;BnaCnng15180D;BnaCnng15210D;BnaCnng16720D;BnaCnng16730D;BnaCnng16750D;BnaCnng17080D;BnaCnng17820D;BnaCnng17910D;BnaCnng18500D;BnaCnng18520D;BnaA03g16730D;BnaA03g16870D;BnaA03g17330D;BnaA03g17820D;BnaA03g18230D;BnaA03g19320D;BnaA03g20180D;BnaCnng19930D;BnaCnng20380D;BnaCnng21080D;BnaCnng21270D;BnaCnng22650D;BnaCnng22820D;BnaCnng23360D;BnaCnng23470D;BnaCnng23500D;BnaCnng24350D;BnaCnng28250D;BnaCnng28540D;BnaCnng29120D;BnaCnng29520D;BnaCnng30760D;BnaCnng31260D;BnaCnng32030D;BnaCnng34240D;BnaCnng35720D;BnaCnng35740D;BnaCnng41340D;BnaCnng41840D;BnaCnng42020D;BnaCnng42100D;BnaCnng42110D;BnaCnng42690D;BnaCnng42750D;BnaCnng43220D;BnaCnng44540D;BnaCnng45430D;BnaCnng45820D;BnaCnng47090D;BnaCnng48040D;BnaCnng48270D;BnaCnng48280D;BnaCnng49330D;BnaCnng49340D;BnaCnng49390D;BnaCnng49790D;BnaCnng49840D;BnaCnng50420D;BnaCnng51960D;BnaCnng52460D;BnaCnng52620D;BnaCnng52900D;BnaCnng52970D;BnaCnng55240D;BnaCnng58140D;BnaCnng58900D;BnaCnng59480D;BnaCnng61660D;BnaCnng62330D;BnaCnng62710D;BnaCnng63050D;BnaCnng63210D;BnaCnng63590D;BnaCnng63810D;BnaCnng64000D;BnaCnng65380D;BnaCnng66020D;BnaCnng67570D;BnaCnng68130D;BnaA01g05320D;BnaA01g06670D;BnaA01g08670D;BnaA01g09580D;BnaA03g20470D;BnaA03g21400D;BnaA03g21610D;BnaA03g21790D;BnaA03g22380D;BnaA03g22590D;BnaA03g24010D;BnaA03g24050D;BnaA03g24740D;BnaCnng68780D;BnaCnng69020D;BnaCnng69600D;BnaCnng69610D;BnaCnng69750D;BnaCnng69860D;BnaCnng71410D;BnaCnng71840D;BnaCnng72020D;BnaCnng72580D;BnaCnng73990D;BnaCnng75220D;BnaCnng75540D;BnaCnng76050D;BnaCnng76780D;BnaCnng77930D;BnaCnng78560D;BnaUnng00010D;BnaUnng00020D;BnaUnng00420D;BnaUnng00920D;BnaUnng03230D;BnaUnng04040D;BnaUnng04070D;BnaA03g25700D;BnaA03g25920D;BnaA03g26780D;BnaA03g26820D;BnaA03g26950D;BnaA03g27250D;BnaA03g27440D;BnaA03g29470D;BnaA03g30040D;BnaA03g30340D;BnaA03g30840D;BnaA03g31330D;BnaA03g32460D;BnaA03g32470D;BnaA03g34520D;BnaA03g34680D;BnaA03g35390D;BnaA03g35770D;BnaA03g36110D;BnaA03g36120D;BnaA03g36870D;BnaA03g37010D;BnaA03g37280D;BnaA03g37660D;BnaA03g37940D;BnaA03g37950D;BnaA03g38480D;BnaA03g38620D;BnaA03g38630D;BnaA03g39010D;BnaA03g39240D;BnaA03g39790D;BnaA03g40190D;BnaA03g40600D;BnaA03g40690D;BnaA03g40940D;BnaA03g41500D;BnaA03g41660D;BnaA03g42440D;BnaA03g44530D;BnaA03g44570D;BnaA03g44700D;BnaA03g46020D;BnaA03g46050D;BnaA03g46140D;BnaA03g46510D;BnaA03g47120D;BnaA03g47130D;BnaA03g47510D;BnaA03g48030D;BnaA03g48070D;BnaA03g48500D;BnaA03g48510D;BnaA03g49030D;BnaA03g49680D;BnaA03g50250D;BnaA03g50560D;BnaA03g50570D;BnaA03g50610D;BnaA03g51030D;BnaA03g52520D;BnaA03g52540D;BnaA03g52700D;BnaA03g52710D;BnaA03g52720D;BnaA03g52740D;BnaA03g53110D;BnaA03g53230D;BnaA03g53240D;BnaA03g53250D;BnaA03g53870D;BnaA03g58380D;BnaA03g58600D;BnaA03g59670D;BnaA04g00800D;BnaA04g01520D;BnaA04g01530D;BnaA04g01660D;BnaA04g02760D;BnaA04g05850D;BnaA04g05940D;BnaA04g06040D;BnaA04g07210D;BnaA04g09530D;BnaA01g10210D;BnaA01g10550D;BnaA01g10690D;BnaA01g11280D;BnaA01g11790D;BnaA01g12370D;BnaA01g13230D;BnaA01g13250D;BnaA01g13260D;BnaA01g13330D;BnaA01g13670D;BnaA01g14440D;BnaA01g14800D;BnaA04g10190D;BnaA04g12170D;BnaA04g13540D;BnaA04g14030D;BnaA04g14070D;BnaA04g14530D;BnaA04g15220D;BnaA04g15380D;BnaA04g15550D;BnaA04g16560D;BnaA04g16860D;BnaA04g17420D;BnaA04g17810D;BnaA04g18240D;BnaA04g18810D;BnaA04g20310D;BnaA04g20910D;BnaA04g22040D;BnaA04g23900D;BnaA04g24150D;BnaA04g24900D;BnaA04g25000D;BnaA04g28770D;BnaA04g29720D;BnaA05g00510D;BnaA05g00710D;BnaA05g00790D;BnaA05g01150D;BnaA05g01380D;BnaA05g01400D;BnaA05g02180D;BnaA05g02500D;BnaA05g03230D;BnaA05g05710D;BnaA05g06890D;BnaA05g07510D;BnaA05g10900D;BnaA05g11270D;BnaA05g11330D;BnaA05g11820D;BnaA05g12160D;BnaA05g13660D;BnaA05g13820D;BnaA05g15300D;BnaA05g16190D;BnaA05g16760D;BnaA05g19600D;BnaA05g22120D;BnaA05g22550D;BnaA05g22560D;BnaA05g22570D;BnaA05g22770D;BnaA05g25530D;BnaA05g26450D;BnaA05g27620D;BnaA05g28200D;BnaA05g29060D;BnaA05g29580D;BnaA05g29680D;BnaA05g29880D;BnaA01g15270D;BnaA01g15570D;BnaA01g16760D;BnaA01g16900D;BnaA01g17570D;BnaA05g30140D;BnaA05g30870D;BnaA05g32240D;BnaA05g32610D;BnaA05g33770D;BnaA05g34070D;BnaA05g34850D;BnaA05g36000D;BnaA05g36510D;BnaA05g37010D;BnaA06g00700D;BnaA06g02950D;BnaA06g03170D;BnaA06g04280D;BnaA06g05130D;BnaA06g05440D;BnaA06g08250D;BnaA06g09160D;BnaA06g10680D;BnaA06g11070D;BnaA06g11110D;BnaA06g11800D;BnaA06g12690D;BnaA06g12700D;BnaA06g12860D;BnaA06g12870D;BnaA06g13080D;BnaA06g13330D;BnaA06g13570D;BnaA06g13650D;BnaA06g15280D;BnaA06g15640D;BnaA06g15720D;BnaA06g16940D;BnaA06g17340D;BnaA06g17380D;BnaA06g18160D;BnaA06g18440D;BnaA06g19660D;BnaA06g20230D;BnaA06g20570D;BnaA06g21780D;BnaA06g21900D;BnaA06g24160D;BnaA06g24750D;BnaA06g24760D;BnaA06g24950D;BnaA06g25490D;BnaA06g25880D;BnaA06g26290D;BnaA06g28210D;BnaA06g29370D;BnaA06g29380D;BnaA06g29540D;BnaA06g30520D;BnaA06g30710D;BnaA06g31220D;BnaA06g31230D;BnaA06g31470D;BnaA06g31780D;BnaA06g31880D;BnaA06g31890D;BnaA06g32540D;BnaA06g33520D;BnaA06g33590D;BnaA06g33990D;BnaA06g36580D;BnaA06g37380D;BnaA06g37640D;BnaA06g37750D;BnaA06g38470D;BnaA06g38670D;BnaA06g40890D;BnaA01g20340D;BnaA01g20350D;BnaA01g21010D;BnaA01g21080D;BnaA01g21090D;BnaA01g21230D;BnaA01g21360D;BnaA01g22170D;BnaA01g23320D;BnaA01g23330D;BnaA01g23490D;BnaA01g23930D;BnaA01g24320D;BnaA07g02420D;BnaA07g03590D;BnaA07g05740D;BnaA07g05960D;BnaA07g06740D;BnaA07g09290D;BnaA07g10350D;BnaA07g11930D;BnaA07g12760D;BnaA07g12770D;BnaA07g12970D;BnaA07g13000D;BnaA07g13760D;BnaA07g14020D;BnaA07g16010D;BnaA07g16960D;BnaA07g17350D;BnaA07g17630D;BnaA07g18330D;BnaA07g18360D;BnaA07g18530D;BnaA07g18670D;BnaA07g19880D;BnaA07g20440D;BnaA07g21300D;BnaA07g22130D;BnaA07g22240D;BnaA07g23630D;BnaA07g24240D;BnaA07g24600D;BnaA07g25720D;BnaA07g25800D;BnaA07g25810D;BnaA07g25830D;BnaA07g26980D;BnaA07g28100D;BnaA07g29070D;BnaA07g30860D;BnaA07g30990D;BnaA07g31220D;BnaA07g31540D;BnaA07g31550D;BnaA07g31680D;BnaA07g31710D;BnaA07g32960D;BnaA07g32970D;BnaA07g34700D;BnaA07g35620D;BnaA07g36180D;BnaA07g36940D;BnaA07g36950D;BnaA07g38030D;BnaA08g00060D;BnaA08g01860D;BnaA08g04270D;BnaA08g05930D;BnaA08g08440D;BnaA08g09490D;BnaA08g09740D;BnaA08g10420D;BnaA08g10660D;BnaA08g11130D;BnaA08g11140D;BnaA08g11770D;BnaA01g25260D;BnaA01g27850D;BnaA01g27860D;BnaA01g29790D;BnaA08g14800D;BnaA08g15610D;BnaA08g16740D;BnaA08g16990D;BnaA08g19190D;BnaA08g19860D;BnaA08g22300D;BnaA08g22470D;BnaA08g22480D;BnaA08g22580D;BnaA08g22720D;BnaA08g22850D;BnaA08g23070D;BnaA08g24810D;BnaA08g24860D;BnaA08g26320D;BnaA08g26380D;BnaA08g26750D;BnaA08g27750D;BnaA08g29620D;BnaA08g29930D;BnaA08g30480D;BnaA08g31690D;BnaA09g00120D;BnaA09g00230D;BnaA09g01140D;BnaA09g01480D;BnaA09g01810D;BnaA09g02150D;BnaA09g02170D;BnaA09g02450D;BnaA09g02460D;BnaA09g02470D;BnaA09g02730D;BnaA09g03290D;BnaA09g03360D;BnaA09g05220D;BnaA09g05480D;BnaA09g06090D;BnaA09g07190D;BnaA09g07290D;BnaA09g08020D;BnaA09g08540D;BnaA09g08660D;BnaA09g08670D;BnaA09g09050D;BnaA09g10520D;BnaA09g11280D;BnaA09g11780D;BnaA09g11870D;BnaA09g17850D;BnaA09g17950D;BnaA09g19450D;BnaA09g19500D;BnaA09g20300D;BnaA09g20310D;BnaA09g21880D;BnaA09g28330D;BnaA09g28450D;BnaA09g28510D;BnaA09g29250D;BnaA01g30300D;BnaA01g30350D;BnaA01g31850D;BnaA01g32500D;BnaA01g32800D;BnaA01g33290D;BnaA01g34390D;BnaA09g30490D;BnaA09g32390D;BnaA09g33480D;BnaA09g35310D;BnaA09g36050D;BnaA09g36820D;BnaA09g37690D;BnaA09g37780D;BnaA09g38000D;BnaA09g38010D;BnaA09g38510D;BnaA09g39030D;BnaA09g40640D;BnaA09g41300D;BnaA09g41750D;BnaA09g43180D;BnaA09g44160D;BnaA09g44270D;BnaA09g44420D;BnaA09g44500D;BnaA09g44780D;BnaA09g44790D;BnaA09g44970D;BnaA09g45500D;BnaA09g47210D;BnaA09g48440D;BnaA09g48550D;BnaA09g49800D;BnaA09g50110D;BnaA09g50120D;BnaA09g51530D;BnaA09g52130D;BnaA09g53510D;BnaA09g55030D;BnaA09g56310D;BnaA10g00700D;BnaA10g02480D;BnaA10g04120D;BnaA10g04370D;BnaA10g06480D;BnaA10g07800D;BnaA10g10250D;BnaA10g10260D;BnaA10g10500D;BnaA10g12770D;BnaA10g13590D;BnaA10g14400D;BnaA10g14790D;BnaA10g14990D;BnaA10g15680D;BnaA10g15750D;BnaA10g16980D;BnaA10g17700D;BnaA10g17890D;BnaA10g18740D;BnaA10g18810D;BnaA10g19030D;BnaA10g19100D;BnaA10g19370D;BnaA10g20130D;BnaA10g20490D;BnaA10g21970D;BnaA01g36930D;BnaA01g36940D;BnaA02g00440D;BnaA02g01160D;BnaA02g01290D;BnaA02g01440D;BnaA02g02300D;BnaA02g02580D;BnaA10g23840D;BnaA10g23980D;BnaA10g25350D;BnaA10g25410D;BnaA10g25660D;BnaA10g26030D;BnaA10g27190D;BnaA10g27690D;BnaA10g28400D;BnaA10g28410D;BnaA10g29980D;BnaA10g30020D;BnaAnng00970D;BnaAnng02150D;BnaAnng03830D;BnaAnng03960D;BnaAnng04440D;BnaAnng04600D;BnaAnng05010D;BnaAnng06490D;BnaAnng06630D;BnaAnng06640D;BnaAnng07760D;BnaAnng07990D;BnaAnng08080D;BnaAnng08400D;BnaAnng09800D;BnaAnng10070D;BnaAnng10160D;BnaAnng13080D;BnaAnng13560D;BnaAnng14700D;BnaAnng15200D;BnaAnng15260D;BnaAnng15510D;BnaAnng15520D;BnaAnng16630D;BnaAnng17220D;BnaAnng17310D;BnaAnng17460D;BnaAnng17920D;BnaAnng19460D;BnaAnng19900D;BnaAnng20890D;BnaAnng22000D;BnaAnng22010D;BnaAnng22830D;BnaAnng23930D;BnaAnng24700D;BnaAnng25220D;BnaAnng26220D;BnaAnng26380D;BnaAnng26800D;BnaAnng27960D;BnaAnng29270D;BnaAnng29990D;BnaAnng30700D;BnaAnng30810D;BnaAnng31140D;BnaAnng31330D;BnaAnng32120D;BnaAnng32620D;BnaAnng33850D;BnaAnng34960D;BnaAnng35730D;BnaAnng36110D;BnaAnng36230D;BnaAnng36570D;BnaAnng38130D;BnaAnng38560D;BnaAnng40310D;BnaAnng41270D;BnaAnng41910D;BnaC01g00170D;BnaA02g03170D;BnaA02g03630D;BnaA02g03700D;BnaA02g03710D;BnaA02g04170D;BnaA02g04230D;BnaA02g05320D;BnaA02g06100D;BnaC01g01250D;BnaC01g01660D;BnaC01g03240D;BnaC01g03510D;BnaC01g04130D;BnaC01g04510D;BnaC01g04530D;BnaC01g04760D;BnaC01g04780D;BnaC01g08020D;BnaC01g11200D;BnaC01g12000D;BnaC01g12080D;BnaC01g12230D;BnaC01g13360D;BnaC01g14080D;BnaC01g15070D;BnaC01g15090D;BnaC01g15460D;BnaC01g16050D;BnaC01g17440D;BnaC01g18030D;BnaC01g18040D;BnaC01g18050D;BnaC01g18490D;BnaC01g18570D;BnaC01g20650D;BnaC01g21920D;BnaC01g25570D;BnaC01g25590D;BnaC01g26310D;BnaC01g26440D;BnaC01g27720D;BnaC01g29440D;BnaC01g30350D;BnaC01g31020D;BnaC01g31320D;BnaC01g32150D;BnaC01g34940D;BnaC01g34960D;BnaC01g37360D;BnaC01g37570D;BnaC01g38230D;BnaC01g38680D;BnaC01g39690D;BnaC01g41180D;BnaC01g41590D;BnaC01g42220D;BnaC01g42610D;BnaC02g00420D;BnaC02g02670D;BnaC02g02750D;BnaC02g04290D;BnaC02g04390D;BnaC02g04520D;BnaC02g05270D;BnaC02g05430D	K13412+K09422+K00864+K13412+K13459+K13436+K09422+K13448+K02183+K09422+K13412+K05391+K13447+K09422+K09422+K18835+K18835+K09422+K13436+K13447+K13412+K09422+K13448+K13412+K09422+K15397+K13449+K13449+K09422+K13416+K05391+K04079+K09422+K09422+K05391+K09422+K09422+K09422+K09422+K09422+K13412+K09422+K05391+K04079+K04079+K04079+K05391+K13458+K09422+K15397+K15397+K15397+K09422+K09422+K09422+K13448+K13448+K13412+K09422+K13425+K09422+K09422+K15397+K13448+K13420+K09422+K09487+K09422+K00864+K00864+K00864+K09422+K09422+K09422+K09422+K13447+K15397+K09422+K09422+K09422+K09422+K13412+K13412+K13412+K09422+K09422+K13448+K09422+K09422+K09422+K09422+K12795+K13448+K13448+K13412+K13447+K13447+K09422+K09422+K13412+K09422+K09422+K09422+K13416+K09422+K09422+K09422+K09422+K09422+K09422+K13428+K02183+K09422+K09422+K09422+K04368+K04079+K18835+K04079+K04079+K04079+K09422+K09422+K09422+K13447+K13423+K09422+K13436+K09422+K13412+K13412+K09422+K02358+K09422+K13424+K13412+K02183+K02183+K13448+K14512+K14512+K09422+K09422+K09422+K13414+K09422+K13412+K12795+K13448+K02358+K13414+K05391+K05391+K09422+K20600+K13448+K09422+K13448+K13448+K13448+K09422+K09422+K13412+K09422+K13436+K02183+K09422+K13449+K13412+K13413+K13413+K13448+K09422+K12795+K13456+K18834+K13417+K13449+K13449+K15397+K15397+K13448+K13412+K13412+K09422+K09422+K13448+K02183+K02183+K20536+K09422+K09422+K13448+K13448+K00864+K09422+K13412+K09422+K13447+K15397+K13448+K09422+K09422+K09422+K02358+K13448+K09422+K09422+K15397+K15397+K13449+K09422+K13416+K09422+K09422+K13430+K09422+K09422+K13436+K09422+K09422+K13413+K13436+K15397+K09422+K05391+K13448+K13412+K13412+K13412+K13436+K14512+K09422+K13424+K09422+K09422+K09422+K13412+K13412+K13436+K13423+K02358+K15397+K05391+K09422+K13412+K13459+K13414+K09422+K14512+K14512+K14512+K13436+K02183+K04368+K09422+K13448+K16226+K13420+K13420+K13420+K09422+K15397+K13448+K13412+K18880+K13448+K09422+K01373+K02183+K13448+K09422+K00864+K05391+K05391+K05391+K15397+K02183+K13448+K15397+K13436+K09422+K09422+K13412+K09422+K13412+K13412+K13412+K13448+K13412+K01373+K13436+K13448+K09422+K09422+K09422+K09422+K09422+K09422+K02183+K05391+K05391+K15397+K15397+K15397+K09422+K09422+K13436+K09422+K09422+K13448+K09422+K13459+K05391+K09422+K13448+K09422+K13412+K09422+K13447+K12795+K13448+K09422+K12795+K09422+K13448+K13430+K09422+K09422+K09422+K15397+K09422+K09422+K09422+K09422+K09422+K04079+K13412+K13448+K13429+K05391+K13412+K05391+K05391+K05391+K13436+K09422+K09422+K09422+K13412+K13448+K09422+K09422+K09487+K13448+K09422+K13448+K13448+K09422+K09422+K09422+K09422+K09422+K13448+K09422+K09422+K13449+K13449+K13459+K13459+K13459+K13459+K13414+K18835+K09422+K13413+K13447+K13448+K09422+K05391+K05391+K13436+K13448+K14512+K13412+K13412+K13412+K09422+K09422+K04079+K09422+K09422+K15397+K09422+K09422+K00864+K09422+K13448+K09422+K09422+K09422+K09422+K09422+K15397+K04368+K09422+K09422+K09422+K09422+K09422+K13448+K09422+K09422+K09422+K09422+K13412+K13412+K13448+K13448+K09422+K00864+K09422+K09422+K02183+K13448+K13448+K13416+K15397+K15397+K13448+K09422+K09422+K01373+K01373+K09422+K13448+K00864+K00864+K09422+K09422+K13412+K15397+K13448+K02358+K09422+K09487+K09422+K13448+K13412+K13447+K09422+K09422+K13412+K09422+K13430+K09422+K09422+K09422+K02183+K09422+K13426+K09422+K13447+K09422+K09422+K13424+K09422+K13412+K09422+K09422+K09422+K13412+K15397+K01373+K09422+K02358+K13448+K09422+K09422+K12795+K09487+K13447+K13447+K13447+K09422+K13448+K13459+K13459+K05391+K13416+K13449+K13449+K13449+K13449+K13449+K15397+K15397+K15397+K09422+K13412+K13412+K09422+K09422+K09422+K13412+K13448+K13449+K13449+K13436+K09422+K09422+K09422+K09422+K09422+K09487+K13460+K13460+K13448+K09422+K09422+K13448+K09422+K09422+K09422+K09422+K09422+K09422+K09422+K13412+K13448+K09422+K09422+K02183+K09422+K09422+K09422+K01373+K09422+K09422+K13412+K14512+K14512+K09422+K09422+K09422+K15397+K05391+K01373+K15397+K13447+K13412+K09422+K09422+K09422+K09422+K09422+K13459+K13459+K13448+K13459+K09422+K13447+K13447+K13448+K13448+K13436+K15397+K04368+K02358+K02358+K09422+K09422+K13436+K02358+K13448+K09422+K09422+K09422+K09422+K02183+K09422+K13412+K09422+K09422+K09422+K09422+K09422+K13412+K15397+K13412+K13459+K13459+K09422+K13447+K09422+K09422+K13448+K16226+K13459+K13420+K00864+K09487+K09422+K13412+K04368+K04079+K18835+K04079+K04079+K04079+K04079+K09422+K09422+K09422+K09422+K09422+K13447+K13423+K09422+K13436+K09422+K13412+K12795+K13412+K13414+K04079+K05391+K09422+K09422+K13436+K09422+K12795+K09422+K04368+K04368+K09422+K09422+K02183+K13412+K13428+K13412+K13412+K09422+K13448+K09422+K09422+K05391+K09422+K05391+K09422+K13430+K09422+K13412+K13412+K09422+K13447+K15397+K13412+K15397+K09422+K13448+K18835+K09422+K13456+K09422+K09422+K09422+K13425+K15397+K09422+K04368+K15397+K13448+K09422+K09422+K13459+K09422+K13412+K09422+K13448+K13412+K18875+K05391+K09422+K09422+K09422+K13448+K13427+K13436+K13436+K13436+K15397+K09422+K09422+K13448+K13448+K13448+K09422+K09422+K13424+K13412+K02183+K13448+K09422+K02183+K13448+K09422+K12795+K13412+K09422+K05391+K09422+K09422+K09422+K09422+K09422+K09422+K13459+K09422+K09422+K13412+K09422+K09422+K15397+K09422+K13412+K13447+K12795+K13412+K09422+K09422+K09422+K05391+K02183+K05391+K13447+K05391+K05391+K02183+K09422+K09422+K09422+K09422+K13459+K09422+K13412+K13448+K15397+K09422+K02183+K09422+K15397+K09422+K09422+K09422+K09422+K09422+K13449+K09422+K09422+K18835+K09422+K13424+K09422+K09422+K01373+K05391+K09422+K09422+K14512+K09422+K13436+K09422+K13448+K09422+K09422+K13412+K12795+K09422+K09422+K13448+K09422+K09422+K13448+K09422+K01373+K09422+K09422+K09422+K09422+K09422+K09422+K13448+K00864+K13448+K02183+K13448+K13459+K09422+K13430+K12795+K09422+K13448+K02358+K05391+K09422+K20600+K13448+K09422+K09422+K13448+K09422+K09422+K13412+K09422+K09422+K13436+K05391+K13449+K13412+K13413+K13413+K13448+K09422+K09422+K13456+K18834+K18834+K13417+K13449+K13449+K15397+K09422+K09422+K09422+K09422+K09422+K13448+K13412+K15397+K01373+K02358+K13448+K09422+K13426+K12795+K13412+K09487+K13447+K13447+K09422+K18835+K13448+K13459+K13459+K09422+K09422+K05391+K13449+K13449+K13449+K15397+K13416+K09422+K13449+K13449+K13449+K13449+K09422+K13412+K13412+K13412+K09422+K09422+K09422+K13412+K09422+K14512+K14512+K13436+K02183+K13448+K13412+K18880+K13448+K09422+K09422+K02358+K13448+K09422+K13412+K09422+K13426+K12795+K12795+K13412+K09487+K13447+K09422+K09422+K01373+K09422+K05391+K13416+K05391+K05391+K15397+K02183+K15397+K13430+K13423+K13436+K13412+K09422+K13436+K13412+K13424+K13448+K13412+K13436+K13448+K09422+K09422+K09422+K09422+K13436+K15397+K05391+K09422+K13448+K13412+K13436+K09422+K09422+K09422+K09422+K13412+K13412+K13436+K13423+K18835+K13447+K13413+K13448+K13448+K13429+K09422+K05391+K05391+K05391+K13436+K09422+K09422+K09422+K13412+K09422+K09422+K09422+K09487+K13459+K18835+K09422+K09422+K01373+K13448+K09422+K09422+K13448+K09422+K09422+K13424+K09422+K13448+K09422+K13414+K13459+K13448+K15397+K09422+K09422+K13448+K09422+K05391+K09422+K09422+K09422+K09422+K09422+K09422+K09422+K13412+K13447+K15397+K15397+K13448+K09422+K02183+K05391+K13448+K13427+K09422+K20536+K02183+K02183+K13448+K09422+K09422+K09422+K09422+K09422+K09422+K13412+K13412+K13412+K09422+K09422+K09422+K09422+K13447+K09422+K09422+K09422+K09422+K09422+K09422+K09422+K13430+K13448+K09487+K09422+K15397+K09422+K09422+K13449+K13448+K09422+K13412+K18875+K18875+K09422+K09422+K09422+K13448+K12795+K05391+K13448+K13448+K13412+K09422+K13448+K13412+K15397+K09422+K13448+K09422+K13449+K09422+K09422+K13412+K13412+K09422+K02183+K05391+K15397+K09422+K02183+K13412+K05391+K13436+K13448+K14512+K09422+K00864+K09422+K13448+K09422+K09422+K15397+K09422+K15397+K09422+K09422+K13448+K02183+K09422+K09422+K09422+K09422+K13448+K09422+K09422+K09422+K09422+K13412+K13448+K13448+K09422+K00864+K13448+K09422+K09422+K09422+K09422+K13413+K13412+K02183+K09422+K13448+K09422+K09422+K13426+K15397+K15397+K13416+K13413+K05391+K05391+K09422+K09487+K09422+K01373+K09422+K13448+K09422+K09422+K09422+K09422+K09422+K13448+K09422+K09422+K13448+K13460+K09422+K13459+K09422+K15397+K09422+K09422+K02358+K13448+K13425+K09422+K02358+K13448+K13430+K09422+K09422+K02183+K02183+K09422+K09422+K09422+K02183+K13412+K09422+K09422+K09422+K09422+K13412+K13448+K15397+K15397+K13412+K13459+K09422+K09422+K13447+K13459+K13420+K09487+K13448+K13412+K13412+K12795+K13448+K09422+K15397+K09422+K09422+K09422+K13448+K13457+K09422+K09422+K13448+K09422+K13412+K09422+K09422+K02183+K13412+K13436+K13448+K14512+K14512+K09422+K09422+K15397+K05391+K05391+K01373+K15397+K13447+K13412+K09422+K09422+K09422+K09422+K02358+K13448+K09422+K13447+K13436+K13448+K13448+K15397+K09422+K13448+K01373+K09422+K15397+K15397+K09422+K13436+K05391+K13458+K09422+K09422+K18835+K09422+K09422+K02183+K13412+K13428+K13412+K13412+K09422+K09422+K09422+K05391+K09422+K05391+K09422+K09422+K13430+K13412+K09422+K13436+K13436+K09422+K13412+K09422+K13430+K09422+K09422+K13447+K09422+K15397+K13412+K15397+K13448+K09422+K09422+K04079+K04079+K13412+K09422+K15397+K09422+K09422+K09422+K13414+K13412+K09422+K13448+K09422+K09422+K09422+K13447+K13458+K13412+K13416+K13448+K02358+K09422+K09422+K09422+K13448+K09422+K15397+K15397+K13448+K13448+K09422+K09422+K05391+K09422+K04368+K02183+K09487+K09487+K13448+K09422+K18835+K09422+K18875+K09422+K09422+K09422+K13449+K09422+K13414+K09422+K09422+K09422+K09422+K09422+K09422+K09422+K09422+K13412+K09422+K09422+K09422+K09422+K09422+K09422+K09422+K01373+K09422+K13448+K09422+K09422+K13412+K13412+K02183+K09422+K09422+K09422+K13412+K09422+K15397+K13449+K13449+K09422+K13416+K05391+K09422+K09422+K02358+K13448+K13412+K09422+K12795+K12795+K13412+K09487+K09422+K13459+K13459+K13459+K18835+K13448+K09422+K01373+K18875+K18875+K09422+K09422+K02358+K02183+K13448+K09422+K13448+K13413+K05391+K05391+K09422+K09422+K09422+K13448+K09487+K09422+K13447+K13448+K05391+K09422+K15397+K13412+K13412+K09422+K13430+K09422+K09422
Genetic Information Processing	Translation	Ribosome	1386	ko03010	Brassica_napus_newGene_396;Brassica_napus_newGene_4133;Brassica_napus_newGene_4342;Brassica_napus_newGene_4647;Brassica_napus_newGene_4772;Brassica_napus_newGene_4833;Brassica_napus_newGene_4997;Brassica_napus_newGene_5571;Brassica_napus_newGene_7624;Brassica_napus_newGene_8986;Brassica_napus_newGene_91;Brassica_napus_newGene_9124;Brassica_napus_newGene_9595;Brassica_napus_newGene_9613;Brassica_napus_newGene_9956;Brassica_napus_newGene_1166;Brassica_napus_newGene_11865;Brassica_napus_newGene_147;Brassica_napus_newGene_1890;Brassica_napus_newGene_1943;Brassica_napus_newGene_2454;Brassica_napus_newGene_2990;Brassica_napus_newGene_3152;Brassica_napus_newGene_3355;BnaA01g01470D;BnaA01g02490D;BnaA01g02540D;BnaA01g03150D;BnaA01g04920D;BnaA02g07620D;BnaA02g08230D;BnaA02g08440D;BnaA02g08520D;BnaA02g08530D;BnaA02g09230D;BnaA02g09540D;BnaA02g10390D;BnaA02g10490D;BnaC02g05940D;BnaC02g05950D;BnaC02g10680D;BnaC02g11640D;BnaC02g11980D;BnaC02g11990D;BnaC02g12070D;BnaC02g12080D;BnaC02g12270D;BnaC02g13280D;BnaC02g13600D;BnaC02g14460D;BnaC02g14620D;BnaC02g15660D;BnaC02g19510D;BnaC02g19670D;BnaC02g20030D;BnaC02g21380D;BnaC02g21820D;BnaC02g21920D;BnaC02g22610D;BnaC02g22690D;BnaC02g22860D;BnaC02g24670D;BnaC02g24700D;BnaC02g25080D;BnaC02g27630D;BnaC02g27740D;BnaC02g28080D;BnaC02g28200D;BnaC02g29130D;BnaC02g29720D;BnaC02g30260D;BnaC02g31850D;BnaC02g32970D;BnaC02g33760D;BnaC02g35970D;BnaC02g36060D;BnaC02g37380D;BnaC02g38320D;BnaC02g38740D;BnaC02g39500D;BnaC02g39820D;BnaC02g39860D;BnaC02g39870D;BnaC02g39900D;BnaC02g40400D;BnaC02g41150D;BnaC02g41160D;BnaC02g41170D;BnaC02g41560D;BnaC02g42050D;BnaC02g44920D;BnaC02g45790D;BnaC02g47210D;BnaC03g00020D;BnaC03g00960D;BnaC03g01010D;BnaC03g01450D;BnaC03g02510D;BnaC03g02860D;BnaC03g03830D;BnaC03g03920D;BnaC03g04230D;BnaC03g05030D;BnaC03g06390D;BnaA02g13140D;BnaA02g14450D;BnaA02g14510D;BnaA02g15960D;BnaA02g16870D;BnaC03g06830D;BnaC03g06840D;BnaC03g07580D;BnaC03g08960D;BnaC03g09350D;BnaC03g10040D;BnaC03g11550D;BnaC03g13020D;BnaC03g13200D;BnaC03g13330D;BnaC03g14370D;BnaC03g14490D;BnaC03g14780D;BnaC03g15440D;BnaC03g15950D;BnaC03g17580D;BnaC03g17640D;BnaC03g17910D;BnaC03g19000D;BnaC03g19950D;BnaC03g19960D;BnaC03g20250D;BnaC03g20270D;BnaC03g20660D;BnaC03g20800D;BnaC03g22080D;BnaC03g22120D;BnaC03g22400D;BnaC03g22570D;BnaC03g22740D;BnaC03g23520D;BnaC03g23840D;BnaC03g23990D;BnaC03g24210D;BnaC03g24320D;BnaC03g24690D;BnaC03g26080D;BnaC03g28760D;BnaC03g31010D;BnaC03g31110D;BnaC03g31120D;BnaC03g31130D;BnaC03g31140D;BnaC03g31150D;BnaC03g31580D;BnaC03g31890D;BnaC03g32290D;BnaC03g32720D;BnaC03g33030D;BnaC03g33480D;BnaC03g33630D;BnaC03g33700D;BnaC03g33960D;BnaC03g34030D;BnaC03g34320D;BnaC03g34340D;BnaC03g34520D;BnaC03g34830D;BnaC03g35870D;BnaC03g35890D;BnaC03g35930D;BnaC03g36170D;BnaC03g37210D;BnaC03g38190D;BnaC03g38610D;BnaC03g38980D;BnaC03g38990D;BnaC03g39520D;BnaC03g40010D;BnaC03g40660D;BnaC03g40680D;BnaC03g42610D;BnaC03g42750D;BnaC03g43290D;BnaC03g44490D;BnaC03g44500D;BnaC03g44740D;BnaC03g45400D;BnaC03g46180D;BnaC03g47030D;BnaC03g48390D;BnaC03g49060D;BnaC03g49590D;BnaC03g49630D;BnaC03g50030D;BnaC03g51660D;BnaC03g52160D;BnaC03g52650D;BnaC03g52670D;BnaC03g52690D;BnaC03g52700D;BnaC03g54490D;BnaC03g55620D;BnaA02g18070D;BnaA02g18970D;BnaA02g19450D;BnaA02g19870D;BnaA02g20180D;BnaA02g21980D;BnaA02g22240D;BnaC03g57660D;BnaC03g58110D;BnaC03g58890D;BnaC03g59540D;BnaC03g59800D;BnaC03g60460D;BnaC03g62040D;BnaC03g62190D;BnaC03g62250D;BnaC03g65890D;BnaC03g66290D;BnaC03g67570D;BnaC03g67590D;BnaC03g67680D;BnaC03g67840D;BnaC03g69780D;BnaC03g71510D;BnaC03g72020D;BnaC03g72450D;BnaC03g73560D;BnaC03g73600D;BnaC03g74030D;BnaC03g74960D;BnaC03g76530D;BnaC03g77310D;BnaC03g77430D;BnaC03g77650D;BnaC04g02660D;BnaC04g02930D;BnaC04g03350D;BnaC04g04420D;BnaC04g06030D;BnaC04g06100D;BnaC04g06950D;BnaC04g06970D;BnaC04g07030D;BnaC04g07050D;BnaC04g07790D;BnaC04g08010D;BnaC04g08080D;BnaC04g08700D;BnaC04g09150D;BnaC04g09160D;BnaC04g09370D;BnaC04g10720D;BnaC04g10750D;BnaC04g11070D;BnaC04g13040D;BnaC04g13530D;BnaC04g14310D;BnaC04g16650D;BnaC04g16800D;BnaC04g18380D;BnaC04g19060D;BnaC04g20620D;BnaC04g21140D;BnaC04g21420D;BnaC04g22000D;BnaC04g22220D;BnaC04g23010D;BnaC04g23240D;BnaC04g23430D;BnaC04g24200D;BnaC04g24960D;BnaC04g25050D;BnaC04g25280D;BnaC04g25630D;BnaC04g27310D;BnaC04g28070D;BnaA02g23000D;BnaA02g23560D;BnaA02g24100D;BnaA02g24860D;BnaA02g27070D;BnaC04g28820D;BnaC04g29340D;BnaC04g29420D;BnaC04g29430D;BnaC04g32500D;BnaC04g32600D;BnaC04g33400D;BnaC04g36490D;BnaC04g36750D;BnaC04g37140D;BnaC04g38260D;BnaC04g39150D;BnaC04g39260D;BnaC04g42260D;BnaC04g42280D;BnaC04g42750D;BnaC04g43710D;BnaC04g43890D;BnaC04g44220D;BnaC04g45340D;BnaC04g46300D;BnaC04g46370D;BnaC04g46380D;BnaC04g47870D;BnaC04g48950D;BnaC04g49470D;BnaC04g50400D;BnaC04g53170D;BnaC04g56150D;BnaC04g56360D;BnaC04g56900D;BnaC05g00800D;BnaC05g01420D;BnaC05g01460D;BnaC05g02380D;BnaC05g02580D;BnaC05g03230D;BnaC05g05110D;BnaC05g05370D;BnaC05g07130D;BnaC05g10550D;BnaC05g12790D;BnaC05g13680D;BnaC05g14230D;BnaC05g18570D;BnaC05g18740D;BnaC05g19950D;BnaC05g19970D;BnaA02g28030D;BnaA02g29080D;BnaA02g29320D;BnaA02g29450D;BnaA02g30400D;BnaA02g31260D;BnaC05g21630D;BnaC05g22990D;BnaC05g24960D;BnaC05g24980D;BnaC05g28180D;BnaC05g30080D;BnaC05g30250D;BnaC05g30330D;BnaC05g31860D;BnaC05g34140D;BnaC05g34360D;BnaC05g34370D;BnaC05g35110D;BnaC05g36560D;BnaC05g37290D;BnaC05g38430D;BnaC05g38950D;BnaC05g40270D;BnaC05g40730D;BnaC05g41290D;BnaC05g41690D;BnaC05g42400D;BnaC05g43330D;BnaC05g43420D;BnaC05g44590D;BnaC05g45150D;BnaC05g45780D;BnaC05g46180D;BnaC05g46200D;BnaC05g46250D;BnaC05g46950D;BnaC05g47000D;BnaC05g47280D;BnaC05g47390D;BnaC05g48140D;BnaC05g48210D;BnaC05g48450D;BnaC05g48560D;BnaC05g51070D;BnaC05g51230D;BnaC06g00510D;BnaC06g01250D;BnaC06g02420D;BnaC06g07900D;BnaC06g08730D;BnaC06g09590D;BnaC06g11290D;BnaC06g11360D;BnaC06g11500D;BnaC06g12540D;BnaC06g12970D;BnaC06g13330D;BnaC06g13490D;BnaC06g14370D;BnaC06g14610D;BnaC06g14700D;BnaC06g14940D;BnaC06g15120D;BnaC06g16830D;BnaC06g17410D;BnaC06g17520D;BnaC06g17900D;BnaC06g18420D;BnaC06g18630D;BnaA02g32780D;BnaA02g36040D;BnaA02g36270D;BnaA02g37000D;BnaC06g19470D;BnaC06g20620D;BnaC06g22640D;BnaC06g22650D;BnaC06g23120D;BnaC06g23300D;BnaC06g24350D;BnaC06g24620D;BnaC06g24650D;BnaC06g24660D;BnaC06g24830D;BnaC06g24990D;BnaC06g25310D;BnaC06g26740D;BnaC06g27620D;BnaC06g27870D;BnaC06g27920D;BnaC06g27990D;BnaC06g28070D;BnaC06g28490D;BnaC06g30660D;BnaC06g32690D;BnaC06g33540D;BnaC06g33580D;BnaC06g34900D;BnaC06g35200D;BnaC06g35770D;BnaC06g36120D;BnaC06g38290D;BnaC06g38440D;BnaC06g42550D;BnaC06g42830D;BnaC06g43320D;BnaC06g43330D;BnaC06g43680D;BnaC07g00830D;BnaC07g01080D;BnaC07g01470D;BnaC07g01480D;BnaC07g01510D;BnaC07g01520D;BnaC07g01750D;BnaC07g02020D;BnaC07g02120D;BnaC07g03370D;BnaC07g03800D;BnaC07g03810D;BnaC07g07330D;BnaC07g07780D;BnaC07g08110D;BnaC07g09360D;BnaC07g09710D;BnaC07g10130D;BnaC07g11450D;BnaC07g12420D;BnaC07g13120D;BnaC07g13150D;BnaC07g15740D;BnaC07g16510D;BnaC07g18650D;BnaC07g18930D;BnaC07g18940D;BnaC07g19160D;BnaC07g19610D;BnaC07g20010D;BnaC07g20640D;BnaC07g21130D;BnaC07g21660D;BnaC07g23130D;BnaC07g23530D;BnaC07g24350D;BnaC07g24760D;BnaC07g24770D;BnaA03g00670D;BnaA03g00720D;BnaA03g01080D;BnaA03g01450D;BnaA03g02870D;BnaA03g04820D;BnaA03g05300D;BnaA03g05310D;BnaC07g25130D;BnaC07g26420D;BnaC07g26730D;BnaC07g27340D;BnaC07g27610D;BnaC07g28240D;BnaC07g28280D;BnaC07g29300D;BnaC07g30590D;BnaC07g30730D;BnaC07g31040D;BnaC07g31580D;BnaC07g32120D;BnaC07g34290D;BnaC07g35100D;BnaC07g39200D;BnaC07g39890D;BnaC07g40370D;BnaC07g41960D;BnaC07g42990D;BnaC07g45170D;BnaC07g45630D;BnaC07g45990D;BnaC07g46680D;BnaC07g47190D;BnaC07g47340D;BnaC07g47930D;BnaC07g49260D;BnaC07g50070D;BnaC07g50200D;BnaC07g51160D;BnaC07g51330D;BnaC08g00580D;BnaC08g00720D;BnaC08g02960D;BnaC08g03600D;BnaC08g05880D;BnaC08g06260D;BnaC08g06710D;BnaC08g07340D;BnaC08g09980D;BnaC08g11160D;BnaC08g11920D;BnaC08g12150D;BnaC08g12410D;BnaC08g13710D;BnaC08g13790D;BnaC08g16090D;BnaC08g16820D;BnaC08g17030D;BnaC08g18050D;BnaC08g20290D;BnaC08g20590D;BnaC08g20700D;BnaC08g20780D;BnaC08g21480D;BnaC08g22600D;BnaA03g05840D;BnaA03g07060D;BnaA03g07380D;BnaA03g07980D;BnaA03g08070D;BnaA03g08540D;BnaA03g09210D;BnaC08g23820D;BnaC08g23840D;BnaC08g24200D;BnaC08g24220D;BnaC08g24750D;BnaC08g24870D;BnaC08g25060D;BnaC08g26690D;BnaC08g27290D;BnaC08g29400D;BnaC08g29750D;BnaC08g30490D;BnaC08g30900D;BnaC08g31100D;BnaC08g31780D;BnaC08g31790D;BnaC08g32090D;BnaC08g32540D;BnaC08g34270D;BnaC08g35560D;BnaC08g36460D;BnaC08g36580D;BnaC08g36600D;BnaC08g36610D;BnaC08g37220D;BnaC08g38600D;BnaC08g39710D;BnaC08g42570D;BnaC08g42600D;BnaC08g43840D;BnaC08g45950D;BnaC08g45990D;BnaC08g46120D;BnaC08g47880D;BnaC08g48140D;BnaC08g49400D;BnaC08g50110D;BnaC09g01560D;BnaC09g01710D;BnaC09g01930D;BnaC09g02550D;BnaC09g02870D;BnaC09g02910D;BnaC09g03320D;BnaC09g04340D;BnaC09g04670D;BnaC09g04730D;BnaC09g04830D;BnaC09g05180D;BnaC09g05630D;BnaC09g06240D;BnaC09g06460D;BnaC09g06510D;BnaC09g07720D;BnaC09g10000D;BnaC09g10010D;BnaC09g10020D;BnaC09g10560D;BnaC09g14160D;BnaC09g15240D;BnaC09g15520D;BnaC09g15760D;BnaC09g16570D;BnaC09g16580D;BnaC09g16640D;BnaC09g16650D;BnaC09g16660D;BnaC09g16760D;BnaC09g17540D;BnaC09g18570D;BnaC09g19170D;BnaC09g19190D;BnaC09g19370D;BnaC09g20060D;BnaC09g20460D;BnaC09g20520D;BnaC09g20530D;BnaA03g10640D;BnaA03g10670D;BnaA03g11790D;BnaA03g12560D;BnaA03g13080D;BnaA03g14550D;BnaA03g14630D;BnaA03g14830D;BnaC09g24510D;BnaC09g24880D;BnaC09g24890D;BnaC09g27510D;BnaC09g27990D;BnaC09g28670D;BnaC09g29280D;BnaC09g29290D;BnaC09g29300D;BnaC09g30910D;BnaC09g31760D;BnaC09g32930D;BnaC09g33220D;BnaC09g33240D;BnaC09g35210D;BnaC09g36540D;BnaC09g37460D;BnaC09g39060D;BnaC09g39380D;BnaC09g39610D;BnaC09g41680D;BnaC09g43570D;BnaC09g45770D;BnaC09g46300D;BnaC09g48290D;BnaC09g49300D;BnaC09g50780D;BnaC09g52400D;BnaC09g52970D;BnaC09g52980D;BnaC09g53910D;BnaC09g54460D;BnaCnng01630D;BnaCnng02050D;BnaCnng03140D;BnaCnng03190D;BnaCnng03370D;BnaCnng04250D;BnaCnng04260D;BnaCnng05530D;BnaCnng10670D;BnaCnng11230D;BnaCnng12510D;BnaCnng13030D;BnaCnng13040D;BnaCnng13110D;BnaCnng13430D;BnaCnng13500D;BnaCnng14170D;BnaCnng15650D;BnaCnng16350D;BnaCnng17210D;BnaCnng17420D;BnaA03g15870D;BnaA03g16530D;BnaA03g16540D;BnaA03g16780D;BnaA03g17040D;BnaA03g17150D;BnaA03g17310D;BnaA03g17690D;BnaA03g18590D;BnaA03g18630D;BnaA03g19120D;BnaA03g19630D;BnaA03g19990D;BnaA03g20240D;BnaCnng19840D;BnaCnng19850D;BnaCnng21840D;BnaCnng23290D;BnaCnng23910D;BnaCnng24330D;BnaCnng27270D;BnaCnng27520D;BnaCnng27580D;BnaCnng28550D;BnaCnng28740D;BnaCnng29070D;BnaCnng31050D;BnaCnng31130D;BnaCnng31910D;BnaCnng32900D;BnaCnng33200D;BnaCnng33680D;BnaCnng34920D;BnaCnng35130D;BnaCnng36150D;BnaCnng37200D;BnaCnng37690D;BnaCnng38910D;BnaCnng39020D;BnaCnng44460D;BnaCnng46360D;BnaCnng46380D;BnaCnng47210D;BnaCnng47960D;BnaCnng48220D;BnaCnng48720D;BnaCnng50660D;BnaCnng54270D;BnaCnng54330D;BnaCnng57310D;BnaCnng58700D;BnaCnng58850D;BnaCnng58960D;BnaCnng60060D;BnaCnng66410D;BnaCnng67600D;BnaA01g05130D;BnaA01g05390D;BnaA01g06210D;BnaA01g07430D;BnaA01g07450D;BnaA01g07470D;BnaA01g08080D;BnaA01g08920D;BnaA01g09540D;BnaA03g20660D;BnaA03g21620D;BnaA03g21810D;BnaA03g22290D;BnaA03g24160D;BnaCnng70680D;BnaCnng72870D;BnaCnng73010D;BnaCnng73420D;BnaCnng75520D;BnaCnng76340D;BnaCnng77070D;BnaCnng77920D;BnaCnng78200D;BnaUnng00880D;BnaUnng03100D;BnaUnng04120D;BnaA03g26260D;BnaA03g26700D;BnaA03g26930D;BnaA03g27290D;BnaA03g27710D;BnaA03g28000D;BnaA03g28320D;BnaA03g28560D;BnaA03g28820D;BnaA03g28860D;BnaA03g29070D;BnaA03g29090D;BnaA03g29570D;BnaA03g30560D;BnaA03g30580D;BnaA03g30650D;BnaA03g30850D;BnaA03g31750D;BnaA03g32020D;BnaA03g32670D;BnaA03g33110D;BnaA03g33130D;BnaA03g33470D;BnaA03g33780D;BnaA03g34080D;BnaA03g34910D;BnaA03g34930D;BnaA03g36560D;BnaA03g36600D;BnaA03g37050D;BnaA03g37610D;BnaA03g39990D;BnaA03g40630D;BnaA03g41230D;BnaA03g42470D;BnaA03g42820D;BnaA03g43030D;BnaA03g43610D;BnaA03g47020D;BnaA03g47610D;BnaA03g48430D;BnaA03g49550D;BnaA03g50690D;BnaA03g51130D;BnaA03g52970D;BnaA03g53330D;BnaA03g53340D;BnaA03g53350D;BnaA03g54180D;BnaA03g54430D;BnaA03g55550D;BnaA03g55820D;BnaA03g56530D;BnaA03g56930D;BnaA03g57330D;BnaA03g57860D;BnaA03g57870D;BnaA03g58170D;BnaA03g58370D;BnaA03g60190D;BnaA03g60260D;BnaA03g60270D;BnaA04g00320D;BnaA04g01110D;BnaA04g01280D;BnaA04g01580D;BnaA04g01870D;BnaA04g02520D;BnaA04g03380D;BnaA04g03720D;BnaA04g03740D;BnaA04g04780D;BnaA04g05050D;BnaA04g05330D;BnaA04g09660D;BnaA01g13300D;BnaA01g14310D;BnaA01g14960D;BnaA04g10330D;BnaA04g10710D;BnaA04g11190D;BnaA04g12260D;BnaA04g14100D;BnaA04g14320D;BnaA04g15320D;BnaA04g15900D;BnaA04g15980D;BnaA04g18190D;BnaA04g18210D;BnaA04g19500D;BnaA04g19830D;BnaA04g20190D;BnaA04g20220D;BnaA04g21290D;BnaA04g23010D;BnaA04g23100D;BnaA04g23390D;BnaA04g24120D;BnaA04g25080D;BnaA04g25570D;BnaA04g26120D;BnaA04g26360D;BnaA04g26860D;BnaA04g27270D;BnaA04g28840D;BnaA04g29060D;BnaA04g29230D;BnaA04g29580D;BnaA05g00350D;BnaA05g02480D;BnaA05g02780D;BnaA05g03330D;BnaA05g03750D;BnaA05g04740D;BnaA05g04770D;BnaA05g06920D;BnaA05g07210D;BnaA05g07280D;BnaA05g07740D;BnaA05g08110D;BnaA05g08120D;BnaA05g08130D;BnaA05g09320D;BnaA05g09350D;BnaA05g10090D;BnaA05g11250D;BnaA05g13780D;BnaA05g14360D;BnaA05g14980D;BnaA05g17290D;BnaA05g17350D;BnaA05g18500D;BnaA05g18850D;BnaA05g19730D;BnaA05g21220D;BnaA05g21400D;BnaA05g21410D;BnaA05g22630D;BnaA05g22730D;BnaA05g23120D;BnaA05g23590D;BnaA05g24420D;BnaA05g24920D;BnaA05g25540D;BnaA05g26150D;BnaA05g26710D;BnaA05g27160D;BnaA05g27190D;BnaA05g27530D;BnaA05g28850D;BnaA05g28950D;BnaA05g29180D;BnaA01g15390D;BnaA01g16130D;BnaA05g30240D;BnaA05g30690D;BnaA05g31240D;BnaA05g31620D;BnaA05g31670D;BnaA05g32840D;BnaA05g33020D;BnaA05g33140D;BnaA05g33460D;BnaA05g34140D;BnaA05g34620D;BnaA06g01640D;BnaA06g03850D;BnaA06g04200D;BnaA06g04800D;BnaA06g05510D;BnaA06g05590D;BnaA06g08350D;BnaA06g09110D;BnaA06g10600D;BnaA06g11250D;BnaA06g11840D;BnaA06g12670D;BnaA06g16180D;BnaA06g16250D;BnaA06g18230D;BnaA06g19150D;BnaA06g19320D;BnaA06g19330D;BnaA06g19340D;BnaA06g19350D;BnaA06g19360D;BnaA06g19370D;BnaA06g19380D;BnaA06g19460D;BnaA06g19470D;BnaA06g20280D;BnaA06g21910D;BnaA06g23290D;BnaA06g23590D;BnaA06g23640D;BnaA06g24150D;BnaA06g25250D;BnaA06g25400D;BnaA06g26250D;BnaA06g26380D;BnaA06g28570D;BnaA06g28610D;BnaA06g29060D;BnaA06g29350D;BnaA06g29980D;BnaA06g30290D;BnaA06g31450D;BnaA06g31830D;BnaA06g31840D;BnaA06g32110D;BnaA06g32950D;BnaA06g33230D;BnaA06g35050D;BnaA06g35530D;BnaA06g35830D;BnaA06g35850D;BnaA06g35970D;BnaA06g36160D;BnaA06g38660D;BnaA06g40740D;BnaA07g00010D;BnaA07g00970D;BnaA07g01020D;BnaA07g01060D;BnaA07g01070D;BnaA07g01360D;BnaA01g20600D;BnaA01g20630D;BnaA01g21860D;BnaA01g22880D;BnaA01g23500D;BnaA01g23850D;BnaA01g24680D;BnaA01g24800D;BnaA07g02110D;BnaA07g02120D;BnaA07g04790D;BnaA07g05210D;BnaA07g06200D;BnaA07g06570D;BnaA07g08800D;BnaA07g09380D;BnaA07g09990D;BnaA07g10030D;BnaA07g12310D;BnaA07g12330D;BnaA07g13270D;BnaA07g13340D;BnaA07g15010D;BnaA07g15950D;BnaA07g16120D;BnaA07g16150D;BnaA07g16330D;BnaA07g16820D;BnaA07g18420D;BnaA07g18810D;BnaA07g18920D;BnaA07g19250D;BnaA07g19460D;BnaA07g20040D;BnaA07g20050D;BnaA07g20750D;BnaA07g21930D;BnaA07g22310D;BnaA07g23080D;BnaA07g23790D;BnaA07g23940D;BnaA07g24130D;BnaA07g24200D;BnaA07g25010D;BnaA07g26380D;BnaA07g28180D;BnaA07g28280D;BnaA07g29500D;BnaA07g30090D;BnaA07g30140D;BnaA07g31210D;BnaA07g31400D;BnaA07g32060D;BnaA07g33670D;BnaA07g33800D;BnaA07g34280D;BnaA07g35340D;BnaA07g36200D;BnaA07g37750D;BnaA07g38870D;BnaA08g01520D;BnaA08g02040D;BnaA08g02050D;BnaA08g02450D;BnaA08g02720D;BnaA08g03320D;BnaA08g04630D;BnaA08g05570D;BnaA08g06270D;BnaA08g06680D;BnaA08g06730D;BnaA08g08270D;BnaA08g08360D;BnaA08g08550D;BnaA08g11040D;BnaA08g11760D;BnaA01g25840D;BnaA01g25960D;BnaA01g26560D;BnaA01g27990D;BnaA01g28230D;BnaA01g28980D;BnaA08g12460D;BnaA08g12820D;BnaA08g12830D;BnaA08g13420D;BnaA08g13440D;BnaA08g14150D;BnaA08g14400D;BnaA08g15030D;BnaA08g15140D;BnaA08g15750D;BnaA08g16640D;BnaA08g17260D;BnaA08g18170D;BnaA08g19000D;BnaA08g19980D;BnaA08g20570D;BnaA08g22590D;BnaA08g23510D;BnaA08g23710D;BnaA08g24040D;BnaA08g26210D;BnaA08g26270D;BnaA08g27220D;BnaA08g27790D;BnaA08g27920D;BnaA08g29090D;BnaA08g30370D;BnaA08g30710D;BnaA08g30820D;BnaA09g00680D;BnaA09g02160D;BnaA09g02410D;BnaA09g02840D;BnaA09g03130D;BnaA09g03840D;BnaA09g03890D;BnaA09g04820D;BnaA09g05110D;BnaA09g05150D;BnaA09g05260D;BnaA09g05620D;BnaA09g06070D;BnaA09g06400D;BnaA09g06410D;BnaA09g06730D;BnaA09g06940D;BnaA09g06950D;BnaA09g09090D;BnaA09g09440D;BnaA09g09950D;BnaA09g09960D;BnaA09g09970D;BnaA09g10380D;BnaA09g12200D;BnaA09g14380D;BnaA09g15190D;BnaA09g16170D;BnaA09g16470D;BnaA09g17440D;BnaA09g17870D;BnaA09g18000D;BnaA09g18530D;BnaA09g18590D;BnaA09g18600D;BnaA09g18660D;BnaA09g19640D;BnaA09g22530D;BnaA09g22830D;BnaA09g23350D;BnaA09g23960D;BnaA09g24010D;BnaA09g27060D;BnaA09g27910D;BnaA09g29190D;BnaA09g29970D;BnaA01g30020D;BnaA01g30270D;BnaA01g30640D;BnaA01g32150D;BnaA01g32180D;BnaA01g32660D;BnaA01g32880D;BnaA01g33230D;BnaA01g33350D;BnaA01g33400D;BnaA01g33580D;BnaA01g33650D;BnaA01g34100D;BnaA01g34110D;BnaA01g34120D;BnaA01g34130D;BnaA01g34140D;BnaA01g34150D;BnaA01g34210D;BnaA01g34650D;BnaA09g31060D;BnaA09g31760D;BnaA09g33030D;BnaA09g33370D;BnaA09g33390D;BnaA09g33730D;BnaA09g33960D;BnaA09g34130D;BnaA09g34900D;BnaA09g35340D;BnaA09g35790D;BnaA09g36830D;BnaA09g37890D;BnaA09g38330D;BnaA09g38730D;BnaA09g38860D;BnaA09g39760D;BnaA09g40190D;BnaA09g41680D;BnaA09g43060D;BnaA09g43890D;BnaA09g44000D;BnaA09g44020D;BnaA09g44030D;BnaA09g44520D;BnaA09g45620D;BnaA09g48320D;BnaA09g49260D;BnaA09g50400D;BnaA09g50580D;BnaA09g51140D;BnaA09g51180D;BnaA09g51520D;BnaA09g51640D;BnaA09g51670D;BnaA09g52020D;BnaA09g52520D;BnaA09g54920D;BnaA09g55240D;BnaA09g56510D;BnaA10g00720D;BnaA10g01380D;BnaA10g01420D;BnaA10g02510D;BnaA10g02610D;BnaA10g03220D;BnaA10g04770D;BnaA10g06440D;BnaA10g07870D;BnaA10g08390D;BnaA10g09400D;BnaA10g10820D;BnaA10g10840D;BnaA10g11350D;BnaA10g11920D;BnaA10g12820D;BnaA10g13490D;BnaA10g13900D;BnaA10g15110D;BnaA10g16200D;BnaA10g18170D;BnaA10g18910D;BnaA10g19390D;BnaA10g19850D;BnaA10g21910D;BnaA01g35810D;BnaA02g00010D;BnaA02g00470D;BnaA02g01690D;BnaA02g02080D;BnaA02g02090D;BnaA02g02540D;BnaA02g02550D;BnaA10g23570D;BnaA10g25520D;BnaA10g26290D;BnaA10g26850D;BnaA10g26880D;BnaA10g28960D;BnaA10g30460D;BnaAnng00420D;BnaAnng00560D;BnaAnng00820D;BnaAnng01090D;BnaAnng01970D;BnaAnng02780D;BnaAnng02840D;BnaAnng03500D;BnaAnng03930D;BnaAnng04730D;BnaAnng05780D;BnaAnng06820D;BnaAnng07090D;BnaAnng07600D;BnaAnng08010D;BnaAnng08140D;BnaAnng08420D;BnaAnng09380D;BnaAnng10340D;BnaAnng10670D;BnaAnng10730D;BnaAnng11460D;BnaAnng11930D;BnaAnng12180D;BnaAnng12530D;BnaAnng13110D;BnaAnng13180D;BnaAnng13420D;BnaAnng16450D;BnaAnng16950D;BnaAnng17430D;BnaAnng17900D;BnaAnng19390D;BnaAnng19760D;BnaAnng20630D;BnaAnng21430D;BnaAnng21810D;BnaAnng21820D;BnaAnng22110D;BnaAnng22990D;BnaAnng24470D;BnaAnng24540D;BnaAnng24880D;BnaAnng25170D;BnaAnng25900D;BnaAnng27130D;BnaAnng28590D;BnaAnng30090D;BnaAnng30750D;BnaAnng31720D;BnaAnng32360D;BnaAnng32630D;BnaAnng34200D;BnaAnng34360D;BnaAnng34410D;BnaAnng35850D;BnaAnng36050D;BnaAnng36700D;BnaAnng37490D;BnaAnng37960D;BnaAnng38170D;BnaAnng39250D;BnaAnng40440D;BnaAnng40450D;BnaC01g00260D;BnaA02g04070D;BnaA02g04740D;BnaA02g04810D;BnaA02g05660D;BnaA02g06710D;BnaA02g06730D;BnaC01g00750D;BnaC01g01350D;BnaC01g02520D;BnaC01g03750D;BnaC01g03800D;BnaC01g04410D;BnaC01g06790D;BnaC01g07490D;BnaC01g09060D;BnaC01g09080D;BnaC01g09100D;BnaC01g11160D;BnaC01g11280D;BnaC01g13450D;BnaC01g15040D;BnaC01g15340D;BnaC01g16790D;BnaC01g17650D;BnaC01g18280D;BnaC01g19250D;BnaC01g20070D;BnaC01g20280D;BnaC01g22620D;BnaC01g23760D;BnaC01g23770D;BnaC01g24010D;BnaC01g26350D;BnaC01g28170D;BnaC01g29550D;BnaC01g29560D;BnaC01g30630D;BnaC01g30810D;BnaC01g31500D;BnaC01g33160D;BnaC01g33170D;BnaC01g34360D;BnaC01g35060D;BnaC01g36340D;BnaC01g37930D;BnaC01g38310D;BnaC01g39070D;BnaC01g39090D;BnaC01g39840D;BnaC01g39890D;BnaC01g40090D;BnaC01g40200D;BnaC01g40830D;BnaC01g41720D;BnaC01g41990D;BnaC01g42370D;BnaC01g43520D;BnaC01g43880D;BnaC01g44960D;BnaC02g00390D;BnaC02g00840D;BnaC02g00850D;BnaC02g01730D;BnaC02g02550D;BnaC02g02880D;BnaC02g03430D;BnaC02g04820D;BnaC02g05260D	K02924+K02882+K02913+K02903+K02870+K02945+K02864+K02930+K02880+K02924+K02924+K02923+K02924+K02903+K02925+K02955+K02934+K02879+K02924+K02882+K02926+K02913+K02924+K02924+K02938+K02984+K02959+K02980+K02924+K02987+K02942+K02959+K02910+K02983+K02907+K02895+K02870+K02939+K02997+K02899+K02987+K02942+K02959+K02959+K02910+K02983+K02933+K02907+K02895+K02949+K02939+K02969+K02866+K02935+K02900+K02998+K02985+K02951+K02934+K02998+K02917+K02952+K02908+K02871+K02931+K02937+K02885+K02985+K02940+K02925+K02940+K02868+K02973+K02937+K02891+K02970+K02943+K02978+K02872+K02974+K02971+K02891+K02891+K02883+K02975+K02948+K02874+K02878+K02949+K02966+K02998+K02880+K02912+K02942+K02930+K02973+K02979+K02962+K02987+K02958+K02879+K02991+K02884+K02952+K02880+K02915+K02866+K02998+K02917+K02997+K02899+K02993+K02960+K02913+K02919+K02957+K02942+K02959+K02910+K02907+K02895+K02895+K02947+K02969+K02985+K02985+K02951+K02882+K02955+K02927+K02935+K02896+K02989+K02920+K02918+K02893+K02941+K02960+K02976+K02981+K02981+K02906+K02923+K02945+K02937+K02936+K02964+K02885+K02874+K02878+K02982+K02890+K02886+K02942+K02931+K02871+K02966+K02993+K02967+K02960+K02894+K02984+K02974+K02891+K02883+K02935+K02905+K02973+K02930+K02918+K02941+K02955+K02914+K02882+K02968+K02968+K02922+K02906+K02908+K02990+K02901+K02946+K02929+K02932+K02932+K02872+K02926+K02975+K02943+K02933+K02904+K02876+K02879+K02979+K02890+K02923+K02996+K02873+K02949+K02949+K02980+K02957+K02965+K02871+K02937+K02922+K02988+K02940+K02940+K02880+K02967+K02914+K02882+K02929+K02975+K02938+K02897+K02897+K02984+K02980+K02902+K02902+K02902+K02888+K02976+K02945+K02870+K02977+K02989+K02946+K02965+K02969+K02934+K02991+K02945+K02903+K02909+K02923+K02937+K02978+K02893+K02893+K02880+K02949+K02987+K02987+K02920+K02989+K02870+K02896+K02927+K02955+K02973+K02954+K02882+K02902+K02985+K02975+K02934+K02943+K02865+K02987+K02973+K02863+K02936+K02977+K02953+K02921+K02923+K02906+K02868+K02975+K02976+K02880+K02917+K02893+K02870+K02927+K02925+K02903+K02868+K02973+K02937+K02929+K02936+K02887+K02913+K02880+K02896+K02975+K02998+K02916+K02967+K02874+K02865+K02943+K02985+K02985+K02951+K02985+K02902+K02988+K02920+K02918+K02893+K02893+K02981+K02923+K02937+K02978+K02953+K02899+K02924+K02953+K02942+K02885+K02891+K02958+K02894+K02933+K02926+K02957+K02889+K02866+K02887+K02874+K02934+K02900+K02977+K02899+K02997+K02970+K02935+K02943+K02962+K02872+K02971+K02945+K02981+K02867+K02867+K02964+K02881+K02946+K02901+K02881+K02961+K02990+K02908+K02880+K02885+K02922+K02968+K02882+K02946+K02864+K02989+K02955+K02962+K02930+K02918+K02912+K02905+K02935+K02883+K02883+K02891+K02974+K02984+K02894+K02960+K02967+K02993+K02924+K02966+K02880+K02985+K02985+K02938+K02985+K02964+K02940+K02922+K02955+K02949+K02901+K02985+K02896+K02899+K02947+K02896+K02870+K02959+K02920+K02879+K02868+K02923+K02940+K02914+K02977+K02936+K02949+K02952+K02937+K02891+K02937+K02908+K02996+K02996+K02917+K02934+K02998+K02900+K02900+K02900+K02935+K02896+K02915+K02880+K02885+K02866+K02973+K02915+K02940+K02880+K02911+K02945+K02878+K02998+K02934+K02917+K02996+K02909+K02952+K02908+K02971+K02921+K02866+K02973+K02900+K02926+K02883+K02983+K02910+K02903+K02957+K02922+K02875+K02985+K02933+K02938+K02938+K02985+K02965+K02929+K02897+K02957+K02914+K02880+K02911+K02977+K02900+K02875+K02897+K02868+K02874+K02874+K02912+K02925+K02884+K02937+K02913+K02936+K02876+K02970+K02971+K02935+K02935+K02930+K02973+K02979+K02962+K02991+K02952+K02997+K02899+K02943+K02932+K02872+K02945+K02974+K02891+K02883+K02900+K02949+K02895+K02966+K02898+K02938+K02877+K02912+K02936+K02947+K02875+K02903+K02888+K02984+K02867+K02938+K02935+K02985+K02975+K02932+K02978+K02877+K02868+K02935+K02892+K02958+K02894+K02961+K02881+K02903+K02900+K02888+K02867+K02901+K02912+K02936+K02910+K02875+K02889+K02889+K02866+K02951+K02887+K02934+K02987+K02949+K02873+K02996+K02898+K02938+K02993+K02960+K02913+K02919+K02995+K02865+K02957+K02955+K02927+K02896+K02896+K02920+K02971+K02879+K02917+K02976+K02868+K02923+K02921+K02953+K02978+K02926+K02926+K02977+K02936+K02916+K02975+K02926+K02983+K02910+K02903+K02934+K02951+K02866+K02889+K02889+K02958+K02891+K02885+K02942+K02877+K02884+K02903+K02894+K02935+K02943+K02915+K02872+K02945+K02974+K02883+K02942+K02873+K02949+K02895+K02966+K02969+K02979+K02879+K02876+K02897+K02903+K02910+K02983+K02872+K02883+K02981+K02934+K02889+K02992+K02992+K02886+K02892+K02886+K02935+K02940+K02868+K02874+K02874+K02912+K02884+K02937+K02961+K02961+K02910+K02983+K02895+K02947+K02969+K02985+K02985+K02951+K02940+K02964+K02935+K02886+K02969+K02947+K02950+K02992+K02992+K02895+K02907+K02942+K02983+K02910+K02957+K02865+K02995+K02913+K02960+K02960+K02993+K02864+K02922+K02991+K02987+K02955+K02962+K02876+K02939+K02939+K02870+K02952+K02942+K02931+K02973+K02930+K02918+K02925+K02925+K02871+K02979+K02947+K02982+K02992+K02992+K02986+K02978+K02973+K02906+K02958+K02935+K02929+K02947+K02882+K02955+K02927+K02935+K02870+K02989+K02920+K02940+K02918+K02893+K02976+K02981+K02906+K02923+K02889+K02889+K02872+K02885+K02988+K02941+K02938+K02985+K02985+K02914+K02918+K02966+K02870+K02953+K02987+K02896+K02911+K02901+K02934+K02877+K02995+K02887+K02957+K02957+K02990+K02949+K02915+K02881+K02926+K02865+K02880+K02885+K02906+K02902+K02978+K02902+K02915+K02976+K02935+K02940+K02922+K02922+K02991+K02975+K02888+K02957+K02903+K02983+K02971+K02912+K02868+K02937+K02977+K02936+K02943+K02964+K02951+K02977+K02933+K02891+K02925+K02991+K02923+K02926+K02985+K02950+K02879+K02882+K02885+K02942+K02931+K02871+K02966+K02993+K02967+K02894+K02984+K02974+K02891+K02883+K02905+K02973+K02930+K02918+K02941+K02955+K02989+K02946+K02914+K02914+K02882+K02968+K02922+K02908+K02990+K02901+K02946+K02929+K02872+K02966+K02898+K02938+K02922+K02877+K02877+K02912+K02936+K02947+K02875+K02903+K02980+K02888+K02984+K02867+K02867+K02867+K02935+K02892+K02987+K02958+K02941+K02978+K02960+K02932+K02932+K02983+K02868+K02910+K02925+K02925+K02936+K02953+K02921+K02923+K02868+K02976+K02917+K02893+K02893+K02870+K02896+K02927+K02997+K02897+K02936+K02947+K02896+K02899+K02947+K02975+K02916+K02998+K02874+K02865+K02943+K02985+K02985+K02902+K02988+K02882+K02954+K02989+K02893+K02918+K02976+K02981+K02923+K02937+K02953+K02978+K02962+K02977+K02951+K02920+K02989+K02936+K02936+K02981+K02909+K02923+K02937+K02953+K02953+K02920+K02989+K02870+K02896+K02927+K02927+K02955+K02954+K02882+K02907+K02985+K02935+K02962+K02922+K02946+K02901+K02964+K02881+K02962+K02961+K02990+K02908+K02936+K02906+K02885+K02922+K02968+K02882+K02914+K02946+K02864+K02989+K02989+K02955+K02930+K02918+K02941+K02910+K02875+K02912+K02905+K02935+K02883+K02891+K02967+K02894+K02960+K02993+K02966+K02893+K02922+K02881+K02957+K02865+K02889+K02889+K02973+K02866+K02951+K02887+K02874+K02934+K02996+K02873+K02957+K02873+K02886+K02965+K02890+K02982+K02878+K02874+K02948+K02887+K02913+K02980+K02890+K02979+K02879+K02876+K02904+K02933+K02938+K02895+K02949+K02891+K02971+K02974+K02945+K02872+K02932+K02943+K02935+K02935+K02971+K02970+K02876+K02937+K02884+K02925+K02925+K02912+K02874+K02949+K02975+K02926+K02926+K02983+K02903+K02957+K02875+K02949+K02873+K02981+K02998+K02965+K02929+K02881+K02901+K02938+K02938+K02932+K02872+K02965+K02929+K02880+K02911+K02977+K02900+K02897+K02935+K02865+K02943+K02896+K02896+K02920+K02971+K02879+K02976+K02923+K02953+K02978+K02977+K02936+K02937+K02937+K02908+K02996+K02917+K02998+K02900+K02935+K02866+K02915+K02880+K02880+K02915+K02866+K02945+K02878+K02998+K02934+K02917+K02909+K02952+K02908+K02871+K02937+K02933+K02870+K02900+K02922+K02950+K02887+K02961+K02961+K02881+K02907+K02901+K02888+K02992+K02867+K02877+K02884+K02912+K02984+K02980+K02983+K02969+K02908+K02906+K02922+K02968+K02902+K02888+K02888+K02957+K02903+K02875+K02910+K02897+K02938+K02935+K02975+K02929+K02914+K02880+K02915+K02900+K02934+K02887+K02951+K02866+K02889+K02889+K02885+K02958+K02894+K02957+K02877+K02991+K02947+K02885+K02935+K02915+K02978+K02872+K02971+K02883+K02942+K02873+K02949+K02895+K02966+K02969+K02958+K02958+K02979+K02879+K02876+K02882+K02938+K02903+K02910+K02983+K02872+K02990+K02925+K02889+K02925+K02940+K02991+K02874+K02912+K02937+K02961+K02961+K02951+K02876+K02940+K02964+K02964+K02940+K02867+K02914+K02880+K02911+K02900+K02946+K02946+K02864+K02973+K02930+K02905+K02993+K02966+K02974+K02984+K02894+K02960+K02886+K02890+K02982+K02878+K02874+K02967+K02967+K02892+K02977+K02938+K02927+K02896+K02896+K02870+K02920+K02879+K02893+K02917+K02976+K02907+K02923+K02921+K02953+K02978+K02977+K02936+K02916+K02975+K02926+K02983+K02910+K02903+K02934+K02866+K02889+K02957+K02933+K02958+K02891+K02885+K02942+K02974+K02945+K02942+K02897+K02971+K02868+K02951+K02942+K02885+K02891+K02958+K02894+K02933+K02926+K02939+K02969+K02895+K02907+K02983+K02910+K02942+K02987+K02957+K02870+K02865+K02995+K02913+K02993+K02997+K02952+K02864+K02991+K02885+K02958+K02991+K02864+K02881+K02952+K02997+K02899+K02987+K02962+K02979+K02973+K02930+K02959+K02955+K02918+K02973+K02979+K02962+K02987+K02883+K02891+K02939+K02898+K02904+K02868+K02966+K02884+K02955+K02978+K02969+K02938+K02989+K02901+K02984+K02974+K02974+K02984+K02894+K02863+K02918+K02987+K02877+K02987+K02868+K02960+K02942+K02996+K02935+K02981+K02936+K02890+K02890+K02934+K02883+K02941+K02941+K02975+K02988+K02925+K02918+K02987+K02949+K02990+K02987+K02943+K02973+K02935+K02933+K02898+K02951+K02955+K02973+K02882+K02879+K02894+K02955+K02973+K02973+K02975+K02960+K02919+K02995+K02865+K02957+K02957+K02892+K02935+K02938+K02984+K02959+K02980+K02991+K02888+K02957+K02903+K02983+K02868+K02985+K02981+K02897+K02897+K02936+K02947+K02910+K02875+K02877+K02984+K02901+K02945+K02945+K02939+K02898+K02981+K02925+K02925+K02969+K02929+K02881+K02969+K02969+K02927+K02885+K02968+K02946+K02864+K02973+K02930+K02974+K02984+K02894+K02960+K02912+K02877+K02993+K02873+K02965+K02908+K02918+K02991+K02958+K02958+K02987+K02962+K02979+K02973+K02864+K02952
Environmental Information Processing	Signal transduction	Plant hormone signal transduction	1201	ko04075	Brassica_napus_newGene_10501;Brassica_napus_newGene_5058;Brassica_napus_newGene_5878;Brassica_napus_newGene_77;Brassica_napus_newGene_9231;Brassica_napus_newGene_1175;Brassica_napus_newGene_1183;Brassica_napus_newGene_1575;Brassica_napus_newGene_1844;Brassica_napus_newGene_2208;Brassica_napus_newGene_3188;Brassica_napus_newGene_3369;Brassica_napus_newGene_3421;BnaA01g00580D;BnaA01g01040D;BnaA01g01490D;BnaA01g02190D;BnaA01g02380D;BnaA01g02390D;BnaA01g02400D;BnaA01g02410D;BnaA01g02420D;BnaA01g02430D;BnaA01g02970D;BnaA01g03110D;BnaA01g03250D;BnaA01g03260D;BnaA01g03510D;BnaA01g04710D;BnaA02g07870D;BnaA02g10190D;BnaA02g10420D;BnaA02g12260D;BnaC02g07740D;BnaC02g07750D;BnaC02g07760D;BnaC02g07770D;BnaC02g07780D;BnaC02g07790D;BnaC02g07810D;BnaC02g07830D;BnaC02g07870D;BnaC02g08940D;BnaC02g10380D;BnaC02g10950D;BnaC02g10960D;BnaC02g14540D;BnaC02g15770D;BnaC02g15780D;BnaC02g15790D;BnaC02g20120D;BnaC02g21700D;BnaC02g23690D;BnaC02g23710D;BnaC02g26480D;BnaC02g28720D;BnaC02g33820D;BnaC02g34500D;BnaC02g34510D;BnaC02g34520D;BnaC02g34530D;BnaC02g38200D;BnaC02g38960D;BnaC02g43620D;BnaC02g44790D;BnaC02g44820D;BnaC02g45660D;BnaC02g46310D;BnaC02g46720D;BnaC02g47310D;BnaC02g47700D;BnaC02g47760D;BnaC03g01380D;BnaC03g02130D;BnaC03g02950D;BnaC03g03700D;BnaC03g04150D;BnaC03g04160D;BnaC03g05370D;BnaC03g05810D;BnaC03g05830D;BnaC03g05840D;BnaA02g15540D;BnaA02g15990D;BnaA02g16230D;BnaA02g16550D;BnaA02g17040D;BnaA02g17120D;BnaA02g17130D;BnaA02g17300D;BnaA02g17320D;BnaC03g08700D;BnaC03g08710D;BnaC03g08720D;BnaC03g08750D;BnaC03g08780D;BnaC03g10280D;BnaC03g14570D;BnaC03g14890D;BnaC03g15210D;BnaC03g15880D;BnaC03g16420D;BnaC03g18580D;BnaC03g20000D;BnaC03g20480D;BnaC03g21070D;BnaC03g21240D;BnaC03g22310D;BnaC03g22610D;BnaC03g22790D;BnaC03g23260D;BnaC03g23280D;BnaC03g23970D;BnaC03g24480D;BnaC03g24500D;BnaC03g25200D;BnaC03g25210D;BnaC03g26570D;BnaC03g27910D;BnaC03g28590D;BnaC03g29520D;BnaC03g30310D;BnaC03g30320D;BnaC03g31730D;BnaC03g32000D;BnaC03g37460D;BnaC03g39170D;BnaC03g39610D;BnaC03g39670D;BnaC03g39750D;BnaC03g41090D;BnaC03g41740D;BnaC03g41980D;BnaC03g41990D;BnaC03g43120D;BnaC03g44990D;BnaC03g45460D;BnaC03g45470D;BnaC03g46000D;BnaC03g46010D;BnaC03g46450D;BnaC03g46960D;BnaC03g47420D;BnaC03g47430D;BnaC03g48210D;BnaC03g49070D;BnaC03g49200D;BnaC03g50700D;BnaC03g51340D;BnaC03g54810D;BnaA02g18200D;BnaA02g20920D;BnaA02g21320D;BnaC03g57090D;BnaC03g57150D;BnaC03g60590D;BnaC03g65060D;BnaC03g65340D;BnaC03g65750D;BnaC03g65770D;BnaC03g65990D;BnaC03g66420D;BnaC03g66580D;BnaC03g67690D;BnaC03g71460D;BnaC03g73110D;BnaC03g77070D;BnaC03g77890D;BnaC03g78000D;BnaC04g00140D;BnaC04g00740D;BnaC04g01170D;BnaC04g01810D;BnaC04g01830D;BnaC04g03080D;BnaC04g04830D;BnaC04g05430D;BnaC04g07010D;BnaC04g07210D;BnaC04g08210D;BnaC04g09030D;BnaC04g09120D;BnaC04g11220D;BnaC04g13510D;BnaC04g14090D;BnaC04g16230D;BnaC04g17250D;BnaC04g17630D;BnaC04g18710D;BnaC04g19600D;BnaC04g21040D;BnaC04g22040D;BnaC04g22680D;BnaC04g22710D;BnaC04g22730D;BnaC04g23220D;BnaC04g24530D;BnaC04g24580D;BnaC04g24820D;BnaA02g23290D;BnaA02g23300D;BnaA02g23720D;BnaA02g25110D;BnaA02g25910D;BnaA02g26390D;BnaA02g26410D;BnaC04g29280D;BnaC04g29780D;BnaC04g31390D;BnaC04g35180D;BnaC04g35560D;BnaC04g36450D;BnaC04g37750D;BnaC04g42060D;BnaC04g45700D;BnaC04g46710D;BnaC04g46730D;BnaC04g47050D;BnaC04g47580D;BnaC04g47620D;BnaC04g48630D;BnaC04g50800D;BnaC04g51520D;BnaC04g51810D;BnaC04g52290D;BnaC04g53900D;BnaC04g54930D;BnaC04g55620D;BnaC04g56320D;BnaC04g56560D;BnaC04g56840D;BnaC05g00340D;BnaC05g00620D;BnaC05g02200D;BnaC05g02280D;BnaC05g02360D;BnaC05g02370D;BnaC05g02660D;BnaC05g05180D;BnaC05g06030D;BnaC05g07080D;BnaC05g07990D;BnaC05g08410D;BnaC05g11370D;BnaC05g13540D;BnaC05g13670D;BnaC05g14720D;BnaC05g14810D;BnaC05g15390D;BnaC05g17260D;BnaC05g17700D;BnaA02g30670D;BnaC05g22160D;BnaC05g25970D;BnaC05g28170D;BnaC05g28450D;BnaC05g29300D;BnaC05g29330D;BnaC05g31510D;BnaC05g31870D;BnaC05g33570D;BnaC05g35610D;BnaC05g35940D;BnaC05g36490D;BnaC05g36730D;BnaC05g36960D;BnaC05g40810D;BnaC05g41830D;BnaC05g43150D;BnaC05g46680D;BnaC05g47100D;BnaC05g47760D;BnaC05g47770D;BnaC05g50280D;BnaC06g00420D;BnaC06g01240D;BnaC06g01500D;BnaC06g02190D;BnaC06g02210D;BnaC06g02640D;BnaC06g03200D;BnaC06g03240D;BnaC06g05090D;BnaC06g05820D;BnaC06g06020D;BnaC06g06030D;BnaC06g06590D;BnaC06g08920D;BnaC06g09070D;BnaC06g09250D;BnaC06g14500D;BnaC06g17560D;BnaC06g17940D;BnaC06g18310D;BnaC06g18770D;BnaA02g35250D;BnaA02g35330D;BnaC06g20490D;BnaC06g20630D;BnaC06g20740D;BnaC06g22290D;BnaC06g22690D;BnaC06g22740D;BnaC06g23450D;BnaC06g24560D;BnaC06g26570D;BnaC06g28780D;BnaC06g28790D;BnaC06g29360D;BnaC06g30000D;BnaC06g30310D;BnaC06g31830D;BnaC06g33640D;BnaC06g33910D;BnaC06g34570D;BnaC06g35700D;BnaC06g35750D;BnaC06g35880D;BnaC06g36290D;BnaC06g36300D;BnaC06g36690D;BnaC06g38430D;BnaC06g38790D;BnaC06g40600D;BnaC06g40820D;BnaC06g40850D;BnaC06g43000D;BnaC06g43070D;BnaC07g02890D;BnaC07g04440D;BnaC07g05670D;BnaC07g11340D;BnaC07g14090D;BnaC07g15580D;BnaC07g16080D;BnaC07g16480D;BnaC07g16810D;BnaC07g17570D;BnaC07g17590D;BnaC07g17860D;BnaC07g19260D;BnaC07g19420D;BnaC07g19450D;BnaC07g19480D;BnaC07g19500D;BnaC07g19530D;BnaC07g20610D;BnaC07g20900D;BnaC07g21210D;BnaC07g21250D;BnaC07g21260D;BnaA03g01030D;BnaA03g01960D;BnaA03g02580D;BnaA03g02810D;BnaA03g04250D;BnaA03g04280D;BnaA03g04300D;BnaC07g25790D;BnaC07g27790D;BnaC07g27880D;BnaC07g28990D;BnaC07g29410D;BnaC07g31650D;BnaC07g31800D;BnaC07g33430D;BnaC07g34880D;BnaC07g35000D;BnaC07g35010D;BnaC07g37400D;BnaC07g37790D;BnaC07g37800D;BnaC07g40100D;BnaC07g40810D;BnaC07g41460D;BnaC07g43240D;BnaC07g43590D;BnaC07g43730D;BnaC07g44250D;BnaC07g44350D;BnaC07g44360D;BnaC07g44430D;BnaC07g44440D;BnaC07g44450D;BnaC07g44460D;BnaC07g44470D;BnaC07g44670D;BnaC07g44750D;BnaC07g45220D;BnaC07g45230D;BnaC07g45250D;BnaC07g45260D;BnaC07g45270D;BnaC07g45980D;BnaC07g46250D;BnaC07g47240D;BnaC07g47550D;BnaC07g47560D;BnaC07g47570D;BnaC07g48490D;BnaC07g48500D;BnaC07g48850D;BnaC07g49310D;BnaC07g49320D;BnaC07g50000D;BnaC07g51040D;BnaC08g00620D;BnaC08g03080D;BnaC08g03660D;BnaC08g03670D;BnaC08g06190D;BnaC08g07580D;BnaC08g09640D;BnaC08g09990D;BnaC08g10460D;BnaC08g11070D;BnaC08g11390D;BnaC08g12090D;BnaC08g12100D;BnaC08g12110D;BnaC08g13430D;BnaC08g14280D;BnaC08g14640D;BnaC08g17440D;BnaC08g18570D;BnaC08g18640D;BnaC08g18770D;BnaC08g19010D;BnaC08g19040D;BnaC08g21500D;BnaC08g21940D;BnaC08g22620D;BnaA03g06810D;BnaA03g06820D;BnaA03g06840D;BnaA03g06850D;BnaA03g06860D;BnaA03g06880D;BnaA03g08090D;BnaC08g24350D;BnaC08g27330D;BnaC08g27660D;BnaC08g27970D;BnaC08g28070D;BnaC08g29580D;BnaC08g29970D;BnaC08g29980D;BnaC08g30850D;BnaC08g31820D;BnaC08g32380D;BnaC08g32660D;BnaC08g33170D;BnaC08g34560D;BnaC08g35940D;BnaC08g36050D;BnaC08g36760D;BnaC08g36840D;BnaC08g37780D;BnaC08g38350D;BnaC08g38780D;BnaC08g41920D;BnaC08g41930D;BnaC08g41940D;BnaC08g42270D;BnaC08g42700D;BnaC08g43220D;BnaC08g43230D;BnaC08g43820D;BnaC08g43830D;BnaC08g44670D;BnaC08g47390D;BnaC08g48340D;BnaC08g50150D;BnaC09g00530D;BnaC09g00690D;BnaC09g00990D;BnaC09g02050D;BnaC09g03870D;BnaC09g04050D;BnaC09g06840D;BnaC09g08150D;BnaC09g09220D;BnaC09g11270D;BnaC09g12000D;BnaC09g14930D;BnaC09g15640D;BnaC09g19500D;BnaC09g19610D;BnaC09g19620D;BnaC09g19710D;BnaC09g19730D;BnaC09g20090D;BnaC09g21260D;BnaC09g23080D;BnaA03g11840D;BnaA03g12170D;BnaA03g12450D;BnaA03g13020D;BnaA03g13150D;BnaA03g15370D;BnaC09g23520D;BnaC09g25330D;BnaC09g29950D;BnaC09g31070D;BnaC09g31090D;BnaC09g32750D;BnaC09g34350D;BnaC09g34980D;BnaC09g35840D;BnaC09g36990D;BnaC09g37090D;BnaC09g37130D;BnaC09g39760D;BnaC09g39770D;BnaC09g39790D;BnaC09g39810D;BnaC09g39820D;BnaC09g39840D;BnaC09g39850D;BnaC09g40420D;BnaC09g43720D;BnaC09g43750D;BnaC09g43860D;BnaC09g45540D;BnaC09g46670D;BnaC09g47390D;BnaC09g48380D;BnaC09g48640D;BnaC09g48720D;BnaC09g49910D;BnaC09g51490D;BnaC09g51500D;BnaC09g52270D;BnaC09g52440D;BnaC09g53060D;BnaC09g53650D;BnaC09g53790D;BnaCnng01670D;BnaCnng01800D;BnaCnng02180D;BnaCnng02610D;BnaCnng02940D;BnaCnng03790D;BnaCnng03900D;BnaCnng04010D;BnaCnng05140D;BnaCnng07590D;BnaCnng08150D;BnaCnng08230D;BnaCnng09720D;BnaCnng11320D;BnaCnng13150D;BnaCnng17810D;BnaCnng17850D;BnaA03g16580D;BnaA03g16940D;BnaA03g17600D;BnaA03g17720D;BnaA03g18790D;BnaA03g19030D;BnaA03g19150D;BnaA03g19410D;BnaA03g19970D;BnaCnng20020D;BnaCnng20400D;BnaCnng22170D;BnaCnng22400D;BnaCnng22950D;BnaCnng23650D;BnaCnng27030D;BnaCnng27280D;BnaCnng27490D;BnaCnng27500D;BnaCnng28010D;BnaCnng28110D;BnaCnng32590D;BnaCnng34980D;BnaCnng35080D;BnaCnng35610D;BnaCnng37890D;BnaCnng39150D;BnaCnng39810D;BnaCnng41320D;BnaCnng41350D;BnaCnng41890D;BnaCnng41900D;BnaCnng43070D;BnaCnng44580D;BnaCnng45750D;BnaCnng45960D;BnaCnng45970D;BnaCnng47450D;BnaCnng47460D;BnaCnng48240D;BnaCnng49440D;BnaCnng49810D;BnaCnng49820D;BnaCnng50950D;BnaCnng50960D;BnaCnng51460D;BnaCnng52240D;BnaCnng52430D;BnaCnng55170D;BnaCnng55460D;BnaCnng57860D;BnaCnng59500D;BnaCnng59530D;BnaCnng59650D;BnaCnng60010D;BnaCnng60520D;BnaCnng60850D;BnaCnng61430D;BnaCnng63120D;BnaCnng63210D;BnaCnng63870D;BnaCnng64910D;BnaCnng65400D;BnaCnng65670D;BnaCnng66170D;BnaCnng67000D;BnaCnng67350D;BnaCnng68230D;BnaCnng68300D;BnaCnng68360D;BnaCnng68470D;BnaA01g05190D;BnaA01g05490D;BnaA01g05940D;BnaA01g07810D;BnaA01g08280D;BnaA01g08750D;BnaA01g08850D;BnaA01g09460D;BnaA01g09530D;BnaA03g20470D;BnaA03g21130D;BnaA03g21360D;BnaA03g22230D;BnaA03g22560D;BnaA03g23150D;BnaA03g23520D;BnaA03g24040D;BnaA03g25090D;BnaCnng68710D;BnaCnng69280D;BnaCnng69330D;BnaCnng71830D;BnaCnng71920D;BnaCnng72960D;BnaCnng73150D;BnaCnng73640D;BnaCnng74250D;BnaCnng74340D;BnaCnng75260D;BnaUnng01620D;BnaUnng03400D;BnaUnng03970D;BnaUnng04580D;BnaUnng04720D;BnaA03g25790D;BnaA03g26790D;BnaA03g27020D;BnaA03g32170D;BnaA03g32480D;BnaA03g33930D;BnaA03g34150D;BnaA03g34220D;BnaA03g34300D;BnaA03g34320D;BnaA03g34600D;BnaA03g35190D;BnaA03g35390D;BnaA03g35930D;BnaA03g36110D;BnaA03g36120D;BnaA03g36950D;BnaA03g37960D;BnaA03g38620D;BnaA03g38630D;BnaA03g38960D;BnaA03g39160D;BnaA03g39480D;BnaA03g40720D;BnaA03g40850D;BnaA03g40910D;BnaA03g42350D;BnaA03g43410D;BnaA03g43510D;BnaA03g45460D;BnaA03g47830D;BnaA03g48550D;BnaA03g50560D;BnaA03g50570D;BnaA03g50610D;BnaA03g50910D;BnaA03g51410D;BnaA03g51830D;BnaA03g51960D;BnaA03g52520D;BnaA03g52600D;BnaA03g52610D;BnaA03g52620D;BnaA03g52700D;BnaA03g52710D;BnaA03g52720D;BnaA03g52740D;BnaA03g53040D;BnaA03g53060D;BnaA03g54390D;BnaA03g56600D;BnaA03g58660D;BnaA03g58910D;BnaA04g00210D;BnaA04g00230D;BnaA04g01150D;BnaA04g01170D;BnaA04g01520D;BnaA04g01530D;BnaA04g02540D;BnaA04g02780D;BnaA04g03000D;BnaA04g03040D;BnaA04g07540D;BnaA04g09170D;BnaA01g10220D;BnaA01g12340D;BnaA01g13580D;BnaA01g13690D;BnaA04g13090D;BnaA04g13420D;BnaA04g14070D;BnaA04g14360D;BnaA04g14760D;BnaA04g14890D;BnaA04g16140D;BnaA04g19890D;BnaA04g21210D;BnaA04g21830D;BnaA04g21960D;BnaA04g22740D;BnaA04g22750D;BnaA04g23690D;BnaA04g23810D;BnaA04g23860D;BnaA04g24760D;BnaA04g26700D;BnaA04g26850D;BnaA04g27430D;BnaA04g28820D;BnaA04g29300D;BnaA04g29730D;BnaA05g00250D;BnaA05g00430D;BnaA05g01170D;BnaA05g01450D;BnaA05g01970D;BnaA05g02140D;BnaA05g02160D;BnaA05g05420D;BnaA05g05650D;BnaA05g06540D;BnaA05g07390D;BnaA05g08020D;BnaA05g08090D;BnaA05g09790D;BnaA05g10300D;BnaA05g11530D;BnaA05g12650D;BnaA05g14780D;BnaA05g15300D;BnaA05g16250D;BnaA05g16680D;BnaA05g16700D;BnaA05g18010D;BnaA05g18020D;BnaA05g20140D;BnaA05g20160D;BnaA05g20870D;BnaA05g22360D;BnaA05g22670D;BnaA05g23050D;BnaA05g23300D;BnaA05g26360D;BnaA05g26790D;BnaA05g27660D;BnaA05g28680D;BnaA01g15250D;BnaA01g15290D;BnaA01g15310D;BnaA01g16300D;BnaA01g16740D;BnaA01g17750D;BnaA05g32040D;BnaA05g32630D;BnaA05g32640D;BnaA05g36880D;BnaA06g01830D;BnaA06g02010D;BnaA06g03040D;BnaA06g03550D;BnaA06g03560D;BnaA06g03570D;BnaA06g03580D;BnaA06g04770D;BnaA06g06240D;BnaA06g06390D;BnaA06g06400D;BnaA06g06420D;BnaA06g06730D;BnaA06g06740D;BnaA06g09800D;BnaA06g11690D;BnaA06g11830D;BnaA06g13210D;BnaA06g13250D;BnaA06g13460D;BnaA06g13620D;BnaA06g13980D;BnaA06g14030D;BnaA06g14040D;BnaA06g16900D;BnaA06g17250D;BnaA06g20080D;BnaA06g20760D;BnaA06g22370D;BnaA06g22800D;BnaA06g24030D;BnaA06g24140D;BnaA06g24570D;BnaA06g27640D;BnaA06g27950D;BnaA06g29610D;BnaA06g29620D;BnaA06g30870D;BnaA06g34500D;BnaA06g34810D;BnaA06g35080D;BnaA06g35500D;BnaA06g35910D;BnaA06g35930D;BnaA06g36330D;BnaA06g37000D;BnaA06g37300D;BnaA06g37310D;BnaA06g37320D;BnaA06g37420D;BnaA06g37750D;BnaA06g37850D;BnaA06g40220D;BnaA06g40330D;BnaA06g40360D;BnaA06g40640D;BnaA01g20940D;BnaA01g21120D;BnaA01g23120D;BnaA01g23280D;BnaA01g23940D;BnaA01g24090D;BnaA01g24190D;BnaA07g01910D;BnaA07g01920D;BnaA07g02140D;BnaA07g08630D;BnaA07g08880D;BnaA07g09290D;BnaA07g11660D;BnaA07g11670D;BnaA07g11980D;BnaA07g12290D;BnaA07g13610D;BnaA07g16050D;BnaA07g16990D;BnaA07g17140D;BnaA07g17180D;BnaA07g18530D;BnaA07g19140D;BnaA07g19520D;BnaA07g19530D;BnaA07g20630D;BnaA07g20770D;BnaA07g20880D;BnaA07g21620D;BnaA07g21900D;BnaA07g21950D;BnaA07g21960D;BnaA07g22010D;BnaA07g23750D;BnaA07g24890D;BnaA07g25770D;BnaA07g26610D;BnaA07g26620D;BnaA07g26910D;BnaA07g27080D;BnaA07g27090D;BnaA07g27320D;BnaA07g28810D;BnaA07g30200D;BnaA07g30430D;BnaA07g31820D;BnaA07g31880D;BnaA07g33790D;BnaA07g34170D;BnaA07g34680D;BnaA07g35660D;BnaA07g38130D;BnaA07g38280D;BnaA07g39030D;BnaA08g01770D;BnaA08g01860D;BnaA08g02070D;BnaA08g02850D;BnaA08g05350D;BnaA08g05580D;BnaA08g08460D;BnaA08g10360D;BnaA08g10790D;BnaA08g10970D;BnaA08g11350D;BnaA08g11770D;BnaA01g25020D;BnaA01g25260D;BnaA01g26200D;BnaA01g27170D;BnaA01g27770D;BnaA01g27950D;BnaA01g28670D;BnaA08g13510D;BnaA08g14450D;BnaA08g14460D;BnaA08g14490D;BnaA08g14810D;BnaA08g16520D;BnaA08g20620D;BnaA08g20970D;BnaA08g22080D;BnaA08g22180D;BnaA08g22240D;BnaA08g23040D;BnaA08g23150D;BnaA08g25520D;BnaA08g25770D;BnaA08g27770D;BnaA08g30190D;BnaA08g31240D;BnaA08g31250D;BnaA09g01370D;BnaA09g01540D;BnaA09g01790D;BnaA09g02590D;BnaA09g04430D;BnaA09g04600D;BnaA09g07120D;BnaA09g07160D;BnaA09g07990D;BnaA09g08960D;BnaA09g09430D;BnaA09g11010D;BnaA09g11550D;BnaA09g14080D;BnaA09g14370D;BnaA09g15010D;BnaA09g15480D;BnaA09g16590D;BnaA09g18160D;BnaA09g18200D;BnaA09g18700D;BnaA09g20650D;BnaA09g20970D;BnaA09g23810D;BnaA09g23820D;BnaA09g27530D;BnaA09g28260D;BnaA01g30290D;BnaA01g30760D;BnaA01g33420D;BnaA01g33540D;BnaA01g34560D;BnaA09g30910D;BnaA09g33550D;BnaA09g35830D;BnaA09g36130D;BnaA09g36380D;BnaA09g36500D;BnaA09g37540D;BnaA09g38000D;BnaA09g38010D;BnaA09g38680D;BnaA09g39470D;BnaA09g39680D;BnaA09g40030D;BnaA09g40340D;BnaA09g40690D;BnaA09g42140D;BnaA09g43330D;BnaA09g43460D;BnaA09g44210D;BnaA09g47860D;BnaA09g48080D;BnaA09g48090D;BnaA09g48100D;BnaA09g48110D;BnaA09g48120D;BnaA09g48160D;BnaA09g48450D;BnaA09g48940D;BnaA09g49440D;BnaA09g50010D;BnaA09g50590D;BnaA09g50600D;BnaA09g51800D;BnaA09g52740D;BnaA09g53560D;BnaA09g55590D;BnaA09g56290D;BnaA09g56620D;BnaA10g00260D;BnaA10g00540D;BnaA10g01920D;BnaA10g02300D;BnaA10g02380D;BnaA10g02490D;BnaA10g02500D;BnaA10g02680D;BnaA10g04090D;BnaA10g04840D;BnaA10g06520D;BnaA10g06890D;BnaA10g11080D;BnaA10g11500D;BnaA10g12090D;BnaA10g12140D;BnaA10g14470D;BnaA10g14660D;BnaA10g14730D;BnaA10g14760D;BnaA10g16750D;BnaA10g16780D;BnaA10g16790D;BnaA10g16800D;BnaA10g16810D;BnaA10g16830D;BnaA10g16840D;BnaA10g17240D;BnaA10g19940D;BnaA10g19970D;BnaA10g20060D;BnaA10g21430D;BnaA10g22150D;BnaA10g22850D;BnaA01g35830D;BnaA01g36840D;BnaA01g37370D;BnaA02g00310D;BnaA02g00350D;BnaA02g00790D;BnaA02g01520D;BnaA02g01560D;BnaA10g23650D;BnaA10g24020D;BnaA10g24100D;BnaA10g24990D;BnaA10g26380D;BnaA10g26670D;BnaA10g27610D;BnaA10g28780D;BnaAnng01330D;BnaAnng01920D;BnaAnng03810D;BnaAnng03820D;BnaAnng04720D;BnaAnng04980D;BnaAnng05410D;BnaAnng07060D;BnaAnng07530D;BnaAnng07560D;BnaAnng07570D;BnaAnng08410D;BnaAnng09080D;BnaAnng09090D;BnaAnng09800D;BnaAnng09990D;BnaAnng10570D;BnaAnng11720D;BnaAnng11740D;BnaAnng12210D;BnaAnng13200D;BnaAnng13910D;BnaAnng15390D;BnaAnng15400D;BnaAnng18240D;BnaAnng23920D;BnaAnng24400D;BnaAnng25060D;BnaAnng25110D;BnaAnng25610D;BnaAnng25660D;BnaAnng25670D;BnaAnng25820D;BnaAnng26230D;BnaAnng26550D;BnaAnng26730D;BnaAnng26820D;BnaAnng28100D;BnaAnng28110D;BnaAnng28260D;BnaAnng28860D;BnaAnng29270D;BnaAnng30610D;BnaAnng30780D;BnaAnng32010D;BnaAnng33510D;BnaAnng35310D;BnaAnng36310D;BnaAnng36540D;BnaAnng36550D;BnaAnng37150D;BnaAnng40650D;BnaAnng40920D;BnaAnng41010D;BnaAnng41460D;BnaC01g00010D;BnaA02g03870D;BnaA02g03880D;BnaA02g03890D;BnaA02g03910D;BnaA02g03920D;BnaA02g03930D;BnaA02g04420D;BnaA02g05070D;BnaA02g05090D;BnaA02g05120D;BnaA02g05250D;BnaA02g07320D;BnaC01g00890D;BnaC01g01570D;BnaC01g02070D;BnaC01g02540D;BnaC01g03320D;BnaC01g03640D;BnaC01g03650D;BnaC01g03660D;BnaC01g03670D;BnaC01g03680D;BnaC01g04330D;BnaC01g04370D;BnaC01g04510D;BnaC01g04530D;BnaC01g04630D;BnaC01g04780D;BnaC01g06240D;BnaC01g06500D;BnaC01g07200D;BnaC01g09350D;BnaC01g09830D;BnaC01g10420D;BnaC01g10520D;BnaC01g11020D;BnaC01g11540D;BnaC01g12020D;BnaC01g15500D;BnaC01g15800D;BnaC01g16070D;BnaC01g18020D;BnaC01g18080D;BnaC01g18130D;BnaC01g19430D;BnaC01g22100D;BnaC01g26510D;BnaC01g28340D;BnaC01g28850D;BnaC01g31130D;BnaC01g31190D;BnaC01g31940D;BnaC01g32150D;BnaC01g32460D;BnaC01g34620D;BnaC01g35050D;BnaC01g36030D;BnaC01g38220D;BnaC01g39190D;BnaC01g39910D;BnaC01g40040D;BnaC01g40470D;BnaC01g40650D;BnaC01g40660D;BnaC01g42890D;BnaC01g43610D;BnaC01g43640D;BnaC01g43800D;BnaC01g44050D;BnaC01g44060D;BnaC01g44160D;BnaC02g00520D;BnaC02g00560D;BnaC02g01700D;BnaC02g01780D;BnaC02g04570D;BnaC02g04650D;BnaC02g04670D;BnaC02g04680D;BnaC02g04690D	K14484+K14484+K14497+K14498+K13415+K14492+K14493+K14514+K14498+K14500+K13464+K14486+K13464+K14487+K14503+K14488+K14500+K14488+K14488+K14488+K14488+K14488+K14488+K14505+K14498+K13449+K13449+K13416+K14484+K14491+K14488+K14496+K14494+K14488+K14488+K14488+K14488+K14488+K14488+K14488+K14488+K14488+K14490+K14500+K14491+K14491+K14496+K14487+K14487+K14487+K13464+K14496+K14488+K14488+K14485+K14499+K14484+K14488+K14488+K14488+K14488+K14508+K14491+K14431+K14488+K14500+K13464+K14497+K14488+K14484+K14491+K14491+K14510+K14496+K14491+K14498+K14514+K14514+K16189+K14487+K14487+K14487+K13416+K13464+K14496+K14514+K13464+K14503+K14503+K14488+K14488+K14488+K14488+K14488+K14488+K14488+K14488+K14487+K14488+K14496+K14497+K14488+K14484+K14488+K14488+K13946+K14496+K13463+K14496+K14492+K14496+K14492+K16189+K14512+K14512+K14488+K14488+K14514+K14488+K14488+K14488+K14487+K14487+K14496+K14500+K14431+K14484+K14490+K14484+K14491+K13449+K14514+K13413+K13413+K14484+K14489+K13449+K13449+K14487+K14487+K14488+K14488+K14500+K14500+K14492+K14431+K14514+K14498+K14492+K14432+K13946+K14485+K14488+K14486+K14486+K13415+K14488+K14500+K14488+K14488+K14488+K13449+K13416+K14488+K13464+K14485+K14505+K13413+K14484+K14487+K14488+K14506+K14492+K14508+K14512+K14496+K13463+K14496+K13946+K14488+K14432+K14488+K14484+K14516+K14497+K14488+K14494+K14432+K14486+K13463+K14493+K14488+K14512+K14512+K14512+K16189+K14508+K14492+K14432+K14499+K14499+K14508+K14517+K14491+K14488+K14488+K14488+K14489+K14490+K14484+K14498+K14488+K14515+K14516+K13946+K13463+K13463+K14496+K14492+K14508+K16189+K14506+K14484+K14509+K14432+K14486+K14500+K14492+K14491+K14496+K14432+K14500+K14496+K14432+K14484+K14484+K14484+K14484+K14497+K14431+K12126+K14492+K14498+K14484+K13464+K14497+K14492+K13464+K14486+K14496+K14431+K14491+K14510+K14491+K13464+K13422+K14484+K14484+K14514+K14488+K14432+K13464+K14484+K14491+K14484+K14490+K14431+K14497+K14488+K14493+K14484+K14494+K14494+K14488+K14432+K14488+K14500+K14487+K14487+K14432+K13449+K13449+K14484+K14484+K14487+K14487+K14497+K13413+K14491+K14484+K14488+K14512+K14496+K14484+K14492+K14504+K14504+K14498+K14431+K13946+K14488+K13464+K14492+K14514+K13464+K14491+K14491+K14500+K14491+K14491+K14431+K13464+K13464+K14497+K14514+K14492+K13464+K14503+K14488+K14488+K14500+K14431+K14498+K14484+K14487+K14487+K14485+K14490+K14508+K13416+K14488+K14489+K14431+K14488+K14505+K14498+K14484+K14486+K14486+K14486+K14500+K13422+K14496+K13422+K13422+K13422+K14484+K14494+K14489+K14489+K14489+K14510+K14491+K14498+K14514+K13464+K14487+K14487+K14490+K14493+K14492+K14484+K14515+K14505+K14498+K14491+K14496+K14500+K14500+K14488+K14488+K14488+K14497+K14487+K14484+K14488+K14491+K14484+K13416+K14487+K14487+K13449+K13449+K13449+K13449+K13449+K14432+K14505+K14488+K14488+K14488+K14488+K14488+K14488+K14503+K13415+K14488+K14488+K14488+K14486+K14488+K14496+K14491+K14491+K14503+K14487+K14509+K14491+K13449+K13449+K14487+K13422+K14484+K14487+K14491+K14496+K14488+K14497+K14497+K14508+K14484+K14492+K14498+K14497+K14492+K13464+K14503+K14488+K14486+K14505+K14498+K14488+K14488+K14488+K14488+K14488+K14488+K14488+K14488+K14488+K14492+K14432+K14492+K14508+K16189+K14512+K14512+K14488+K14488+K14491+K14485+K14496+K14487+K14488+K13946+K14503+K13464+K13464+K14488+K14484+K14487+K14487+K14487+K14498+K12126+K14431+K14431+K14484+K14484+K14516+K14484+K13464+K14484+K14485+K14487+K14486+K14490+K14484+K14515+K14431+K14488+K14500+K14500+K14508+K14492+K14487+K14500+K13422+K14496+K13422+K13422+K14517+K14484+K14486+K14487+K14488+K14496+K14497+K14487+K14484+K14486+K14500+K14488+K14487+K14487+K14504+K14497+K14431+K14497+K13464+K14488+K14486+K14488+K14488+K14488+K14488+K14488+K14488+K14488+K14494+K14487+K14487+K13464+K14488+K14431+K14498+K14491+K14431+K14431+K14496+K14486+K14486+K14494+K14486+K14494+K14497+K14500+K14488+K14496+K14500+K14510+K14513+K14500+K13946+K14432+K14486+K14508+K14503+K13464+K14484+K13946+K14484+K14509+K14509+K14488+K14488+K13946+K14496+K13946+K14496+K14492+K14492+K16189+K14488+K14432+K14488+K14487+K14431+K14488+K14432+K14488+K14491+K14491+K14494+K14487+K14490+K14503+K14514+K14492+K14496+K14487+K14506+K14432+K14484+K14487+K14487+K14500+K14509+K14500+K14500+K14500+K14486+K14492+K14488+K14492+K14487+K14487+K14486+K14486+K14509+K14488+K14500+K14493+K16189+K14484+K14488+K14506+K14488+K14496+K14517+K14485+K14491+K14488+K13449+K14484+K14505+K14496+K13464+K14487+K14492+K14431+K14514+K14494+K14509+K14488+K14488+K13415+K14488+K14484+K14484+K13422+K14500+K14496+K14502+K14512+K14488+K14506+K14488+K14514+K13946+K14488+K14488+K14488+K14496+K14493+K14509+K14492+K14505+K14488+K14488+K14484+K14484+K13946+K14490+K14488+K14486+K14431+K14486+K14487+K14485+K14496+K14500+K14431+K14488+K14484+K14490+K14484+K14491+K14491+K14484+K14432+K13449+K14514+K13413+K13413+K14484+K14489+K13449+K13449+K14487+K14488+K14500+K14505+K14498+K14503+K14491+K14496+K14500+K14488+K14497+K14487+K13449+K13449+K13449+K14505+K14488+K14491+K14484+K13416+K14487+K14487+K14487+K13449+K13449+K13449+K13449+K14488+K14488+K14498+K13463+K14488+K14484+K14493+K14485+K14488+K14488+K14512+K14512+K14492+K14432+K14492+K14508+K14489+K14490+K14508+K14488+K14486+K14495+K14484+K14498+K13416+K14488+K14491+K14515+K14487+K14486+K14488+K13946+K14496+K13463+K13463+K14432+K14492+K14508+K16189+K14488+K14484+K14484+K14516+K14496+K14506+K14487+K14509+K14488+K14506+K14432+K14492+K14508+K14496+K13463+K13946+K14488+K14432+K14488+K14486+K14484+K14516+K14497+K14487+K13413+K14491+K14484+K14484+K14487+K13422+K14514+K14514+K14432+K13464+K14484+K14491+K14484+K14488+K14431+K14497+K14488+K14497+K14508+K14508+K14487+K14496+K14491+K14493+K14494+K14494+K14490+K14484+K14484+K14432+K14487+K14487+K14487+K14487+K14431+K14492+K14487+K14487+K14487+K14498+K14498+K14484+K13464+K14497+K14492+K13464+K14503+K14503+K14488+K14488+K14486+K14492+K14486+K14488+K14492+K14492+K14498+K14514+K14431+K14484+K14515+K14484+K14491+K14491+K14490+K14489+K14494+K14484+K14517+K13422+K14500+K14432+K14432+K14488+K14488+K14488+K14484+K13449+K12126+K14496+K13422+K14496+K13415+K14497+K14505+K14498+K14497+K14516+K14509+K14484+K14487+K14487+K14488+K14487+K14489+K13449+K14486+K14488+K14505+K14498+K14488+K14488+K14432+K14492+K14508+K14512+K14484+K14485+K14493+K14498+K14431+K13946+K14488+K14503+K13464+K13464+K14492+K13464+K14491+K14509+K14491+K14500+K14491+K14491+K14491+K14431+K13464+K13464+K14497+K14492+K13464+K14431+K14498+K14488+K14484+K14496+K14490+K14514+K14484+K13413+K14514+K14491+K14484+K14487+K14496+K14488+K14500+K14488+K14505+K13416+K14490+K13413+K14432+K13464+K14484+K14484+K14484+K14484+K14508+K14508+K14497+K14488+K13415+K14487+K14431+K14503+K13464+K14492+K14497+K13464+K14498+K14492+K14484+K14484+K14488+K14486+K14485+K14487+K14486+K14490+K14484+K14515+K14431+K14484+K14488+K14500+K14488+K14500+K14508+K14500+K14492+K14487+K14486+K14484+K13422+K13422+K14494+K14493+K14488+K13946+K13946+K14487+K14494+K14488+K14431+K14484+K14509+K14498+K14431+K14488+K14492+K14432+K14492+K14508+K16189+K14512+K14512+K14488+K14488+K14484+K14491+K14485+K14496+K14487+K14488+K13946+K14503+K14498+K14487+K14487+K14487+K14487+K14487+K14492+K12126+K14431+K14497+K14516+K14484+K14484+K14500+K14487+K13422+K14493+K14488+K14484+K14500+K14496+K14490+K14432+K14484+K14484+K14484+K14484+K14516+K14497+K14496+K14488+K14497+K14504+K14500+K14497+K14514+K13464+K14488+K14486+K14488+K14488+K14488+K14488+K14488+K14488+K14488+K14494+K14487+K14487+K13464+K14488+K14431+K14498+K14486+K14514+K14497+K14431+K14514+K14488+K13464+K14487+K14491+K14431+K14431+K14496+K14510+K14513+K13946+K14432+K14496+K14431+K14505+K14505+K14431+K14484+K14508+K14517+K14432+K14488+K14488+K14488+K14488+K14488+K13416+K14486+K14484+K14498+K14498+K14484+K14496+K14486+K14488+K14488+K14503+K14497+K14488+K14486+K14491+K14487+K14487+K14487+K14509+K14492+K14432+K14498+K14496+K13946+K13946+K14487+K14500+K13449+K14487+K13946+K14503+K14431+K14496+K14431+K14488+K14488+K14488+K14496+K14516+K13464+K14498+K14488+K14488+K14488+K14488+K14488+K14488+K14488+K14490+K14486+K14488+K13464+K14514+K14500+K14498+K14487+K14503+K14488+K14500+K14488+K14488+K14488+K14488+K14488+K14432+K14498+K13449+K13449+K14487+K13416+K14484+K14491+K14488+K14484+K14484+K13422+K14500+K14496+K14488+K14508+K14510+K14486+K14495+K14497+K14508+K14508+K14487+K14491+K14505+K14486+K14498+K14509+K14484+K14490+K13413+K14514+K13464+K14484+K14484+K14488+K14500+K14484+K14509+K16189+K13415+K13415+K14492+K14484+K14484+K14432+K14491+K14491+K14484+K14514+K14431+K14491+K14431+K13464+K14487+K14487+K14487+K14487
Metabolism	Global and overview maps	Carbon metabolism	1095	ko01200	Brassica_napus_newGene_10174;Brassica_napus_newGene_10215;Brassica_napus_newGene_10568;Brassica_napus_newGene_3785;Brassica_napus_newGene_3842;Brassica_napus_newGene_5372;Brassica_napus_newGene_5985;Brassica_napus_newGene_6257;Brassica_napus_newGene_6258;Brassica_napus_newGene_8488;Brassica_napus_newGene_8706;Brassica_napus_newGene_1092;Brassica_napus_newGene_11137;Brassica_napus_newGene_9756;Brassica_napus_newGene_9868;Brassica_napus_newGene_11732;Brassica_napus_newGene_11842;Brassica_napus_newGene_12039;Brassica_napus_newGene_12100;Brassica_napus_newGene_1407;Brassica_napus_newGene_1515;Brassica_napus_newGene_3313;BnaA01g00170D;BnaA01g00210D;BnaA01g00240D;BnaA01g00380D;BnaA01g00390D;BnaA01g01700D;BnaA01g02160D;BnaA01g02930D;BnaA01g03860D;BnaA01g03940D;BnaA01g04110D;BnaA02g07730D;BnaA02g08550D;BnaA02g09300D;BnaA02g11520D;BnaA02g12320D;BnaC02g05770D;BnaC02g06560D;BnaC02g07980D;BnaC02g08820D;BnaC02g10780D;BnaC02g12110D;BnaC02g13370D;BnaC02g16000D;BnaC02g17140D;BnaC02g17150D;BnaC02g17180D;BnaC02g18300D;BnaC02g20560D;BnaC02g23140D;BnaC02g24620D;BnaC02g24750D;BnaC02g25850D;BnaC02g28400D;BnaC02g30350D;BnaC02g32750D;BnaC02g33660D;BnaC02g33880D;BnaC02g36240D;BnaC02g36920D;BnaC02g38440D;BnaC02g38450D;BnaC02g39510D;BnaC02g42660D;BnaC02g43560D;BnaC02g43920D;BnaC02g43980D;BnaC02g44850D;BnaC02g44970D;BnaC02g44980D;BnaC02g45100D;BnaC02g46710D;BnaC03g01130D;BnaC03g03050D;BnaC03g03460D;BnaC03g03680D;BnaC03g04830D;BnaC03g04930D;BnaC03g05300D;BnaC03g05780D;BnaC03g05850D;BnaC03g06570D;BnaA02g12800D;BnaA02g12810D;BnaA02g12840D;BnaA02g13500D;BnaA02g15350D;BnaC03g07000D;BnaC03g07200D;BnaC03g07750D;BnaC03g12430D;BnaC03g13300D;BnaC03g13370D;BnaC03g13590D;BnaC03g14380D;BnaC03g16370D;BnaC03g19300D;BnaC03g20200D;BnaC03g21010D;BnaC03g23390D;BnaC03g24820D;BnaC03g25780D;BnaC03g27850D;BnaC03g28890D;BnaC03g33590D;BnaC03g33610D;BnaC03g35770D;BnaC03g37820D;BnaC03g38230D;BnaC03g38300D;BnaC03g38540D;BnaC03g38550D;BnaC03g38810D;BnaC03g39780D;BnaC03g40970D;BnaC03g42310D;BnaC03g43100D;BnaC03g43710D;BnaC03g45180D;BnaC03g46500D;BnaC03g47350D;BnaC03g47860D;BnaC03g47870D;BnaC03g48410D;BnaC03g49790D;BnaC03g50680D;BnaC03g53580D;BnaA02g18710D;BnaA02g19240D;BnaA02g19260D;BnaA02g19770D;BnaA02g21490D;BnaC03g59130D;BnaC03g60280D;BnaC03g61050D;BnaC03g61150D;BnaC03g61220D;BnaC03g62120D;BnaC03g62400D;BnaC03g62410D;BnaC03g62580D;BnaC03g65310D;BnaC03g65500D;BnaC03g65530D;BnaC03g66800D;BnaC03g67280D;BnaC03g67370D;BnaC03g68660D;BnaC03g69540D;BnaC03g69730D;BnaC03g70080D;BnaC03g70970D;BnaC03g74450D;BnaC03g76750D;BnaC03g77030D;BnaC03g77040D;BnaC03g78200D;BnaC04g01950D;BnaC04g02430D;BnaC04g03050D;BnaC04g03400D;BnaC04g06410D;BnaC04g06420D;BnaC04g07230D;BnaC04g08780D;BnaC04g09710D;BnaC04g09770D;BnaC04g10230D;BnaC04g10980D;BnaC04g11560D;BnaC04g13910D;BnaC04g14550D;BnaC04g19940D;BnaC04g21590D;BnaC04g21780D;BnaC04g22010D;BnaC04g22270D;BnaC04g22280D;BnaC04g22290D;BnaC04g22440D;BnaC04g22760D;BnaC04g23180D;BnaC04g23380D;BnaC04g23960D;BnaC04g25260D;BnaC04g25470D;BnaC04g25490D;BnaC04g26530D;BnaC04g26750D;BnaA02g24710D;BnaA02g27010D;BnaA02g27140D;BnaC04g28350D;BnaC04g30020D;BnaC04g30810D;BnaC04g30870D;BnaC04g33330D;BnaC04g33570D;BnaC04g33690D;BnaC04g34390D;BnaC04g35330D;BnaC04g36640D;BnaC04g36800D;BnaC04g40450D;BnaC04g41630D;BnaC04g41780D;BnaC04g48440D;BnaC04g49280D;BnaC04g49480D;BnaC04g49560D;BnaC04g49680D;BnaC04g51220D;BnaC04g51800D;BnaC04g51900D;BnaC04g52580D;BnaC04g53940D;BnaC04g53950D;BnaC04g53960D;BnaC04g54310D;BnaC04g54450D;BnaC04g56390D;BnaC04g56920D;BnaC05g00810D;BnaC05g02530D;BnaC05g07580D;BnaC05g09210D;BnaC05g09330D;BnaC05g09650D;BnaC05g09880D;BnaC05g10030D;BnaC05g12400D;BnaC05g13450D;BnaC05g13730D;BnaC05g14320D;BnaC05g15760D;BnaC05g15970D;BnaC05g15990D;BnaC05g17330D;BnaC05g17730D;BnaC05g18600D;BnaC05g19320D;BnaC05g20500D;BnaA02g28150D;BnaA02g28880D;BnaA02g30030D;BnaC05g24200D;BnaC05g24510D;BnaC05g24530D;BnaC05g24600D;BnaC05g26650D;BnaC05g28570D;BnaC05g28630D;BnaC05g28770D;BnaC05g32410D;BnaC05g32490D;BnaC05g36150D;BnaC05g36200D;BnaC05g37970D;BnaC05g37980D;BnaC05g37990D;BnaC05g38590D;BnaC05g39220D;BnaC05g39230D;BnaC05g39240D;BnaC05g42980D;BnaC05g43210D;BnaC05g43970D;BnaC05g45090D;BnaC05g46890D;BnaC05g46910D;BnaC05g46930D;BnaC05g47040D;BnaC05g47450D;BnaC05g47510D;BnaC05g47630D;BnaC05g47670D;BnaC05g48310D;BnaC05g51210D;BnaC05g51220D;BnaC05g52090D;BnaC05g52100D;BnaC06g00250D;BnaC06g01220D;BnaC06g01550D;BnaC06g02620D;BnaC06g03640D;BnaC06g03650D;BnaC06g03660D;BnaC06g06220D;BnaC06g07040D;BnaC06g08280D;BnaC06g09980D;BnaC06g10620D;BnaC06g11170D;BnaC06g13120D;BnaC06g13130D;BnaC06g13190D;BnaC06g14270D;BnaC06g14360D;BnaC06g15060D;BnaC06g15510D;BnaC06g16500D;BnaC06g16900D;BnaC06g17620D;BnaC06g17810D;BnaC06g18690D;BnaC06g18970D;BnaA02g34680D;BnaA02g34880D;BnaA02g35010D;BnaC06g19150D;BnaC06g19770D;BnaC06g19780D;BnaC06g19790D;BnaC06g22080D;BnaC06g23340D;BnaC06g25590D;BnaC06g26040D;BnaC06g26170D;BnaC06g27300D;BnaC06g29160D;BnaC06g31170D;BnaC06g32430D;BnaC06g34880D;BnaC06g38530D;BnaC06g38860D;BnaC06g39910D;BnaC06g40610D;BnaC06g42620D;BnaC06g43710D;BnaC07g00480D;BnaC07g01180D;BnaC07g01200D;BnaC07g04160D;BnaC07g05850D;BnaC07g05870D;BnaC07g06150D;BnaC07g08780D;BnaC07g11270D;BnaC07g12240D;BnaC07g12860D;BnaC07g13140D;BnaC07g13740D;BnaC07g13990D;BnaC07g14000D;BnaC07g14970D;BnaC07g15160D;BnaC07g15270D;BnaC07g15280D;BnaC07g16540D;BnaC07g17470D;BnaC07g18020D;BnaC07g20530D;BnaC07g20680D;BnaC07g23030D;BnaC07g23750D;BnaC07g24170D;BnaC07g24280D;BnaA03g00820D;BnaA03g02040D;BnaA03g02450D;BnaA03g02560D;BnaA03g03400D;BnaA03g03440D;BnaA03g04190D;BnaA03g04310D;BnaA03g04970D;BnaC07g26300D;BnaC07g27640D;BnaC07g29000D;BnaC07g30000D;BnaC07g30010D;BnaC07g30020D;BnaC07g31330D;BnaC07g31810D;BnaC07g33060D;BnaC07g33500D;BnaC07g35250D;BnaC07g39050D;BnaC07g44840D;BnaC07g45130D;BnaC07g45360D;BnaC07g46800D;BnaC07g47470D;BnaC07g49660D;BnaC07g49670D;BnaC07g49680D;BnaC07g51260D;BnaC08g01840D;BnaC08g01850D;BnaC08g03060D;BnaC08g05970D;BnaC08g06270D;BnaC08g06530D;BnaC08g07440D;BnaC08g07850D;BnaC08g08420D;BnaC08g09930D;BnaC08g11700D;BnaC08g13860D;BnaC08g15110D;BnaC08g15120D;BnaC08g15900D;BnaC08g17310D;BnaC08g17320D;BnaC08g17520D;BnaC08g18180D;BnaC08g19360D;BnaC08g20110D;BnaC08g23510D;BnaA03g05470D;BnaA03g06000D;BnaA03g09800D;BnaC08g24100D;BnaC08g24110D;BnaC08g24180D;BnaC08g24730D;BnaC08g26250D;BnaC08g26740D;BnaC08g27830D;BnaC08g29460D;BnaC08g29480D;BnaC08g29490D;BnaC08g30190D;BnaC08g30890D;BnaC08g31370D;BnaC08g35040D;BnaC08g35820D;BnaC08g35990D;BnaC08g36510D;BnaC08g37860D;BnaC08g40330D;BnaC08g40850D;BnaC08g41110D;BnaC08g41120D;BnaC08g41130D;BnaC08g41790D;BnaC08g45650D;BnaC08g45660D;BnaC08g46110D;BnaC08g46180D;BnaC08g46760D;BnaC08g48810D;BnaC09g00620D;BnaC09g01420D;BnaC09g01430D;BnaC09g01440D;BnaC09g01540D;BnaC09g02300D;BnaC09g02930D;BnaC09g02940D;BnaC09g03800D;BnaC09g04440D;BnaC09g06050D;BnaC09g06060D;BnaC09g07770D;BnaC09g07800D;BnaC09g08480D;BnaC09g08490D;BnaC09g08540D;BnaC09g08590D;BnaC09g08630D;BnaC09g09150D;BnaC09g09440D;BnaC09g10170D;BnaC09g11540D;BnaC09g11930D;BnaC09g13020D;BnaC09g16980D;BnaC09g16990D;BnaC09g17480D;BnaC09g17760D;BnaC09g18140D;BnaC09g20370D;BnaC09g20390D;BnaC09g21610D;BnaA03g10610D;BnaA03g10690D;BnaA03g10910D;BnaA03g11590D;BnaA03g13490D;BnaC09g26770D;BnaC09g27470D;BnaC09g27600D;BnaC09g27610D;BnaC09g27620D;BnaC09g27690D;BnaC09g29010D;BnaC09g31450D;BnaC09g31840D;BnaC09g33200D;BnaC09g33250D;BnaC09g33290D;BnaC09g33800D;BnaC09g39390D;BnaC09g39400D;BnaC09g39680D;BnaC09g42180D;BnaC09g42190D;BnaC09g42360D;BnaC09g42420D;BnaC09g42760D;BnaC09g43670D;BnaC09g43980D;BnaC09g46980D;BnaC09g47030D;BnaC09g47410D;BnaC09g47610D;BnaC09g47860D;BnaC09g48610D;BnaC09g54080D;BnaCnng02240D;BnaCnng02920D;BnaCnng06870D;BnaCnng07050D;BnaCnng07060D;BnaCnng09820D;BnaCnng09830D;BnaCnng10350D;BnaCnng11100D;BnaCnng12430D;BnaCnng12440D;BnaCnng13230D;BnaCnng13330D;BnaCnng13340D;BnaCnng14000D;BnaCnng14770D;BnaCnng15110D;BnaCnng15160D;BnaCnng15170D;BnaCnng15980D;BnaCnng16210D;BnaCnng17010D;BnaA03g16100D;BnaA03g16750D;BnaA03g17570D;BnaA03g19510D;BnaCnng19300D;BnaCnng20540D;BnaCnng23600D;BnaCnng24040D;BnaCnng25040D;BnaCnng25440D;BnaCnng25480D;BnaCnng27780D;BnaCnng28160D;BnaCnng28170D;BnaCnng28440D;BnaCnng29310D;BnaCnng29330D;BnaCnng31080D;BnaCnng31120D;BnaCnng31510D;BnaCnng32880D;BnaCnng33820D;BnaCnng36970D;BnaCnng37100D;BnaCnng38370D;BnaCnng40150D;BnaCnng40160D;BnaCnng40560D;BnaCnng42260D;BnaCnng42420D;BnaCnng43240D;BnaCnng45600D;BnaCnng46090D;BnaCnng48090D;BnaCnng48180D;BnaCnng49180D;BnaCnng50220D;BnaCnng52980D;BnaCnng53590D;BnaCnng54490D;BnaCnng55040D;BnaCnng55860D;BnaCnng58160D;BnaCnng58300D;BnaCnng60240D;BnaCnng60300D;BnaCnng60330D;BnaCnng60440D;BnaCnng62500D;BnaCnng62620D;BnaCnng66820D;BnaCnng68040D;BnaA01g07610D;BnaA01g09100D;BnaA03g20770D;BnaCnng72120D;BnaCnng72730D;BnaCnng75200D;BnaCnng76550D;BnaCnng78750D;BnaUnng05120D;BnaA03g27070D;BnaA03g28460D;BnaA03g28480D;BnaA03g28870D;BnaA03g30400D;BnaA03g32440D;BnaA03g33170D;BnaA03g33220D;BnaA03g33370D;BnaA03g33380D;BnaA03g33640D;BnaA03g34340D;BnaA03g35260D;BnaA03g36420D;BnaA03g36910D;BnaA03g37330D;BnaA03g38100D;BnaA03g38340D;BnaA03g39510D;BnaA03g40170D;BnaA03g40360D;BnaA03g40860D;BnaA03g41960D;BnaA03g42400D;BnaA03g46830D;BnaA03g50600D;BnaA03g50820D;BnaA03g50990D;BnaA03g52820D;BnaA03g53180D;BnaA03g54330D;BnaA03g54560D;BnaA03g54610D;BnaA03g58240D;BnaA04g00700D;BnaA04g01120D;BnaA04g01390D;BnaA04g01540D;BnaA04g01830D;BnaA04g01840D;BnaA04g03360D;BnaA04g03580D;BnaA04g03590D;BnaA04g04350D;BnaA04g05070D;BnaA04g05120D;BnaA04g05600D;BnaA04g05610D;BnaA04g06460D;BnaA04g06960D;BnaA04g07760D;BnaA04g08570D;BnaA04g08640D;BnaA01g11910D;BnaA01g13990D;BnaA04g10490D;BnaA04g11280D;BnaA04g12000D;BnaA04g12130D;BnaA04g12320D;BnaA04g12330D;BnaA04g13230D;BnaA04g14220D;BnaA04g17050D;BnaA04g17110D;BnaA04g24600D;BnaA04g25390D;BnaA04g25580D;BnaA04g25660D;BnaA04g25770D;BnaA04g27030D;BnaA04g27040D;BnaA04g27920D;BnaA04g28670D;BnaA05g00440D;BnaA05g02260D;BnaA05g03040D;BnaA05g03050D;BnaA05g03080D;BnaA05g03520D;BnaA05g03790D;BnaA05g04720D;BnaA05g06620D;BnaA05g07770D;BnaA05g08630D;BnaA05g08820D;BnaA05g10520D;BnaA05g11710D;BnaA05g12480D;BnaA05g12590D;BnaA05g12620D;BnaA05g13500D;BnaA05g14590D;BnaA05g15830D;BnaA05g15840D;BnaA05g16480D;BnaA05g18150D;BnaA05g19110D;BnaA05g19530D;BnaA05g22860D;BnaA05g24610D;BnaA05g25050D;BnaA05g25060D;BnaA05g25330D;BnaA05g25500D;BnaA05g28730D;BnaA05g28740D;BnaA05g29640D;BnaA01g15420D;BnaA01g15640D;BnaA01g17630D;BnaA01g18440D;BnaA01g18450D;BnaA01g18880D;BnaA05g30630D;BnaA05g33200D;BnaA05g33580D;BnaA05g34260D;BnaA05g34310D;BnaA05g34950D;BnaA05g35800D;BnaA05g37230D;BnaA05g37390D;BnaA06g00050D;BnaA06g00070D;BnaA06g00120D;BnaA06g00560D;BnaA06g01050D;BnaA06g02790D;BnaA06g02800D;BnaA06g03380D;BnaA06g04090D;BnaA06g06030D;BnaA06g07200D;BnaA06g07790D;BnaA06g07900D;BnaA06g07910D;BnaA06g08050D;BnaA06g08320D;BnaA06g08510D;BnaA06g08600D;BnaA06g08730D;BnaA06g10900D;BnaA06g11610D;BnaA06g11890D;BnaA06g12800D;BnaA06g14510D;BnaA06g14520D;BnaA06g20580D;BnaA06g22820D;BnaA06g24600D;BnaA06g24610D;BnaA06g24700D;BnaA06g25230D;BnaA06g25690D;BnaA06g25700D;BnaA06g25710D;BnaA06g26920D;BnaA06g26940D;BnaA06g27940D;BnaA06g29040D;BnaA06g30370D;BnaA06g32140D;BnaA06g32220D;BnaA06g32740D;BnaA06g33300D;BnaA06g35020D;BnaA06g35220D;BnaA06g36450D;BnaA06g37230D;BnaA06g38600D;BnaA06g39290D;BnaA06g39300D;BnaA06g39320D;BnaA07g00290D;BnaA07g00860D;BnaA07g00920D;BnaA01g20680D;BnaA01g20810D;BnaA01g21340D;BnaA01g22040D;BnaA01g24280D;BnaA07g03150D;BnaA07g08220D;BnaA07g08970D;BnaA07g09080D;BnaA07g10010D;BnaA07g10020D;BnaA07g10480D;BnaA07g11360D;BnaA07g11370D;BnaA07g14420D;BnaA07g15090D;BnaA07g15100D;BnaA07g15160D;BnaA07g15420D;BnaA07g15900D;BnaA07g15940D;BnaA07g16660D;BnaA07g17450D;BnaA07g17800D;BnaA07g18040D;BnaA07g18600D;BnaA07g18710D;BnaA07g18800D;BnaA07g19490D;BnaA07g19710D;BnaA07g19850D;BnaA07g20290D;BnaA07g20300D;BnaA07g21550D;BnaA07g23120D;BnaA07g23560D;BnaA07g24440D;BnaA07g24840D;BnaA07g25510D;BnaA07g26770D;BnaA07g28560D;BnaA07g29260D;BnaA07g31190D;BnaA07g33900D;BnaA07g34980D;BnaA07g35670D;BnaA07g35930D;BnaA07g37420D;BnaA07g37840D;BnaA07g37870D;BnaA07g37880D;BnaA07g39260D;BnaA08g00140D;BnaA08g01200D;BnaA08g01250D;BnaA08g02130D;BnaA08g02750D;BnaA08g04610D;BnaA08g06130D;BnaA08g07000D;BnaA08g10700D;BnaA08g10870D;BnaA08g11320D;BnaA08g12180D;BnaA01g29410D;BnaA01g29420D;BnaA01g29560D;BnaA01g29580D;BnaA08g12350D;BnaA08g14220D;BnaA08g14870D;BnaA08g14920D;BnaA08g14930D;BnaA08g15820D;BnaA08g15890D;BnaA08g16020D;BnaA08g16820D;BnaA08g17560D;BnaA08g17570D;BnaA08g20540D;BnaA08g20830D;BnaA08g21010D;BnaA08g21730D;BnaA08g22510D;BnaA08g22970D;BnaA08g23190D;BnaA08g24270D;BnaA08g25090D;BnaA08g25100D;BnaA08g26140D;BnaA08g26430D;BnaA08g27880D;BnaA08g28650D;BnaA08g28660D;BnaA08g28670D;BnaA08g28680D;BnaA08g29810D;BnaA08g30000D;BnaA08g30580D;BnaA08g31100D;BnaA09g01980D;BnaA09g02000D;BnaA09g02010D;BnaA09g02880D;BnaA09g03550D;BnaA09g03560D;BnaA09g04900D;BnaA09g08290D;BnaA09g08320D;BnaA09g08370D;BnaA09g08890D;BnaA09g09210D;BnaA09g10080D;BnaA09g10660D;BnaA09g10900D;BnaA09g11210D;BnaA09g11470D;BnaA09g11480D;BnaA09g12700D;BnaA09g16190D;BnaA09g16400D;BnaA09g16810D;BnaA09g17390D;BnaA09g17400D;BnaA09g18440D;BnaA09g18460D;BnaA09g19620D;BnaA09g21720D;BnaA09g24310D;BnaA09g24370D;BnaA09g24750D;BnaA09g26420D;BnaA09g28740D;BnaA09g29700D;BnaA01g30320D;BnaA01g32000D;BnaA01g32590D;BnaA01g33010D;BnaA01g33410D;BnaA01g33660D;BnaA01g33880D;BnaA01g34070D;BnaA01g34300D;BnaA09g30650D;BnaA09g31220D;BnaA09g33290D;BnaA09g33310D;BnaA09g33340D;BnaA09g35020D;BnaA09g35380D;BnaA09g36270D;BnaA09g38220D;BnaA09g38720D;BnaA09g39180D;BnaA09g41460D;BnaA09g42580D;BnaA09g43380D;BnaA09g45030D;BnaA09g46150D;BnaA09g46260D;BnaA09g46780D;BnaA09g47050D;BnaA09g47060D;BnaA09g47070D;BnaA09g47510D;BnaA09g48250D;BnaA09g50440D;BnaA09g51510D;BnaA09g51860D;BnaA09g52300D;BnaA09g52310D;BnaA09g52600D;BnaA09g54020D;BnaA09g55280D;BnaA09g55290D;BnaA09g55310D;BnaA10g00550D;BnaA10g00730D;BnaA10g02560D;BnaA10g05030D;BnaA10g05930D;BnaA10g09340D;BnaA10g10590D;BnaA10g10800D;BnaA10g10850D;BnaA10g10890D;BnaA10g11990D;BnaA10g13950D;BnaA10g13960D;BnaA10g15590D;BnaA10g16660D;BnaA10g18680D;BnaA10g19070D;BnaA10g19920D;BnaA10g20180D;BnaA10g22420D;BnaA10g22460D;BnaA10g22870D;BnaA10g23060D;BnaA01g36150D;BnaA01g37400D;BnaA02g00100D;BnaA02g01610D;BnaA02g02310D;BnaA10g23880D;BnaA10g23990D;BnaA10g26070D;BnaA10g26650D;BnaAnng00830D;BnaAnng00920D;BnaAnng02240D;BnaAnng04180D;BnaAnng04660D;BnaAnng05000D;BnaAnng05540D;BnaAnng06200D;BnaAnng07310D;BnaAnng08060D;BnaAnng08840D;BnaAnng10100D;BnaAnng10640D;BnaAnng10750D;BnaAnng11450D;BnaAnng11640D;BnaAnng12700D;BnaAnng12720D;BnaAnng13720D;BnaAnng14300D;BnaAnng14360D;BnaAnng15110D;BnaAnng15280D;BnaAnng15720D;BnaAnng16560D;BnaAnng17190D;BnaAnng17200D;BnaAnng18330D;BnaAnng18390D;BnaAnng21140D;BnaAnng22050D;BnaAnng22230D;BnaAnng22560D;BnaAnng24370D;BnaAnng25840D;BnaAnng25850D;BnaAnng26460D;BnaAnng27260D;BnaAnng27690D;BnaAnng28500D;BnaAnng29210D;BnaAnng30290D;BnaAnng31970D;BnaAnng32070D;BnaAnng33900D;BnaAnng36210D;BnaAnng36660D;BnaAnng37640D;BnaAnng38360D;BnaAnng38880D;BnaAnng38990D;BnaAnng40390D;BnaAnng40850D;BnaAnng41760D;BnaC01g00070D;BnaA02g04300D;BnaA02g05770D;BnaC01g01070D;BnaC01g01090D;BnaC01g01140D;BnaC01g01180D;BnaC01g01360D;BnaC01g01370D;BnaC01g02790D;BnaC01g03290D;BnaC01g03420D;BnaC01g04190D;BnaC01g05230D;BnaC01g05570D;BnaC01g06000D;BnaC01g08070D;BnaC01g08080D;BnaC01g09280D;BnaC01g10780D;BnaC01g13540D;BnaC01g16480D;BnaC01g18320D;BnaC01g21400D;BnaC01g21580D;BnaC01g21970D;BnaC01g22710D;BnaC01g23030D;BnaC01g25930D;BnaC01g27970D;BnaC01g27980D;BnaC01g28440D;BnaC01g29390D;BnaC01g30110D;BnaC01g31270D;BnaC01g36210D;BnaC01g36470D;BnaC01g36480D;BnaC01g36490D;BnaC01g36930D;BnaC01g36940D;BnaC01g37200D;BnaC01g38270D;BnaC01g38880D;BnaC01g39900D;BnaC01g40210D;BnaC01g40390D;BnaC01g40620D;BnaC01g41450D;BnaC01g42320D;BnaC02g00740D;BnaC02g00790D;BnaC02g01230D;BnaC02g01610D;BnaC02g02760D;BnaC02g02870D;BnaC02g03240D;BnaC02g03850D;BnaC02g03980D;BnaC02g04730D	K00814+K01738+K00028+K11517+K11517+K00948+K01647+K00615+K00615+K18121+K01681+K00031+K00873+K00033+K14454+K00600+K01738+K18121+K14272+K18121+K01595+K00873+K00600+K01610+K00844+K01455+K01455+K01681+K00030+K00058+K00281+K00030+K00850+K00051+K00850+K00658+K00162+K00031+K00122+K02160+K00051+K14454+K00051+K00850+K00658+K00162+K01602+K01602+K01602+K01963+K01807+K15918+K00031+K01834+K00134+K00873+K11517+K15634+K01623+K01807+K05298+K00850+K00626+K00626+K01738+K00873+K00235+K01610+K00234+K00873+K00131+K00131+K05605+K00927+K00030+K00261+K01899+K00873+K14454+K00029+K03841+K00036+K00616+K00031+K01602+K01602+K01602+K01754+K01807+K02160+K00616+K02160+K00051+K00640+K00850+K00873+K00658+K00162+K02437+K01689+K01962+K01070+K01647+K03841+K00026+K03841+K00873+K00134+K01754+K00927+K00627+K11517+K11517+K11517+K01595+K00382+K00058+K01637+K00873+K05605+K00830+K03841+K00850+K00831+K00640+K00234+K03841+K00873+K00026+K01834+K00030+K00927+K15918+K05605+K00162+K01623+K00850+K00600+K00844+K11517+K00831+K00030+K01681+K00030+K00026+K03781+K00281+K00600+K05605+K00844+K01595+K14454+K01601+K00640+K01681+K03841+K00058+K00058+K00026+K01070+K01595+K01738+K00297+K01681+K01681+K01962+K01689+K00948+K02437+K02437+K00640+K03841+K05605+K00029+K14454+K03781+K13034+K00615+K00873+K00873+K00873+K01647+K01738+K00873+K01647+K00600+K01100+K01803+K01803+K03841+K11517+K15634+K01807+K01623+K00627+K19269+K01602+K01602+K01895+K01623+K01803+K01602+K00026+K00131+K14454+K05605+K14455+K15633+K01595+K01738+K00297+K01647+K00948+K01679+K01679+K01679+K01647+K00162+K00162+K00162+K14455+K01689+K05605+K15634+K00161+K00025+K01961+K05298+K00026+K00616+K00134+K01057+K00134+K00814+K18121+K01079+K00615+K03781+K03781+K00600+K00121+K14272+K00161+K01595+K05298+K00235+K00626+K00855+K02160+K00948+K02437+K00844+K02437+K00873+K00948+K00640+K00844+K00382+K00382+K01601+K01601+K01963+K01595+K11517+K11517+K11517+K01754+K00030+K15633+K00249+K01738+K01738+K01738+K01807+K00134+K00873+K00261+K00261+K00033+K01938+K01938+K11517+K11517+K15919+K00844+K00382+K01595+K00844+K00844+K01938+K00026+K00627+K00627+K01595+K00627+K00640+K00235+K00235+K00036+K01623+K00873+K03841+K01754+K00031+K01647+K00297+K05605+K00030+K15919+K00234+K05605+K00029+K15918+K00927+K00927+K00134+K00029+K11517+K01595+K00249+K15893+K00031+K15893+K00161+K00600+K01689+K01834+K11517+K00927+K15918+K01100+K14272+K01900+K00029+K00844+K01681+K01754+K00851+K00030+K00026+K00036+K00844+K00161+K14272+K00121+K01834+K01834+K00026+K03781+K03781+K03781+K00234+K00121+K01807+K00850+K01807+K00627+K05298+K00036+K00235+K00030+K00261+K01899+K00873+K14454+K00029+K00036+K00616+K00031+K00626+K01738+K00029+K01057+K01057+K01057+K00850+K15634+K01006+K00382+K11517+K01810+K00058+K15634+K03781+K01610+K01623+K01057+K01057+K01899+K00600+K05605+K05605+K00033+K00121+K14272+K00600+K02437+K00855+K00249+K01738+K01810+K15633+K00605+K00658+K00134+K00814+K00814+K00058+K01079+K03781+K00600+K00627+K02160+K02160+K00051+K01623+K01689+K00873+K01754+K01803+K01100+K00873+K01647+K01647+K01647+K00297+K00615+K13034+K00850+K01623+K01803+K00844+K00814+K00134+K05298+K15919+K15919+K15919+K00605+K00161+K00161+K00161+K05298+K03841+K03841+K01595+K00036+K00235+K00235+K01595+K00626+K01738+K01738+K00261+K01057+K00873+K00873+K00234+K00234+K11517+K11517+K00830+K00028+K00140+K00851+K00831+K00844+K01900+K00033+K14454+K01810+K01810+K00025+K00121+K00164+K00626+K19269+K00627+K00640+K00850+K00873+K00658+K00162+K00162+K00850+K01601+K01601+K01963+K01963+K00873+K01681+K00658+K00850+K00025+K00640+K00051+K11517+K11517+K00261+K00873+K00873+K00640+K02160+K00122+K00616+K00036+K00026+K00236+K00873+K01899+K00261+K01783+K14454+K00028+K00030+K00036+K01637+K01637+K11517+K11517+K15634+K00033+K01601+K01601+K01610+K00164+K00164+K00873+K01783+K00026+K00873+K00873+K01595+K00235+K00600+K02437+K01689+K01962+K01070+K00600+K01595+K00927+K01595+K00234+K00640+K01738+K01006+K00161+K00161+K00627+K00026+K00026+K05605+K00615+K15919+K00873+K15919+K00031+K00873+K00051+K00164+K00164+K14272+K00028+K00162+K01783+K00121+K00850+K15634+K00036+K01961+K01623+K00873+K03841+K01679+K00025+K01602+K00844+K15634+K15893+K00850+K00028+K00948+K00600+K01738+K00161+K11517+K00850+K11517+K01647+K05605+K14454+K00030+K05605+K00036+K01006+K00028+K00873+K00134+K01738+K01754+K00927+K00627+K11517+K11517+K11517+K01595+K00382+K00058+K01637+K00873+K05605+K01681+K00830+K01899+K01783+K00850+K15634+K01006+K00382+K01810+K11517+K05605+K00058+K00873+K03781+K01610+K00161+K14454+K11517+K13034+K00615+K01647+K01738+K01647+K01647+K01100+K01803+K01803+K03841+K00873+K01623+K00627+K00627+K00600+K00873+K19269+K01602+K01602+K00121+K01810+K01754+K00033+K01803+K01623+K01895+K01895+K00026+K00131+K05605+K05605+K01595+K01738+K00297+K01647+K00948+K01679+K01679+K01602+K14455+K01679+K01070+K01647+K01647+K01647+K01738+K00297+K00615+K01962+K01689+K00948+K02437+K03841+K14455+K01689+K05605+K05605+K00640+K00026+K01938+K00844+K00855+K02437+K00844+K01637+K00382+K01595+K11517+K11517+K11517+K00627+K00030+K00030+K15633+K00850+K01623+K00382+K01006+K01006+K01738+K00249+K00134+K00033+K01595+K01689+K02437+K00873+K00261+K00873+K00640+K00640+K01738+K00627+K00026+K01938+K00844+K00850+K00382+K01961+K01681+K05298+K00026+K00026+K15919+K00616+K00134+K00025+K01057+K00134+K00814+K18121+K01079+K03781+K03781+K00026+K00873+K01610+K01610+K00164+K00234+K00640+K00831+K00831+K01057+K01057+K00029+K01738+K00626+K00235+K00036+K05298+K00627+K01807+K00850+K00121+K01623+K00026+K01057+K01057+K01057+K01900+K00029+K00844+K00873+K01057+K15634+K00161+K00873+K00030+K01647+K00036+K00161+K14272+K14272+K00121+K03781+K03781+K01602+K00235+K00235+K00036+K00033+K01623+K00873+K01100+K01689+K00031+K01647+K00297+K05605+K00615+K00600+K15919+K15918+K00927+K00134+K00029+K00814+K00600+K01595+K15893+K00031+K15893+K00161+K00600+K01689+K01834+K00927+K15918+K15919+K00234+K01803+K00164+K00164+K11517+K00640+K01595+K00026+K00844+K00616+K05298+K00600+K00855+K00030+K03781+K00058+K00600+K11517+K11517+K11517+K11517+K05605+K01681+K01681+K00030+K00831+K00844+K00600+K00850+K01623+K00162+K00162+K14272+K00121+K00600+K03781+K01079+K00058+K00814+K00134+K00658+K00605+K15633+K00036+K00025+K05605+K05605+K05605+K05605+K03841+K00036+K00030+K00036+K00036+K00235+K00235+K00626+K01738+K01738+K01057+K00830+K00028+K00140+K00851+K00831+K00844+K14454+K01783+K01900+K00033+K00033+K14454+K01810+K00025+K00121+K00164+K00164+K00626+K19269+K00627+K11517+K02437+K00948+K00058+K00162+K01595+K00161+K00927+K01754+K00249+K00033+K01807+K00134+K00261+K01738+K01601+K00121+K14272+K01623+K01689+K00873+K01803+K01100+K00873+K00297+K00615+K13034+K00131+K00850+K01803+K00814+K01057+K00134+K05298+K15919+K15919+K15919+K00605+K01961+K00235+K00161+K00028+K00873+K00873+K00234+K00855+K01647+K01647+K01647+K00873+K00161+K00025+K00844+K00162+K00658+K00873+K00850+K00025+K00640+K00051+K01601+K01963+K14454+K00261+K02160+K00122+K00616+K00036+K00026+K00236+K00873+K01899+K02437+K00873+K00026+K00616+K00122+K00261+K01783+K15634+K00030+K01638+K15634+K00627+K00600+K00235+K01610+K00121+K01899+K01623+K00031+K00600+K01807+K01807+K01738+K01738+K03781+K01679+K01679+K00261+K01834+K01681+K03841+K01647+K02437+K01754+K03841+K03841+K01057+K00030+K01689+K14272+K01681+K02160+K00249+K00031+K00031+K00615+K01738+K00036+K13034+K00850+K01689+K01623+K00873+K00850+K01602+K00121+K02437+K01783+K00234+K00600+K00850+K01623+K01638+K01623+K14454+K15634+K00033+K00600+K01610+K00844+K01455+K01455+K01681+K00030+K03781+K00058+K00281+K00850+K00600+K11517+K11517+K00850+K11517+K00121+K01810+K00850+K11517+K00844+K00382+K01738+K11517+K00873+K01601+K01601+K00161+K14272+K00134+K00873+K03841+K01595+K01595+K01595+K11517+K11517+K11517+K00927+K01754+K01807+K00134+K00261+K01738+K00600+K15919+K00026+K00236+K01899+K00261+K15634+K01638+K00030+K14454+K00029+K00616
Metabolism	Global and overview maps	Biosynthesis of amino acids	1035	ko01230	Brassica_napus_newGene_10174;Brassica_napus_newGene_10175;Brassica_napus_newGene_10215;Brassica_napus_newGene_376;Brassica_napus_newGene_5372;Brassica_napus_newGene_5436;Brassica_napus_newGene_5985;Brassica_napus_newGene_6161;Brassica_napus_newGene_6257;Brassica_napus_newGene_6258;Brassica_napus_newGene_6784;Brassica_napus_newGene_6792;Brassica_napus_newGene_6793;Brassica_napus_newGene_7337;Brassica_napus_newGene_7695;Brassica_napus_newGene_8706;Brassica_napus_newGene_9360;Brassica_napus_newGene_10623;Brassica_napus_newGene_1092;Brassica_napus_newGene_11137;Brassica_napus_newGene_9608;Brassica_napus_newGene_9868;Brassica_napus_newGene_11495;Brassica_napus_newGene_11732;Brassica_napus_newGene_11842;Brassica_napus_newGene_12100;Brassica_napus_newGene_160;Brassica_napus_newGene_1947;Brassica_napus_newGene_2091;Brassica_napus_newGene_2428;Brassica_napus_newGene_2446;Brassica_napus_newGene_2966;Brassica_napus_newGene_3313;BnaA01g00170D;BnaA01g00340D;BnaA01g01700D;BnaA01g02160D;BnaA01g02930D;BnaA01g03290D;BnaA01g03400D;BnaA01g03940D;BnaA01g04110D;BnaA01g04910D;BnaA02g08550D;BnaA02g09370D;BnaA02g09960D;BnaA02g12300D;BnaA02g12320D;BnaA02g12430D;BnaC02g06000D;BnaC02g06500D;BnaC02g06690D;BnaC02g07610D;BnaC02g07710D;BnaC02g08820D;BnaC02g12110D;BnaC02g13450D;BnaC02g13860D;BnaC02g20560D;BnaC02g20870D;BnaC02g21550D;BnaC02g22980D;BnaC02g22990D;BnaC02g23010D;BnaC02g24620D;BnaC02g24750D;BnaC02g25850D;BnaC02g27920D;BnaC02g28400D;BnaC02g28410D;BnaC02g32750D;BnaC02g33660D;BnaC02g33880D;BnaC02g36920D;BnaC02g39510D;BnaC02g40050D;BnaC02g41270D;BnaC02g41480D;BnaC02g42660D;BnaC02g44850D;BnaC02g46570D;BnaC02g46710D;BnaC03g01130D;BnaC03g02240D;BnaC03g03130D;BnaC03g03680D;BnaC03g04830D;BnaC03g05110D;BnaC03g05850D;BnaC03g06220D;BnaC03g06230D;BnaC03g06570D;BnaA02g13500D;BnaA02g15350D;BnaA02g15650D;BnaA02g16170D;BnaC03g06620D;BnaC03g07200D;BnaC03g08690D;BnaC03g10390D;BnaC03g12080D;BnaC03g13300D;BnaC03g13370D;BnaC03g13590D;BnaC03g15020D;BnaC03g15030D;BnaC03g17280D;BnaC03g17780D;BnaC03g19380D;BnaC03g20010D;BnaC03g20200D;BnaC03g20310D;BnaC03g21180D;BnaC03g21970D;BnaC03g23020D;BnaC03g24020D;BnaC03g24600D;BnaC03g24630D;BnaC03g24820D;BnaC03g25260D;BnaC03g26270D;BnaC03g26850D;BnaC03g28300D;BnaC03g31390D;BnaC03g32640D;BnaC03g33530D;BnaC03g33590D;BnaC03g33610D;BnaC03g34680D;BnaC03g35390D;BnaC03g35770D;BnaC03g37820D;BnaC03g39970D;BnaC03g40250D;BnaC03g40970D;BnaC03g41100D;BnaC03g41160D;BnaC03g43100D;BnaC03g44420D;BnaC03g45280D;BnaC03g47270D;BnaC03g47350D;BnaC03g47540D;BnaC03g47860D;BnaC03g47870D;BnaC03g50430D;BnaC03g50680D;BnaC03g53380D;BnaC03g53780D;BnaA02g18710D;BnaA02g19240D;BnaA02g19260D;BnaA02g19550D;BnaA02g19640D;BnaA02g19650D;BnaA02g19670D;BnaC03g60280D;BnaC03g60380D;BnaC03g61050D;BnaC03g61150D;BnaC03g62400D;BnaC03g62410D;BnaC03g62580D;BnaC03g63470D;BnaC03g65040D;BnaC03g65220D;BnaC03g65230D;BnaC03g65240D;BnaC03g65310D;BnaC03g66430D;BnaC03g67280D;BnaC03g68250D;BnaC03g68440D;BnaC03g68450D;BnaC03g68460D;BnaC03g69730D;BnaC03g70970D;BnaC03g72600D;BnaC03g74450D;BnaC03g75930D;BnaC03g77030D;BnaC03g77040D;BnaC04g00410D;BnaC04g03050D;BnaC04g04200D;BnaC04g05620D;BnaC04g06410D;BnaC04g06420D;BnaC04g07830D;BnaC04g07890D;BnaC04g08360D;BnaC04g08780D;BnaC04g09090D;BnaC04g09710D;BnaC04g10980D;BnaC04g11450D;BnaC04g12260D;BnaC04g12850D;BnaC04g13330D;BnaC04g18340D;BnaC04g18790D;BnaC04g18800D;BnaC04g19940D;BnaC04g21780D;BnaC04g22010D;BnaC04g22270D;BnaC04g22280D;BnaC04g22290D;BnaC04g22440D;BnaC04g22760D;BnaC04g23180D;BnaC04g23380D;BnaC04g23500D;BnaC04g23920D;BnaC04g23960D;BnaC04g24570D;BnaC04g25470D;BnaC04g25490D;BnaA02g23570D;BnaA02g24710D;BnaA02g27010D;BnaA02g27140D;BnaC04g29670D;BnaC04g30250D;BnaC04g30980D;BnaC04g31470D;BnaC04g33570D;BnaC04g33690D;BnaC04g34360D;BnaC04g34370D;BnaC04g36800D;BnaC04g39340D;BnaC04g41630D;BnaC04g41780D;BnaC04g42560D;BnaC04g42590D;BnaC04g42600D;BnaC04g43210D;BnaC04g45220D;BnaC04g46630D;BnaC04g49280D;BnaC04g49400D;BnaC04g49560D;BnaC04g49680D;BnaC04g50190D;BnaC04g52200D;BnaC04g52580D;BnaC04g52960D;BnaC04g52970D;BnaC04g54310D;BnaC04g54450D;BnaC04g55250D;BnaC04g55460D;BnaC04g55570D;BnaC04g56880D;BnaC04g56920D;BnaC05g06260D;BnaC05g07230D;BnaC05g07800D;BnaC05g07810D;BnaC05g08770D;BnaC05g09650D;BnaC05g09880D;BnaC05g12400D;BnaC05g13450D;BnaC05g14180D;BnaC05g14320D;BnaC05g15760D;BnaC05g17330D;BnaC05g17710D;BnaC05g18600D;BnaC05g21760D;BnaC05g24080D;BnaC05g24530D;BnaC05g25830D;BnaC05g28630D;BnaC05g28770D;BnaC05g29230D;BnaC05g30140D;BnaC05g32410D;BnaC05g33030D;BnaC05g35690D;BnaC05g42980D;BnaC05g43210D;BnaC05g43970D;BnaC05g44320D;BnaC05g45470D;BnaC05g46890D;BnaC05g46910D;BnaC05g46930D;BnaC05g47040D;BnaC05g47180D;BnaC05g47450D;BnaC05g47510D;BnaC05g48040D;BnaC05g48620D;BnaC05g49480D;BnaC06g01670D;BnaC06g02010D;BnaC06g03270D;BnaC06g09790D;BnaC06g11170D;BnaC06g11940D;BnaC06g14270D;BnaC06g14360D;BnaC06g14840D;BnaC06g15430D;BnaC06g15510D;BnaC06g16280D;BnaC06g16290D;BnaC06g16500D;BnaC06g16700D;BnaC06g16900D;BnaC06g18690D;BnaA02g35990D;BnaA02g36300D;BnaC06g19770D;BnaC06g19780D;BnaC06g19790D;BnaC06g22470D;BnaC06g24860D;BnaC06g27300D;BnaC06g29710D;BnaC06g30540D;BnaC06g32430D;BnaC06g32920D;BnaC06g34880D;BnaC06g36090D;BnaC06g38530D;BnaC06g38770D;BnaC06g39560D;BnaC06g39910D;BnaC06g40410D;BnaC06g40420D;BnaC06g40730D;BnaC06g41360D;BnaC06g43480D;BnaC06g43710D;BnaC07g02570D;BnaC07g03750D;BnaC07g04160D;BnaC07g05850D;BnaC07g06150D;BnaC07g09020D;BnaC07g09410D;BnaC07g10890D;BnaC07g13140D;BnaC07g13990D;BnaC07g14000D;BnaC07g18020D;BnaC07g18120D;BnaC07g20530D;BnaC07g20680D;BnaC07g20860D;BnaC07g23480D;BnaA03g00820D;BnaA03g01690D;BnaA03g02560D;BnaA03g03400D;BnaA03g03620D;BnaA03g04310D;BnaA03g04690D;BnaA03g04970D;BnaA03g05080D;BnaC07g25660D;BnaC07g26290D;BnaC07g27640D;BnaC07g31330D;BnaC07g31810D;BnaC07g34860D;BnaC07g38390D;BnaC07g38400D;BnaC07g39130D;BnaC07g39150D;BnaC07g40410D;BnaC07g41260D;BnaC07g41280D;BnaC07g42600D;BnaC07g43610D;BnaC07g44840D;BnaC07g45130D;BnaC07g46690D;BnaC07g47470D;BnaC07g51260D;BnaC08g03290D;BnaC08g05470D;BnaC08g06270D;BnaC08g06530D;BnaC08g07630D;BnaC08g07930D;BnaC08g09160D;BnaC08g09930D;BnaC08g11020D;BnaC08g11810D;BnaC08g13860D;BnaC08g13960D;BnaC08g13970D;BnaC08g15000D;BnaC08g15020D;BnaC08g15080D;BnaC08g15900D;BnaC08g16430D;BnaC08g17310D;BnaC08g17320D;BnaC08g17520D;BnaC08g18180D;BnaC08g20110D;BnaC08g20300D;BnaC08g20310D;BnaC08g20320D;BnaA03g06790D;BnaA03g08190D;BnaC08g24100D;BnaC08g24110D;BnaC08g24180D;BnaC08g24610D;BnaC08g24730D;BnaC08g25400D;BnaC08g26250D;BnaC08g26550D;BnaC08g27830D;BnaC08g27980D;BnaC08g28560D;BnaC08g29320D;BnaC08g29460D;BnaC08g29480D;BnaC08g29490D;BnaC08g30890D;BnaC08g31020D;BnaC08g31370D;BnaC08g33730D;BnaC08g35040D;BnaC08g35820D;BnaC08g35990D;BnaC08g36300D;BnaC08g37120D;BnaC08g37250D;BnaC08g37860D;BnaC08g40330D;BnaC08g43060D;BnaC08g43250D;BnaC08g43260D;BnaC08g47120D;BnaC08g48510D;BnaC09g00060D;BnaC09g02030D;BnaC09g02930D;BnaC09g02940D;BnaC09g05620D;BnaC09g06050D;BnaC09g06060D;BnaC09g06150D;BnaC09g08240D;BnaC09g09260D;BnaC09g09440D;BnaC09g13020D;BnaC09g15600D;BnaC09g20870D;BnaC09g21470D;BnaA03g10610D;BnaA03g10690D;BnaA03g10910D;BnaA03g12250D;BnaA03g14290D;BnaA03g14730D;BnaC09g24790D;BnaC09g25040D;BnaC09g27470D;BnaC09g29010D;BnaC09g31260D;BnaC09g31450D;BnaC09g32890D;BnaC09g33200D;BnaC09g33290D;BnaC09g36370D;BnaC09g36890D;BnaC09g39860D;BnaC09g39920D;BnaC09g41340D;BnaC09g42180D;BnaC09g42190D;BnaC09g42360D;BnaC09g42520D;BnaC09g42740D;BnaC09g43670D;BnaC09g43800D;BnaC09g44740D;BnaC09g45590D;BnaC09g46570D;BnaC09g47410D;BnaC09g48610D;BnaC09g49740D;BnaC09g50980D;BnaC09g51280D;BnaC09g54080D;BnaCnng00590D;BnaCnng00600D;BnaCnng02920D;BnaCnng04780D;BnaCnng05120D;BnaCnng05130D;BnaCnng05240D;BnaCnng08010D;BnaCnng10350D;BnaCnng13190D;BnaCnng13200D;BnaCnng13210D;BnaCnng13360D;BnaCnng13770D;BnaCnng14000D;BnaCnng14770D;BnaCnng15040D;BnaCnng15160D;BnaCnng15170D;BnaCnng16700D;BnaCnng17010D;BnaCnng18030D;BnaA03g16590D;BnaA03g16750D;BnaA03g16860D;BnaA03g18760D;BnaA03g20030D;BnaCnng19300D;BnaCnng21170D;BnaCnng22770D;BnaCnng23600D;BnaCnng23850D;BnaCnng25440D;BnaCnng25480D;BnaCnng26670D;BnaCnng27100D;BnaCnng28880D;BnaCnng29710D;BnaCnng31120D;BnaCnng32880D;BnaCnng34250D;BnaCnng34620D;BnaCnng36970D;BnaCnng37100D;BnaCnng39870D;BnaCnng40560D;BnaCnng41850D;BnaCnng43240D;BnaCnng46090D;BnaCnng47470D;BnaCnng48090D;BnaCnng48890D;BnaCnng50140D;BnaCnng50220D;BnaCnng51620D;BnaCnng52980D;BnaCnng57400D;BnaCnng57900D;BnaCnng58300D;BnaCnng59540D;BnaCnng60300D;BnaCnng60440D;BnaCnng62500D;BnaCnng62620D;BnaCnng63760D;BnaCnng63840D;BnaCnng63850D;BnaCnng63960D;BnaCnng64850D;BnaA01g05350D;BnaA01g05540D;BnaA01g07140D;BnaA01g07610D;BnaA01g08470D;BnaA01g08700D;BnaA03g20560D;BnaA03g20590D;BnaA03g20770D;BnaA03g21950D;BnaA03g22790D;BnaA03g23800D;BnaCnng69010D;BnaCnng69960D;BnaCnng71090D;BnaCnng72730D;BnaCnng75200D;BnaCnng75920D;BnaA03g26530D;BnaA03g27620D;BnaA03g28400D;BnaA03g28460D;BnaA03g28480D;BnaA03g28870D;BnaA03g29410D;BnaA03g30110D;BnaA03g30400D;BnaA03g32440D;BnaA03g34510D;BnaA03g34780D;BnaA03g35260D;BnaA03g35400D;BnaA03g36910D;BnaA03g38100D;BnaA03g38440D;BnaA03g38450D;BnaA03g38470D;BnaA03g40170D;BnaA03g40360D;BnaA03g40860D;BnaA03g43390D;BnaA03g46060D;BnaA03g46070D;BnaA03g46090D;BnaA03g46970D;BnaA03g48400D;BnaA03g49250D;BnaA03g50990D;BnaA03g51850D;BnaA03g52820D;BnaA03g54190D;BnaA03g54610D;BnaA03g56420D;BnaA03g57920D;BnaA03g59330D;BnaA03g59340D;BnaA04g00700D;BnaA04g01030D;BnaA04g01120D;BnaA04g01390D;BnaA04g01540D;BnaA04g01830D;BnaA04g01840D;BnaA04g01910D;BnaA04g02330D;BnaA04g03010D;BnaA04g03460D;BnaA04g03580D;BnaA04g03590D;BnaA04g05070D;BnaA04g05120D;BnaA04g06460D;BnaA04g06890D;BnaA04g06960D;BnaA04g07450D;BnaA04g08160D;BnaA04g08710D;BnaA04g09240D;BnaA01g13270D;BnaA01g13280D;BnaA01g14190D;BnaA04g10490D;BnaA04g12000D;BnaA04g12130D;BnaA04g12570D;BnaA04g16070D;BnaA04g18470D;BnaA04g21470D;BnaA04g22810D;BnaA04g25390D;BnaA04g25510D;BnaA04g25660D;BnaA04g25770D;BnaA04g26090D;BnaA04g26190D;BnaA04g27890D;BnaA04g28670D;BnaA05g00770D;BnaA05g03040D;BnaA05g03050D;BnaA05g03070D;BnaA05g03080D;BnaA05g03520D;BnaA05g04720D;BnaA05g04750D;BnaA05g04860D;BnaA05g05760D;BnaA05g07020D;BnaA05g07080D;BnaA05g07530D;BnaA05g07770D;BnaA05g08060D;BnaA05g08630D;BnaA05g11160D;BnaA05g11620D;BnaA05g11710D;BnaA05g12480D;BnaA05g12790D;BnaA05g13500D;BnaA05g15970D;BnaA05g17180D;BnaA05g22420D;BnaA05g28730D;BnaA05g28740D;BnaA05g29640D;BnaA01g15420D;BnaA01g15640D;BnaA01g16000D;BnaA01g16010D;BnaA01g16120D;BnaA01g18880D;BnaA05g29990D;BnaA05g30990D;BnaA05g32920D;BnaA05g33200D;BnaA05g34080D;BnaA05g34310D;BnaA05g34440D;BnaA05g34460D;BnaA05g35800D;BnaA05g36290D;BnaA05g36390D;BnaA05g36800D;BnaA05g37390D;BnaA06g00050D;BnaA06g00070D;BnaA06g00120D;BnaA06g03380D;BnaA06g03770D;BnaA06g05000D;BnaA06g05690D;BnaA06g07200D;BnaA06g07360D;BnaA06g08320D;BnaA06g08510D;BnaA06g09610D;BnaA06g10900D;BnaA06g11610D;BnaA06g12630D;BnaA06g12800D;BnaA06g13600D;BnaA06g15650D;BnaA06g19810D;BnaA06g22820D;BnaA06g23030D;BnaA06g24740D;BnaA06g25690D;BnaA06g25700D;BnaA06g25710D;BnaA06g25900D;BnaA06g29040D;BnaA06g30380D;BnaA06g30990D;BnaA06g33000D;BnaA06g35020D;BnaA06g35220D;BnaA06g37230D;BnaA06g37960D;BnaA06g37970D;BnaA06g40880D;BnaA01g20380D;BnaA01g20680D;BnaA01g20890D;BnaA01g21340D;BnaA01g21560D;BnaA01g23200D;BnaA01g24280D;BnaA01g24700D;BnaA07g03150D;BnaA07g05810D;BnaA07g08220D;BnaA07g10010D;BnaA07g10020D;BnaA07g14490D;BnaA07g15900D;BnaA07g15940D;BnaA07g17150D;BnaA07g17450D;BnaA07g17800D;BnaA07g17940D;BnaA07g18040D;BnaA07g18800D;BnaA07g19490D;BnaA07g20290D;BnaA07g20300D;BnaA07g21750D;BnaA07g23120D;BnaA07g23560D;BnaA07g24300D;BnaA07g25510D;BnaA07g27910D;BnaA07g29260D;BnaA07g29720D;BnaA07g31190D;BnaA07g33900D;BnaA07g34140D;BnaA07g34980D;BnaA07g35480D;BnaA07g35490D;BnaA07g36280D;BnaA07g37630D;BnaA07g37840D;BnaA08g00140D;BnaA08g02280D;BnaA08g02290D;BnaA08g02750D;BnaA08g02980D;BnaA08g05070D;BnaA08g06130D;BnaA08g10670D;BnaA08g10680D;BnaA08g10700D;BnaA08g11320D;BnaA08g11470D;BnaA08g12180D;BnaA08g13300D;BnaA08g14220D;BnaA08g14870D;BnaA08g14920D;BnaA08g14930D;BnaA08g15890D;BnaA08g16020D;BnaA08g16710D;BnaA08g16820D;BnaA08g19240D;BnaA08g20540D;BnaA08g20870D;BnaA08g21010D;BnaA08g22510D;BnaA08g22970D;BnaA08g23190D;BnaA08g24270D;BnaA08g25130D;BnaA08g25210D;BnaA08g25220D;BnaA08g26000D;BnaA08g26010D;BnaA08g26140D;BnaA08g26840D;BnaA08g29160D;BnaA08g29950D;BnaA08g30580D;BnaA08g31400D;BnaA09g00390D;BnaA09g00950D;BnaA09g02570D;BnaA09g03550D;BnaA09g03560D;BnaA09g08060D;BnaA09g09000D;BnaA09g09010D;BnaA09g09020D;BnaA09g09210D;BnaA09g09540D;BnaA09g09550D;BnaA09g09590D;BnaA09g09630D;BnaA09g10660D;BnaA09g10900D;BnaA09g12570D;BnaA09g12700D;BnaA09g14970D;BnaA09g18480D;BnaA09g21600D;BnaA09g24370D;BnaA09g24480D;BnaA09g24740D;BnaA09g24750D;BnaA09g24770D;BnaA09g25320D;BnaA09g26740D;BnaA09g27570D;BnaA09g27970D;BnaA09g28350D;BnaA01g30320D;BnaA01g32000D;BnaA01g33410D;BnaA01g33660D;BnaA01g34070D;BnaA01g34720D;BnaA01g34990D;BnaA09g30660D;BnaA09g31220D;BnaA09g33290D;BnaA09g33310D;BnaA09g33340D;BnaA09g33840D;BnaA09g34470D;BnaA09g35020D;BnaA09g35230D;BnaA09g36270D;BnaA09g36390D;BnaA09g36870D;BnaA09g38720D;BnaA09g38910D;BnaA09g39180D;BnaA09g41170D;BnaA09g42580D;BnaA09g43380D;BnaA09g43670D;BnaA09g44550D;BnaA09g45030D;BnaA09g46260D;BnaA09g48800D;BnaA09g48960D;BnaA09g52300D;BnaA09g52310D;BnaA09g52390D;BnaA09g55140D;BnaA09g55150D;BnaA09g55280D;BnaA09g55290D;BnaA09g55310D;BnaA09g56680D;BnaA10g00550D;BnaA10g08590D;BnaA10g09090D;BnaA10g10590D;BnaA10g10800D;BnaA10g10890D;BnaA10g13820D;BnaA10g14580D;BnaA10g15590D;BnaA10g16850D;BnaA10g16880D;BnaA10g17910D;BnaA10g18790D;BnaA10g19050D;BnaA10g19920D;BnaA10g20010D;BnaA10g20730D;BnaA10g20750D;BnaA10g21480D;BnaA10g22870D;BnaA01g36920D;BnaA01g37400D;BnaA02g00750D;BnaA02g01540D;BnaA02g01610D;BnaA02g02020D;BnaA10g23990D;BnaA10g24820D;BnaA10g26070D;BnaA10g26650D;BnaAnng00920D;BnaAnng01410D;BnaAnng03180D;BnaAnng04180D;BnaAnng07310D;BnaAnng08060D;BnaAnng08840D;BnaAnng10100D;BnaAnng10640D;BnaAnng10750D;BnaAnng11450D;BnaAnng14300D;BnaAnng14360D;BnaAnng15280D;BnaAnng16560D;BnaAnng17940D;BnaAnng18390D;BnaAnng20570D;BnaAnng21140D;BnaAnng22050D;BnaAnng22230D;BnaAnng25840D;BnaAnng25850D;BnaAnng26460D;BnaAnng27260D;BnaAnng27440D;BnaAnng27730D;BnaAnng28500D;BnaAnng29210D;BnaAnng29280D;BnaAnng30290D;BnaAnng31450D;BnaAnng31970D;BnaAnng32070D;BnaAnng32880D;BnaAnng33900D;BnaAnng35150D;BnaAnng36960D;BnaAnng37050D;BnaAnng37410D;BnaAnng38360D;BnaAnng38990D;BnaAnng39810D;BnaAnng40390D;BnaAnng40850D;BnaAnng41580D;BnaAnng42020D;BnaC01g00070D;BnaC01g00210D;BnaC01g00420D;BnaA02g03040D;BnaA02g03140D;BnaA02g03770D;BnaA02g03850D;BnaA02g04300D;BnaA02g05770D;BnaA02g05780D;BnaC01g00830D;BnaC01g01090D;BnaC01g01340D;BnaC01g02790D;BnaC01g03290D;BnaC01g04190D;BnaC01g04560D;BnaC01g04680D;BnaC01g05570D;BnaC01g06000D;BnaC01g06460D;BnaC01g08620D;BnaC01g09280D;BnaC01g10020D;BnaC01g10040D;BnaC01g10360D;BnaC01g13550D;BnaC01g14650D;BnaC01g15060D;BnaC01g16690D;BnaC01g18320D;BnaC01g19110D;BnaC01g19240D;BnaC01g22710D;BnaC01g25380D;BnaC01g25930D;BnaC01g27670D;BnaC01g29390D;BnaC01g30110D;BnaC01g30200D;BnaC01g31270D;BnaC01g31520D;BnaC01g33920D;BnaC01g33930D;BnaC01g33940D;BnaC01g38270D;BnaC01g38880D;BnaC01g39900D;BnaC01g40210D;BnaC01g40620D;BnaC01g41010D;BnaC01g41040D;BnaC01g41450D;BnaC02g00030D;BnaC02g02230D;BnaC02g02760D;BnaC02g03240D;BnaC02g03850D;BnaC02g04620D;BnaC02g04730D	K00814+K00286+K01738+K15849+K00948+K00872+K01647+K01704+K00615+K00615+K00620+K15849+K15849+K00620+K01704+K01681+K01940+K00286+K00031+K00873+K15849+K14454+K00789+K00600+K01738+K14272+K00789+K01703+K00826+K00815+K15849+K00815+K00873+K00600+K14682+K01681+K00030+K00058+K10206+K01626+K00030+K00850+K00811+K00850+K00928+K00815+K00826+K00031+K01915+K01739+K01653+K01915+K00549+K00766+K14454+K00850+K00928+K00815+K01807+K00817+K01733+K00052+K00052+K00052+K00031+K01834+K00134+K01736+K00873+K01704+K15634+K01623+K01807+K00850+K01738+K01940+K01696+K00872+K00873+K00873+K00818+K00927+K00030+K01657+K00872+K00873+K14454+K01586+K00616+K00928+K00928+K00031+K01754+K01807+K00817+K01733+K00286+K00616+K00549+K00549+K00872+K00640+K00850+K00873+K00264+K00264+K00145+K01653+K14677+K01814+K01689+K00789+K01755+K00872+K00872+K01704+K15227+K00215+K01647+K00800+K01657+K00815+K01476+K00789+K01739+K00549+K00873+K00134+K13832+K05359+K01754+K00927+K00789+K01915+K00058+K00826+K00826+K00873+K01609+K10206+K00872+K00850+K00872+K00831+K00640+K00013+K00873+K01778+K05359+K01834+K00030+K00927+K00818+K00052+K00052+K00052+K01623+K18649+K00850+K00600+K00831+K00030+K01681+K00286+K00872+K00815+K00815+K00815+K00030+K10206+K00600+K01733+K00826+K00826+K00826+K14454+K00640+K12657+K01681+K01940+K00058+K00058+K00789+K01738+K01714+K12657+K01681+K01681+K00620+K01778+K00789+K01689+K01814+K00948+K00640+K00286+K00286+K01653+K00145+K00765+K00286+K00286+K14454+K13034+K00615+K00873+K00873+K00873+K01647+K01738+K00873+K01647+K00053+K01657+K00600+K01760+K01803+K01803+K01609+K15634+K01807+K01623+K01915+K01915+K06001+K01663+K01623+K01803+K06001+K06001+K14454+K05359+K14455+K15633+K01653+K01653+K01653+K00872+K00620+K12657+K01738+K00215+K01647+K00948+K01714+K01696+K01647+K01704+K01704+K14455+K01689+K01714+K00930+K12657+K00800+K15634+K01620+K00765+K00826+K00826+K05359+K00616+K00134+K00134+K00814+K01649+K01079+K00615+K00600+K01626+K14272+K13832+K11755+K00948+K01736+K00873+K00948+K11755+K01693+K00640+K00826+K01915+K01754+K00030+K15633+K05359+K13832+K01738+K01738+K01738+K01807+K01620+K00134+K00873+K00549+K01739+K00133+K01609+K01915+K00826+K00620+K00640+K00815+K01623+K00873+K01778+K01703+K01754+K00286+K00286+K00031+K00053+K01647+K00030+K00611+K00818+K00927+K00927+K00134+K00611+K00872+K00031+K00872+K01850+K00600+K00817+K01689+K01733+K01834+K01626+K05359+K00927+K00818+K00052+K14677+K00872+K01850+K14272+K01696+K01620+K01681+K01754+K00030+K05359+K00872+K01658+K14272+K01834+K01834+K01807+K00872+K00850+K01807+K00872+K01652+K00030+K01657+K00873+K14454+K01586+K00616+K00928+K00031+K00286+K01850+K01609+K01738+K00850+K15634+K01438+K00815+K00815+K01940+K01940+K01696+K00815+K00815+K00811+K00811+K00058+K15634+K14682+K01623+K00600+K01736+K00286+K14272+K00600+K00620+K01915+K00826+K01738+K00872+K01940+K15633+K00826+K00826+K01696+K01696+K05359+K00134+K00133+K00814+K00814+K00058+K01079+K00600+K01652+K01652+K01652+K00549+K00549+K01623+K01689+K00873+K01778+K01754+K01695+K01803+K12657+K00873+K01760+K00930+K00053+K01647+K01647+K01647+K00615+K01714+K13034+K00815+K00850+K01623+K01803+K00815+K01649+K01649+K00814+K00134+K01620+K05359+K05359+K01703+K00826+K01695+K01850+K01738+K01738+K01703+K00873+K00873+K00013+K01735+K00872+K00831+K14454+K00765+K01609+K01687+K00640+K00850+K00873+K00264+K00145+K01653+K00826+K05359+K00850+K00873+K01696+K01681+K00145+K00850+K00640+K05359+K00549+K00766+K00549+K01915+K00873+K00873+K00640+K01739+K00286+K00616+K00928+K01586+K01755+K00872+K00873+K01783+K01657+K00826+K00145+K14454+K01609+K01609+K00030+K01658+K00826+K00826+K00872+K00611+K15634+K00013+K00013+K00013+K00826+K00891+K00873+K01783+K01703+K00873+K00873+K00789+K00600+K01696+K01814+K01689+K00789+K12657+K01704+K00600+K12524+K00872+K00927+K01915+K00640+K01738+K00826+K01620+K01696+K01696+K00615+K00873+K14677+K05359+K00031+K00873+K01704+K14272+K06001+K01783+K00850+K01760+K15634+K12524+K00620+K01623+K00826+K00873+K01658+K01915+K15634+K01626+K00850+K00948+K00600+K01738+K12524+K01755+K01755+K00815+K00052+K18649+K00891+K01733+K00850+K00815+K01438+K15227+K00215+K01647+K01657+K00815+K01476+K01696+K01850+K14677+K14454+K00030+K00789+K00789+K01739+K00549+K00873+K00134+K01738+K13832+K05359+K01754+K00927+K00789+K01915+K00058+K00826+K00873+K01681+K10206+K10206+K10206+K01783+K00850+K15634+K01438+K00815+K00815+K00815+K01940+K01696+K00815+K00058+K00811+K00873+K14682+K14454+K14677+K01609+K00765+K00765+K13034+K01714+K00615+K01647+K01738+K01647+K01647+K00053+K00930+K01760+K12657+K01803+K01803+K00873+K01623+K00600+K01703+K00873+K01915+K01915+K06001+K01663+K00815+K00815+K01940+K01754+K01803+K01623+K00891+K05359+K01653+K00620+K12657+K01738+K00215+K01647+K00948+K00800+K01714+K06001+K14455+K00789+K01647+K01647+K01652+K01647+K01738+K00615+K00800+K01714+K12657+K00620+K01778+K00789+K01689+K01814+K00948+K01653+K00145+K14455+K01689+K00815+K00640+K00928+K01693+K01915+K00030+K00030+K15633+K00850+K01623+K01663+K01663+K01696+K01738+K05359+K13832+K01620+K00134+K01739+K01689+K01704+K01704+K00873+K11755+K01736+K00826+K00873+K00640+K00640+K01738+K00850+K01915+K01620+K00765+K01681+K05359+K00616+K00134+K00133+K00134+K00814+K01649+K01079+K06001+K00826+K05359+K00873+K00013+K00826+K00640+K00831+K00831+K00872+K01738+K01609+K01850+K01652+K01807+K00850+K01623+K00826+K00826+K14677+K01652+K00873+K00826+K15634+K00765+K01687+K00873+K01693+K00030+K01687+K01647+K14272+K14272+K06001+K01623+K00873+K01760+K01689+K00031+K00053+K01647+K00615+K00600+K00927+K00134+K00611+K00814+K00600+K01850+K00031+K01850+K00600+K00817+K01689+K01834+K01626+K00927+K00818+K00052+K00872+K01778+K01803+K00640+K00826+K00826+K00616+K01736+K01703+K00600+K00815+K00815+K00030+K00058+K10206+K00600+K01733+K01681+K01681+K00030+K00831+K00600+K00850+K18649+K01623+K01658+K14272+K01626+K00600+K01079+K00058+K00814+K00134+K05359+K01696+K01696+K00826+K00826+K15633+K01620+K00872+K01915+K00030+K00133+K00789+K01695+K01850+K01738+K01738+K01735+K00872+K00872+K00872+K00831+K01696+K01696+K00872+K06001+K14454+K01783+K00145+K14454+K00765+K00620+K00815+K00948+K01940+K11755+K00058+K11755+K12524+K00133+K01915+K01915+K01658+K00927+K01754+K01807+K00134+K01738+K01626+K12524+K01626+K14272+K01623+K01689+K00873+K01778+K01695+K01803+K12657+K00873+K01760+K00930+K00615+K01714+K13034+K00815+K00850+K01803+K00815+K01649+K00814+K00134+K01620+K05359+K00873+K00873+K00013+K00053+K00053+K01647+K01647+K01647+K15227+K00873+K14677+K01696+K00873+K00850+K00640+K05359+K00549+K14454+K00766+K00549+K01915+K01739+K00286+K00616+K00928+K01586+K01586+K01755+K00873+K00789+K00873+K01850+K00928+K00616+K00052+K01783+K01657+K15634+K00030+K15634+K01817+K13832+K00600+K01623+K00031+K00600+K01807+K01807+K01738+K01738+K01834+K01681+K01647+K01754+K14677+K00030+K01739+K01689+K14272+K01681+K00031+K00031+K00615+K01738+K00800+K01915+K13034+K00850+K00826+K01689+K00815+K01623+K00873+K01760+K00850+K00815+K00826+K00815+K00815+K01783+K00600+K01586+K00850+K01623+K01696+K05359+K01623+K18649+K00891+K01653+K01915+K00549+K00766+K14454+K15634+K05359+K01626+K00600+K14682+K01681+K00030+K00058+K10206+K01626+K00850+K00600+K00811+K01733+K00850+K00815+K00815+K01438+K01940+K00872+K00815+K01940+K00850+K01663+K01696+K01738+K01652+K00873+K00765+K14272+K00134+K01687+K00873+K01693+K00013+K00013+K00013+K00927+K01754+K01807+K00134+K01738+K12524+K12524+K00600+K01850+K01817+K15634+K00030+K14454+K00928+K00616
[truncated: 584,178 more chars]
